# Supplementary material for: Data-independent acquisition quantitative proteomics analysis of milk fat globule membrane proteins in rabbit colostrum and mature milk
Source: Front Vet Sci. 2026 Mar 19;13:1703387. doi: 10.3389/fvets.2026.1703387 (PMC13045526; doi:10.3389/fvets.2026.1703387)
Supplement: Supplementary file 1 [file Table_1.xlsx]

## Sheet: Table S1
Table S1. Detected Peptides of milk fat globle membrane (MFGM) proteins in the rabbit colostrum (RC) and mature milk (RM)
Protein.Group	Protein.Ids	Protein.Names	Genes	First.Protein.Description	Proteotypic	Stripped.Sequence	Modified.Sequence	Precursor.Charge	Precursor.Id	RC-1	RC-2	RC-3	RM-1	RM-2	RM-3
G1T9F6	G1T9F6	G1T9F6_RABIT	NDUFA6	NADH dehydrogenase [ubiquinone] 1 alpha subcomplex subunit 6	1	AAAAAAASASVKPIFSR	AAAAAAASASVKPIFSR	2	AAAAAAASASVKPIFSR2	4607.52	4511.69		2093.39	3831.59	2631.11
G1T9F6	G1T9F6	G1T9F6_RABIT	NDUFA6	NADH dehydrogenase [ubiquinone] 1 alpha subcomplex subunit 6	1	AAAAAAASASVKPIFSR	AAAAAAASASVKPIFSR	3	AAAAAAASASVKPIFSR3	5324.12	6721.43	7157.3	3676.31	2897.82	6742.44
Q7YQK4	Q7YQK4;A0A5F9CFX7	LAT1_RABIT	SLC7A5	Large neutral amino acids transporter small subunit 1	1	AAAAAAPEEER	AAAAAAPEEER	2	AAAAAAPEEER2	2908.31	634.128	1804.61	280.484	1741.62	2518.21
A0A5F9CAM6;G1SSD7	A0A5F9CAM6;A0A5F9DRS2;G1SSD7	A0A5F9CAM6_RABIT;G1SSD7_RABIT		Vacuolar fusion protein CCZ1 homolog	0	AAAAAGAGAWSAQEK	(UniMod:1)AAAAAGAGAWSAQEK	2	(UniMod:1)AAAAAGAGAWSAQEK2	7425.35	7903.29		1355.83	6265.53	3738.16
A0A5F9CV12	A0A5F9CV12;A0A5F9DNC6	A0A5F9CV12_RABIT		Signal peptidase complex subunit 2	0	AAAAAQGGR	(UniMod:1)AAAAAQGGR	2	(UniMod:1)AAAAAQGGR2	7159.92	2844.2	4783.2	7800.98	6322.04	9191.61
A0A5F9D0B6;G1SNH7	A0A0D3RIY6;A0A5F9C6T3;A0A5F9CDL3;A0A5F9D0B6;G1SNH7	A0A5F9D0B6_RABIT;G1SNH7_RABIT	QDPR	Quinoid dihydropteridine reductase	1	AAAAASGEAR	(UniMod:1)AAAAASGEAR	2	(UniMod:1)AAAAASGEAR2	13609.9	4836.3		9168.35	5817.17
G1SEX0	G1SEX0	G1SEX0_RABIT	HACD2	Very-long-chain (3R)-3-hydroxyacyl-CoA dehydratase	1	AAAAATAATK	(UniMod:1)AAAAATAATK	1	(UniMod:1)AAAAATAATK1	3189.07	1547.1	271.688	5674.21	2664.25	2134.87
G1SEX0	G1SEX0	G1SEX0_RABIT	HACD2	Very-long-chain (3R)-3-hydroxyacyl-CoA dehydratase	1	AAAAATAATK	(UniMod:1)AAAAATAATK	2	(UniMod:1)AAAAATAATK2	10146.1	7750.14	7347.14	22508.5	27243.7	12313.7
G1T4T0	G1T4T0	G1T4T0_RABIT	BLOC1S2	Biogenesis of lysosomal organelles complex 1 subunit 2	1	AAAAEGVPATR	(UniMod:1)AAAAEGVPATR	2	(UniMod:1)AAAAEGVPATR2	4640			8122.08	4666.61	5293.07
A0A5F9CHI8;G1SSW0	G1SSW0;A0A5F9CHI8	A0A5F9CHI8_RABIT;G1SSW0_RABIT	DSG2	Desmoglein 2	1	AAAAGLNEEFLR	AAAAGLNEEFLR	2	AAAAGLNEEFLR2	1448.02	5437.81
A0A5F9C3C5;A0A5F9DCT1;G1SVW5	A0A5F9C3C5;A0A5F9CNS8;A0A5F9CVL3;A0A5F9DCT1;G1SVW5	A0A5F9C3C5_RABIT;A0A5F9DCT1_RABIT;G1SVW5_RABIT		Large ribosomal subunit protein uL4	0	AAAALAAK	AAAALAAK	1	AAAALAAK1		5335.45		957.295	3526.38	4076.98
B7NZD2	B7NZD2	B7NZD2_RABIT	PSMD4	26S proteasome non-ATPase regulatory subunit 4	1	AAAASAAEAGIPTAGAEGER	AAAASAAEAGIPTAGAEGER	2	AAAASAAEAGIPTAGAEGER2	3224.49	4000.55	1639.23	11250.6	4965.71	4199.66
B7NZD2	B7NZD2	B7NZD2_RABIT	PSMD4	26S proteasome non-ATPase regulatory subunit 4	1	AAAASAAEAGIPTAGAEGERDSDDALLK	AAAASAAEAGIPTAGAEGERDSDDALLK	3	AAAASAAEAGIPTAGAEGERDSDDALLK3	3137.31	3525.78		39639.2	2559.83
P08507	P08507	GPDA_RABIT	GPD1	Glycerol-3-phosphate dehydrogenase [NAD(+)], cytoplasmic	1	AAADADILIFVVPHQFIGK	AAADADILIFVVPHQFIGK	3	AAADADILIFVVPHQFIGK3	19545.1			12733.6	6490.32
G1T7V6	A0A5F9DNF1;G1T7V6	G1T7V6_RABIT	FRMD6	Guanine nucleotide-binding protein subunit gamma	1	AAADLMAYCEAHAK	AAADLMAYC(UniMod:4)EAHAK	2	AAADLMAYC(UniMod:4)EAHAK2	2093.51	16561	2240.5		20281.5	17597.8
G1T7V6	A0A5F9DNF1;G1T7V6	G1T7V6_RABIT	FRMD6	Guanine nucleotide-binding protein subunit gamma	1	AAADLMAYCEAHAK	AAADLMAYC(UniMod:4)EAHAK	3	AAADLMAYC(UniMod:4)EAHAK3	5666.69	15620.2	10452.8	13112.1	32368.9	13583.2
G1SMU8	G1SMU8	G1SMU8_RABIT		Prefoldin subunit 4	1	AAAEDVNVTFEDQQK	AAAEDVNVTFEDQQK	2	AAAEDVNVTFEDQQK2	9914.71	3758.25	8222.42	9094.93	4589.83	3852.6
A0A5F9C0Z4;A0A5F9CDD1	A0A5F9C0Z4;A0A5F9CDD1;G1U5B3;A0A5F9CCM3	A0A5F9C0Z4_RABIT;A0A5F9CDD1_RABIT	PSAP	Prosaposin	1	AAAENVVPALELVEPVK	AAAENVVPALELVEPVK	2	AAAENVVPALELVEPVK2		4708.78		5354.61		6364.43
G1TCW1	G1TCW1	G1TCW1_RABIT	TFRC	Transferrin receptor protein 1	1	AAAEVAGQFMIK	AAAEVAGQFMIK	2	AAAEVAGQFMIK2	13261.2	11984.2	21798.4		5373.05	11399.9
G1TUE0	G1SXZ7;G1TUE0;G1TVI3	G1TUE0_RABIT		Fumarate hydratase, mitochondrial	0	AAAEVNQDYGLDPK	AAAEVNQDYGLDPK	2	AAAEVNQDYGLDPK2	14281.9	6692.81	12678.9	10749.8		3877.54
G1U3F9	G1U3F9	G1U3F9_RABIT	SH3BP4	SH3 domain binding protein 4	1	AAAFSPSDHEDLVI	AAAFSPSDHEDLVI	2	AAAFSPSDHEDLVI2	4527.17					11362.5
A0A5F9C522	A0A5F9C522;G1TR45	A0A5F9C522_RABIT	EFHD2	EF-hand domain family member D2	1	AAAGELQEDSGLHVLAR	AAAGELQEDSGLHVLAR	2	AAAGELQEDSGLHVLAR2	4845.83			2585.92
A0A5F9C522	A0A5F9C522;G1TR45	A0A5F9C522_RABIT	EFHD2	EF-hand domain family member D2	1	AAAGELQEDSGLHVLAR	AAAGELQEDSGLHVLAR	3	AAAGELQEDSGLHVLAR3	16457.3					6883.49
A0A5F9C5A4;G1SHR3	G1SHR3;A0A5F9C5A4	A0A5F9C5A4_RABIT;G1SHR3_RABIT	RUFY1	RUN and FYVE domain containing 1	1	AAAGLGGTDGGADGAAR	AAAGLGGTDGGADGAAR	2	AAAGLGGTDGGADGAAR2	917.908
A0A5F9CNJ5;A0A5F9CVB8;G1SND6	A0A5F9CNJ5;A0A5F9CVB8;A0A5F9DU41;G1SND6	A0A5F9CNJ5_RABIT;A0A5F9CVB8_RABIT;G1SND6_RABIT	ACBD6	Acyl-CoA-binding domain-containing protein 6	1	AAAHLQGLLPVASR	AAAHLQGLLPVASR	3	AAAHLQGLLPVASR3	8213.07	25947	15102	9992.42		26742
A0A5F9CB67;A0A5F9CZ55	A0A5F9CB67;A0A5F9CZ55	A0A5F9CB67_RABIT;A0A5F9CZ55_RABIT		Sema domain-containing protein	0	AAAIQTLSLDPDR	AAAIQTLSLDPDR	2	AAAIQTLSLDPDR2	1546.83	6529.95		3755.99		7393.17
A0A5F9CDA1;A0A5F9DFW9;G1SUF4	A0A5F9CBE1;A0A5F9CDA1;A0A5F9DFW9;G1SUF4	A0A5F9CDA1_RABIT;A0A5F9DFW9_RABIT;G1SUF4_RABIT	SPTLC1	Serine palmitoyltransferase long chain base subunit 1	1	AAALASLKK	AAALASLKK	2	AAALASLKK2	2251.62		1375.25	630.924
A0A5F9CEQ0;G1SYS3	G1SYS3;A0A5F9CEQ0	A0A5F9CEQ0_RABIT;G1SYS3_RABIT	TRAPPC11	Trafficking protein particle complex subunit 11	1	AAALCNACELSGK	AAALC(UniMod:4)NAC(UniMod:4)ELSGK	2	AAALC(UniMod:4)NAC(UniMod:4)ELSGK2	4563.18	1863.12
A0A5F9C7Q4;G1TAF8	A0A5F9C7Q4;G1TAF8	A0A5F9C7Q4_RABIT;G1TAF8_RABIT	STIP1	Stress induced phosphoprotein 1	1	AAALEAMK	AAALEAMK	2	AAALEAMK2				9619.22	6840.48
A0A5F9C7Q4;G1TAF8	A0A5F9C7Q4;G1TAF8	A0A5F9C7Q4_RABIT;G1TAF8_RABIT	STIP1	Stress induced phosphoprotein 1	1	AAALEFLNR	AAALEFLNR	2	AAALEFLNR2		9975.25			7275.02	3040.17
A0A5F9CG18;A0A5F9DRX2;G1SF36	A0A5F9CG18;A0A5F9CW10;A0A5F9DRX2;G1SF36	A0A5F9CG18_RABIT;A0A5F9DRX2_RABIT;G1SF36_RABIT	NNT	proton-translocating NAD(P)(+) transhydrogenase	1	AAALEQFK	AAALEQFK	2	AAALEQFK2	11985.5		6726.88	1854.54	9572.33	2561.55
A0A5F9CJS3;A0A5F9CR86;A0A5F9D429;A0A5F9DN40;G1TVY5	A0A5F9CJS3;A0A5F9CR86;A0A5F9D429;A0A5F9DN40;G1TVY5	A0A5F9CJS3_RABIT;A0A5F9CR86_RABIT;A0A5F9D429_RABIT;A0A5F9DN40_RABIT;G1TVY5_RABIT	CTNND1	Catenin delta 1	1	AAALVLQTIWGYK	AAALVLQTIWGYK	2	AAALVLQTIWGYK2	3807.73
B7NZJ5	B7NZJ5;A0A5F9DGH8	B7NZJ5_RABIT	RBM39	RNA binding motif protein 39	1	AAAMANNLQK	AAAMANNLQK	2	AAAMANNLQK2	2422.08
G1SGN0	A0A5F9CZX9;G1SGN0	G1SGN0_RABIT	RAB3GAP1	Rab3 GTPase-activating protein catalytic subunit	1	AAAMAPPEEELK	AAAMAPPEEELK	2	AAAMAPPEEELK2	5741.66					2447.66
G1SGN0	A0A5F9CZX9;G1SGN0	G1SGN0_RABIT	RAB3GAP1	Rab3 GTPase-activating protein catalytic subunit	1	AAAMAPPEEELKR	AAAMAPPEEELKR	2	AAAMAPPEEELKR2	11512.9	4022.76	5546.73		12294.1	8728.24
G1SGN0	A0A5F9CZX9;G1SGN0	G1SGN0_RABIT	RAB3GAP1	Rab3 GTPase-activating protein catalytic subunit	1	AAAMAPPEEELKR	AAAMAPPEEELKR	3	AAAMAPPEEELKR3		12181.8		4789.57		12966.9
G1T143	G1T143	G1T143_RABIT		RING-type domain-containing protein	1	AAAPSTVAQVACDHCLK	AAAPSTVAQVAC(UniMod:4)DHC(UniMod:4)LK	2	AAAPSTVAQVAC(UniMod:4)DHC(UniMod:4)LK2	1722.65
G1SLA9	G1SLA9	G1SLA9_RABIT	TMEM102	Transmembrane protein 102	1	AAAPYLLR	AAAPYLLR	2	AAAPYLLR2	12876.3				7050.07
A0A5F9C3M1;A0A5F9C6C7;A0A5F9DSP2;G1SDA4	A0A5F9C3M1;A0A5F9C6C7;A0A5F9D4B1;A0A5F9DSP2;G1SDA4	A0A5F9C3M1_RABIT;A0A5F9C6C7_RABIT;A0A5F9DSP2_RABIT;G1SDA4_RABIT	COPB1	Coatomer subunit beta	1	AAAQCYIDLIIK	AAAQC(UniMod:4)YIDLIIK	2	AAAQC(UniMod:4)YIDLIIK2		6126.15	5097.12			6210.07
A0A5F9C2R9;A0A5F9D3Z5;G1T7M0	G1T7M0;A0A5F9C2R9;A0A5F9D3Z5;A0A5F9D8I0	A0A5F9C2R9_RABIT;A0A5F9D3Z5_RABIT;G1T7M0_RABIT	PSEN1	Presenilin	1	AAAQELSSSVLASEDPEER	AAAQELSSSVLASEDPEER	3	AAAQELSSSVLASEDPEER3	24725.7	38222	22310.7	16967.5	22955	23282.1
G1TY29	G1TY29;A0A5F9C6K3	G1TY29_RABIT	ITIH4	Inter-alpha-trypsin inhibitor heavy chain H4	1	AAAQELYSAAR	AAAQELYSAAR	2	AAAQELYSAAR2		73397.3		9075.74		11018.7
G1U2Q3	G1U2Q3	G1U2Q3_RABIT		Apolipoprotein C-II	1	AAAQGLYNNTYLTAVDEK	AAAQGLYNNTYLTAVDEK	2	AAAQGLYNNTYLTAVDEK2	5428.03	28103.8	15609.3	5434.2	19303.8	15353.6
G1T6L7	A0A5F9CEA1;A0A5F9CFC5;A0A5F9CS83;A0A5F9CZM2;A0A5F9DRV5;G1T6L7	G1T6L7_RABIT		Coiled-coil-helix-coiled-coil-helix domain containing 3	0	AAASEQLTR	AAASEQLTR	2	AAASEQLTR2	6604.94	4696.09	3477.65	6212.14	10927.2	3326.76
A0A5F9CUP9;A0A5F9DJY5;A0A5F9DSA1;G1T813	A0A5F9CUP9;A0A5F9DSA1;G1SHS1;G1T813;A0A5F9DJY5	A0A5F9CUP9_RABIT;A0A5F9DJY5_RABIT;A0A5F9DSA1_RABIT;G1T813_RABIT	PDHA1	Pyruvate dehydrogenase E1 component subunit alpha	0	AAASTDYYK	AAASTDYYK	2	AAASTDYYK2	3831.59			5757.34	2122.4
A0A5F9CMN2;A0A5F9CYH2;A0A5F9DAM1;A0A5F9DDF7;G1SFY2	A0A5F9CMN2;A0A5F9CYH2;A0A5F9DAM1;A0A5F9DDF7;G1SFY2	A0A5F9CMN2_RABIT;A0A5F9CYH2_RABIT;A0A5F9DAM1_RABIT;A0A5F9DDF7_RABIT;G1SFY2_RABIT	PTPRK	protein-tyrosine-phosphatase	1	AAATEEPEVIPDPAK	AAATEEPEVIPDPAK	2	AAATEEPEVIPDPAK2	2202.64		4281.88			3632.39
P35566	P35566;G1SW80	MRP_RABIT	MARCKSL1	MARCKS-related protein	1	AAATPESQEPQAK	AAATPESQEPQAK	2	AAATPESQEPQAK2	16251.8	12697.9	5840.86			5993.87
G1SFS8	A0A5F9CF82;A0A5F9CPQ6;A0A5F9CPZ9;A0A5F9D9Z0;A0A5F9DFD8;G1SFS8	G1SFS8_RABIT	SND1	Staphylococcal nuclease domain-containing protein	1	AAATQPDGKDTPDEPWAFPAR	AAATQPDGKDTPDEPWAFPAR	3	AAATQPDGKDTPDEPWAFPAR3	9094.84	4817.37	2634.79	3791.58	8682.21
A0A2Z6DUF7;G1TTJ1	A0A2Z6DUF7;G1TTJ1	A0A2Z6DUF7_RABIT;G1TTJ1_RABIT	DHRS11	Dehydrogenase/reductase SDR family member 11	1	AAATYEQIK	AAATYEQIK	2	AAATYEQIK2	8438.82	10191.9	5938.94	23974.2	25808.3	15064.8
A0A5F9C8G2;A0A5F9CHL9;A0A5F9CZ74;G1SPY1	A0A5F9C8G2;A0A5F9CHL9;A0A5F9CZ74;A0A5F9DBQ3;A0A5F9DK22;A0A5F9DKX8;G1SPY1	A0A5F9C8G2_RABIT;A0A5F9CHL9_RABIT;A0A5F9CZ74_RABIT;G1SPY1_RABIT	GBE1	1,4-alpha-glucan branching enzyme	1	AAAVAPAAPAAPAAPPAR	(UniMod:1)AAAVAPAAPAAPAAPPAR	2	(UniMod:1)AAAVAPAAPAAPAAPPAR2	97835	18336.3	27745.2	15155.5	19505.6	11824.5
A0A5F9D6Z7;A0A5F9D9W8;G1SY50	G1SY50;A0A5F9D6Z7;A0A5F9D9W8	A0A5F9D6Z7_RABIT;A0A5F9D9W8_RABIT;G1SY50_RABIT	NDUFV2	NADH dehydrogenase [ubiquinone] flavoprotein 2, mitochondrial	1	AAAVLPVLDLAQR	AAAVLPVLDLAQR	2	AAAVLPVLDLAQR2	17325.9	7271.28	10936.8	16189.6	8946.44
A0A5F9D376;G1SNZ3	A0A5F9D376;A0A5F9DM70;G1SNZ3	A0A5F9D376_RABIT;G1SNZ3_RABIT	CSE1L	Exportin-2	1	AACDLVR	AAC(UniMod:4)DLVR	2	AAC(UniMod:4)DLVR2	12147				5143.33
A0A5F9CDA1;A0A5F9DFW9;G1SUF4	A0A5F9CBE1;A0A5F9CDA1;A0A5F9DFW9;G1SUF4	A0A5F9CDA1_RABIT;A0A5F9DFW9_RABIT;G1SUF4_RABIT	SPTLC1	Serine palmitoyltransferase long chain base subunit 1	1	AACFAIQK	AAC(UniMod:4)FAIQK	2	AAC(UniMod:4)FAIQK2	8648.9	4058.93	1989.49		7307.35
A0A654ICM1	A0A654ICM1;G1U6K9	A0A654ICM1_RABIT	CXNP1	Connexin P1	1	AACFDALHPISPLR	AAC(UniMod:4)FDALHPISPLR	3	AAC(UniMod:4)FDALHPISPLR3			3588.64	2066.19		12744.7
G1TGZ5	G1T102;G1TGZ5	G1TGZ5_RABIT	NUDT11	diphosphoinositol-polyphosphate diphosphatase	1	AACLCFR	AAC(UniMod:4)LC(UniMod:4)FR	2	AAC(UniMod:4)LC(UniMod:4)FR2	7065.57			11419.8	11349.8	5740.52
G1T3V0	A0A5F9CNR6;G1T3V0	G1T3V0_RABIT	HDLBP	High density lipoprotein binding protein	1	AACLDGAQEPAGAWSNK	AAC(UniMod:4)LDGAQEPAGAWSNK	2	AAC(UniMod:4)LDGAQEPAGAWSNK2	10496.6	3865.8		8324.97	11112.1	6799.96
G1TET2	G1TET2;A0A5F9DLF3	G1TET2_RABIT	LCP1	Lymphocyte cytosolic protein 1	1	AACLPLPGYR	AAC(UniMod:4)LPLPGYR	2	AAC(UniMod:4)LPLPGYR2	29966.6	12431	27219.9	26680.6	28413.6	50365.9
G1SM31	G1SM31	G1SM31_RABIT	ANKIB1	RBR-type E3 ubiquitin transferase	1	AACLVQQK	AAC(UniMod:4)LVQQK	2	AAC(UniMod:4)LVQQK2	5849.75
A0A5F9CLX5;A0A5F9CPD8;A0A5F9CQG5;A0A5F9DS15;G1SM13	A0A5F9C915;A0A5F9CLX5;A0A5F9CPD8;A0A5F9CQG5;A0A5F9CYG5;A0A5F9DBG8;A0A5F9DS15;G1SM11;G1SM13;G1T0A0	A0A5F9CLX5_RABIT;A0A5F9CPD8_RABIT;A0A5F9CQG5_RABIT;A0A5F9DS15_RABIT;G1SM13_RABIT	PCDHB5	Protocadherin beta 5	0	AADAGYLVTK	AADAGYLVTK	2	AADAGYLVTK2	13078.5	7997.26	5396.58	7526.22	10523.1	12782
A0A5F9D376;G1SNZ3	A0A5F9D376;A0A5F9DM70;G1SNZ3	A0A5F9D376_RABIT;G1SNZ3_RABIT	CSE1L	Exportin-2	1	AADEEAFEDNSEEYIR	AADEEAFEDNSEEYIR	2	AADEEAFEDNSEEYIR2	4280.1
A0A5F9D376;G1SNZ3	A0A5F9D376;A0A5F9DM70;G1SNZ3	A0A5F9D376_RABIT;G1SNZ3_RABIT	CSE1L	Exportin-2	1	AADEEAFEDNSEEYIRR	AADEEAFEDNSEEYIRR	3	AADEEAFEDNSEEYIRR3	3489.14
P07489	P07489;A0A5F9C6Q3;G1TDI4	TTHY_RABIT	TTR	Transthyretin	1	AADETWEPFASGK	AADETWEPFASGK	2	AADETWEPFASGK2	56679.4	186005	81797.8	500633	16507.9	73330
G1SDL3	G1SDL3	G1SDL3_RABIT	NAGLU	N-acetyl-alpha-glucosaminidase	1	AADFAVSVER	AADFAVSVER	2	AADFAVSVER2	911.465		3481.47		10279.7
A0A5F9D9P7;G1TB98	A0A5F9D9P7;G1TB98	A0A5F9D9P7_RABIT;G1TB98_RABIT	RCN1	Reticulocalbin 1	1	AADLDGDLTATR	AADLDGDLTATR	2	AADLDGDLTATR2	11135.7	7787.24	6887.41	76451.2	12868.2	36947.9
G1SVF9	G1SVF9;A0A5F9DVU9	G1SVF9_RABIT	TRNT1	tRNA nucleotidyl transferase 1	1	AADSSESLRPYQDFVIDCR	AADSSESLRPYQDFVIDC(UniMod:4)R	3	AADSSESLRPYQDFVIDC(UniMod:4)R3	4823.83	3909.26			7784.13
A0A5F9CDU2;A0A5F9D608;A0A5F9D9P4;G1TQW3	A0A5F9C3V4;A0A5F9CD22;A0A5F9CDU2;A0A5F9D608;A0A5F9D9P4;G1TQW3	A0A5F9CDU2_RABIT;A0A5F9D608_RABIT;A0A5F9D9P4_RABIT;G1TQW3_RABIT	ATP11A	Phospholipid-transporting ATPase	1	AADTIEALQK	AADTIEALQK	2	AADTIEALQK2	6644.16	6411.1			6202.12
A0A5F9C4X4	A0A5F9C4X4;A0A5F9CQ19	A0A5F9C4X4_RABIT		inositol-polyphosphate 5-phosphatase	0	AADTNEVVK	AADTNEVVK	2	AADTNEVVK2	5395.56	3663.05				4253.44
P11974	P11974	KPYM_RABIT	PKM	Pyruvate kinase PKM	1	AADVHEVR	AADVHEVR	2	AADVHEVR2				3758.22
A0A5F9C8S1;G1TGK9	A0A5F9C8S1;G1TGK9	A0A5F9C8S1_RABIT;G1TGK9_RABIT	DHX9	RNA helicase	1	AAECNIVVTQPR	AAEC(UniMod:4)NIVVTQPR	2	AAEC(UniMod:4)NIVVTQPR2	9765.38	7449.24		955.583
A0A5F9CZL2;A0A5F9DRL2	A0A5F9CZF0;A0A5F9CZL2;A0A5F9DRL2;G1T6S5;G1TQG4	A0A5F9CZL2_RABIT;A0A5F9DRL2_RABIT		Prothymosin alpha	0	AAEDDEEDDVDTKK	AAEDDEEDDVDTKK	3	AAEDDEEDDVDTKK3	3845.46
G1T1U7	G1T1U7	G1T1U7_RABIT	MTHFD1	C-1-tetrahydrofolate synthase, cytoplasmic	1	AAEEIGIR	AAEEIGIR	2	AAEEIGIR2	10618.3			5276.31	6699.27	10358.9
A0A5F9DAT8;G1T7I3	G1T7I3;A0A5F9DAT8	A0A5F9DAT8_RABIT;G1T7I3_RABIT	ACACA	Acetyl-CoA carboxylase 1	1	AAEEVGYPVMIK	AAEEVGYPVMIK	2	AAEEVGYPVMIK2					22026.4
G1TAV9	G1TAV9	G1TAV9_RABIT	TGFBR3	Transforming growth factor beta receptor 3	1	AAEGCVMSSQPQDK	AAEGC(UniMod:4)VMSSQPQDK	2	AAEGC(UniMod:4)VMSSQPQDK2	4754.81	5607.31	11562.4	3085.57	2362.29	3299.57
A0A5F9DKZ1;G1T3G6	G1T3G6;A0A5F9DKZ1	A0A5F9DKZ1_RABIT;G1T3G6_RABIT		GB1/RHD3-type G domain-containing protein	0	AAEHYLALVAQR	AAEHYLALVAQR	2	AAEHYLALVAQR2	1267.67
G1SLL8	G1SLL8	G1SLL8_RABIT	WDFY1	WD repeat and FYVE domain containing 1	1	AAEIHSR	(UniMod:1)AAEIHSR	2	(UniMod:1)AAEIHSR2	16732.2	6113.39	5821.41			7458.33
A0A5F9C145;A0A5F9DEB6;G1SJN5	A0A5F9C145;A0A5F9CE07;A0A5F9D0S0;A0A5F9DEB6;A0A5F9DMR3;G1SJN5	A0A5F9C145_RABIT;A0A5F9DEB6_RABIT;G1SJN5_RABIT	MAN2A1	Alpha-mannosidase	1	AAEILYHFALK	AAEILYHFALK	2	AAEILYHFALK2			14691.2	15641.7
G1TXS2	A0A5F9C109;A0A5F9CHY0;A0A5F9CUJ0;A0A5F9D4G0;A0A5F9D624;A0A5F9DIY1;A0A5F9DQS8;G1TXS2	G1TXS2_RABIT	MYO18A	Myosin XVIIIA	1	AAELNGEVDDDDTGGEWR	AAELNGEVDDDDTGGEWR	2	AAELNGEVDDDDTGGEWR2					4273.98
A0A5F9DQU2;A0A5F9DS41	A0A5F9DQU2;A0A5F9DS41;G1SVD5	A0A5F9DQU2_RABIT;A0A5F9DS41_RABIT	ADAR	Adenosine deaminase RNA specific	1	AAEPQPSAPSAVPLFSGK	AAEPQPSAPSAVPLFSGK	2	AAEPQPSAPSAVPLFSGK2	4695.02
G1TA53	A0A5F9CB09;A0A5F9CLV8;A0A5F9D0J4;G1TA53	G1TA53_RABIT	ACSS3	propionate--CoA ligase	1	AAEQISWYKPWTK	AAEQISWYKPWTK	3	AAEQISWYKPWTK3	6987.92				5451.48	3336.7
G1TTH9	G1TTH9	G1TTH9_RABIT	LAMA1	Laminin subunit alpha 1	1	AAESLLSQIQK	AAESLLSQIQK	2	AAESLLSQIQK2	3295.54	1818.33
G1SQ70	A0A5F9CAH6;A0A5F9CPY6;A0A5F9CQC0;G1SQ70	G1SQ70_RABIT	A2M	Alpha-2-macroglobulin	1	AAEVTVQSSGTFSTK	AAEVTVQSSGTFSTK	2	AAEVTVQSSGTFSTK2		38606.3	48140.5	14219.5	22109.3	47685.2
A0A5F9C5Y5;A0A5F9CTD4;G1TQV4	G1TQV4;A0A5F9C5Y5;A0A5F9CTD4	A0A5F9C5Y5_RABIT;A0A5F9CTD4_RABIT;G1TQV4_RABIT	NECAP2	NECAP endocytosis associated 2	1	AAEWQLDQPSWSGR	AAEWQLDQPSWSGR	2	AAEWQLDQPSWSGR2	5233.96					2537.14
A0A5F9DHA9	A0A5F9CVU0;A0A5F9DHA9;G1T7R2	A0A5F9DHA9_RABIT	YWHAE	Tyrosine 3-monooxygenase/tryptophan 5-monooxygenase activation protein epsilon	1	AAFDDAIAELDTLSEESYK	AAFDDAIAELDTLSEESYK	3	AAFDDAIAELDTLSEESYK3	2486.41
G1U5L3	G1U5L3	G1U5L3_RABIT	LMAN1	Lectin, mannose binding 1	1	AAFENWEVEVTFR	AAFENWEVEVTFR	2	AAFENWEVEVTFR2	6063.42	9585.87	5842.99	7817.58	6058.76	8756.16
G1U7G6	G1U7G6;Q0QF14;A0A5F9CIE2	G1U7G6_RABIT	SDHA	Succinate dehydrogenase [ubiquinone] flavoprotein subunit, mitochondrial	1	AAFGLSEAGFNTACITK	AAFGLSEAGFNTAC(UniMod:4)ITK	2	AAFGLSEAGFNTAC(UniMod:4)ITK2	5342.19			4395.36
G1SL45	G1SL45	G1SL45_RABIT	FCSK	Fucose kinase	1	AAFICAGIVHIR	AAFIC(UniMod:4)AGIVHIR	3	AAFIC(UniMod:4)AGIVHIR3	669.379				1657.08
G1SE49	G1SE49	G1SE49_RABIT	VPS51	Vacuolar protein sorting-associated protein 51 homolog	1	AAFLGCLTDVR	AAFLGC(UniMod:4)LTDVR	2	AAFLGC(UniMod:4)LTDVR2	12230.8
G1TK26	G1TK26	G1TK26_RABIT	SFTPD	Surfactant protein D	1	AAFLSMTDTK	AAFLSMTDTK	2	AAFLSMTDTK2	711011	2026930	731443	1534020	1657860	3507170
G1TK26	G1TK26	G1TK26_RABIT	SFTPD	Surfactant protein D	1	AAFLSMTDTK	AAFLSM(UniMod:35)TDTK	2	AAFLSM(UniMod:35)TDTK2	24908.8	97101.7	25673.4	60624.6	88506.4	112030
G1SCF1	G1SCF1	G1SCF1_RABIT	LIPE	Hormone-sensitive lipase	1	AAFPEGFHPR	AAFPEGFHPR	2	AAFPEGFHPR2	15419.3				6654.86
A0A5F9C4M3;G1SCS8	G1SCS8;A0A5F9C4M3	A0A5F9C4M3_RABIT;G1SCS8_RABIT	ANO6	Anoctamin	1	AAFPLHDCR	AAFPLHDC(UniMod:4)R	2	AAFPLHDC(UniMod:4)R2		11468.8
A0A5F9DBD2;G1SUY2	A0A5F9DBD2;G1SUY2	A0A5F9DBD2_RABIT;G1SUY2_RABIT	ALDH2	Aldehyde dehydrogenase 2 family member	1	AAFQLGSPWR	AAFQLGSPWR	2	AAFQLGSPWR2	8815.85		14562.1		6563.48
A0A5F9C8S8;G1SET5	G1SET5;A0A5F9C8S8	A0A5F9C8S8_RABIT;G1SET5_RABIT	CEMIP2	Cell migration inducing hyaluronidase 2	1	AAFQQYQPVIMLDK	AAFQQYQPVIMLDK	2	AAFQQYQPVIMLDK2	4983.39	14517.8	12917.8		9520.03	6867.8
A0A5F9C7A0;A0A5F9CH86	A0A5F9C7A0;A0A5F9CH86;A0A5F9DJ03;G1SIW5	A0A5F9C7A0_RABIT;A0A5F9CH86_RABIT	GGH	folate gamma-glutamyl hydrolase	1	AAFYLAEFFVSEAQK	AAFYLAEFFVSEAQK	2	AAFYLAEFFVSEAQK2	2197.51	3020.34				2340.15
A0A5F9CG18;A0A5F9DRX2;G1SF36	A0A5F9CG18;A0A5F9CW10;A0A5F9DRX2;G1SF36	A0A5F9CG18_RABIT;A0A5F9DRX2_RABIT;G1SF36_RABIT	NNT	proton-translocating NAD(P)(+) transhydrogenase	1	AAGAQIQGTK	AAGAQIQGTK	2	AAGAQIQGTK2	4182.68				2380.07
A0A5F9C432;A0A5F9CLL6;A0A5F9DBM9;A0A5F9DGD5;G1SU30	G1SU30;A0A5F9C432;A0A5F9CLL6;A0A5F9DBM9;A0A5F9DGD5	A0A5F9C432_RABIT;A0A5F9CLL6_RABIT;A0A5F9DBM9_RABIT;A0A5F9DGD5_RABIT;G1SU30_RABIT	BAG6	Large proline-rich protein BAG6	1	AAGARPLTSPESLSR	AAGARPLTSPESLSR	3	AAGARPLTSPESLSR3	5036.31	3444.17		8178.42	7608.06
A0A5F9DJ89	A0A5F9DJ89;G1U8R2	A0A5F9DJ89_RABIT		2-iminobutanoate/2-iminopropanoate deaminase	0	AAGCDFTNVVK	AAGC(UniMod:4)DFTNVVK	2	AAGC(UniMod:4)DFTNVVK2		8148.2	5447.97	6360.3
A0A5F9CE44;G1SIV1	G1SIV1;A0A5F9C8P2;A0A5F9CE44;A0A5F9DME0	A0A5F9CE44_RABIT;G1SIV1_RABIT	STK4	Serine/threonine kinase 4	1	AAGDEMGTVR	AAGDEMGTVR	2	AAGDEMGTVR2	4480.63				1918.25
V5TCY5;V5TEN5	G1TR23;G1SMD2;V5TCY5;V5TEN5	V5TCY5_RABIT;V5TEN5_RABIT	DDX58	RNA helicase	0	AAGFDETEQDLTR	AAGFDETEQDLTR	2	AAGFDETEQDLTR2	35080.9					8570.92
G1TCQ4	G1TCQ4	G1TCQ4_RABIT	GNPDA1	Glucosamine-6-phosphate isomerase	1	AAGGIELFVGGIGPDGHIAFNEPGSSLVSR	AAGGIELFVGGIGPDGHIAFNEPGSSLVSR	3	AAGGIELFVGGIGPDGHIAFNEPGSSLVSR3	9952.57	12764.2	3695.54		4080.08	5935.83
G1U8R8	G1U8R8	G1U8R8_RABIT		Jacalin-type lectin domain-containing protein	1	AAGKPFSALPTEDGQVLK	AAGKPFSALPTEDGQVLK	2	AAGKPFSALPTEDGQVLK2	651201	897059	930814	318886	617998	260085
G1U8R8	G1U8R8	G1U8R8_RABIT		Jacalin-type lectin domain-containing protein	1	AAGKPFSALPTEDGQVLK	AAGKPFSALPTEDGQVLK	3	AAGKPFSALPTEDGQVLK3	1039260	1448750	1905280	617888	1131740	321949
A0A5F9D4T3;A0A5F9DID5;G1TIT5	A0A5F9D4T3;A0A5F9DID5;G1TIT5	A0A5F9D4T3_RABIT;A0A5F9DID5_RABIT;G1TIT5_RABIT		FYVE-type domain-containing protein	0	AAGMCLQYTVPGEAR	AAGMC(UniMod:4)LQYTVPGEAR	2	AAGMC(UniMod:4)LQYTVPGEAR2	3680.54
G1U128	A0A5F9C1A8;A0A5F9D585;A0A5F9DPB6;A0A5F9DQF4;G1U128;A0A5F9C851	G1U128_RABIT	MASP1	Mannan binding lectin serine peptidase 1	1	AAGNECSELQPPDQGK	AAGNEC(UniMod:4)SELQPPDQGK	2	AAGNEC(UniMod:4)SELQPPDQGK2	12836	23031.7	6390.78	3467.96	4460.21	9474.2
P02251	P02251	H13_RABIT		Histone H1.3	1	AAGPPVSELITK	AAGPPVSELITK	2	AAGPPVSELITK2	6364.71	17465.2	12007.7			7793.96
A0A5F9C4T1;A0A5F9C9Q9	A0A5F9C4T1;A0A5F9C9Q9;A0A5F9CA72;A0A5F9CF58;A0A5F9CIE4;A0A5F9DDV7;A0A5F9DSU4;G1SE61	A0A5F9C4T1_RABIT;A0A5F9C9Q9_RABIT	FLNB	Filamin B	1	AAGSGELGVTVK	AAGSGELGVTVK	2	AAGSGELGVTVK2	18122.7				2546.6	6253.87
G1SNM8	G1SNM8	G1SNM8_RABIT	JAGN1	Jagunal homolog 1	1	AAGTDGSDFQHR	AAGTDGSDFQHR	3	AAGTDGSDFQHR3	2365.9			2643.23	3831.27
P29694	P29694;A0A5F9CKQ1;G1TVL1;A0A5F9C4C0;A0A5F9DBU9	EF1G_RABIT	EEF1G	Elongation factor 1-gamma	0	AAGTLYTYPENWR	(UniMod:1)AAGTLYTYPENWR	2	(UniMod:1)AAGTLYTYPENWR2	11611.3	19532.6	15808.9		11965.8	19022.4
G1U153	A0A5F9CPK6;G1U153	G1U153_RABIT		RRM domain-containing protein	0	AAGVEAAAEVAATEPK	(UniMod:1)AAGVEAAAEVAATEPK	2	(UniMod:1)AAGVEAAAEVAATEPK2	10852.3	14054.1
G1TAG4	A0A5F9C7Y2;G1TAG4	G1TAG4_RABIT	RHPN2	Rhophilin Rho GTPase binding protein 2	1	AAGVLNYLK	AAGVLNYLK	2	AAGVLNYLK2	5943.35	7073.19	3585.95	2041.08	7977.19	5932.19
G1T8P4	G1T8P4	G1T8P4_RABIT	RPLP1	Ribosomal protein lateral stalk subunit P1	1	AAGVNVEPFWPGLFAK	AAGVNVEPFWPGLFAK	2	AAGVNVEPFWPGLFAK2	48780	34772	10980.3	103981	15849.6	9013.44
A0A5F9CNP8;G1TN89	A0A5F9CNP8;G1TN89;A0A5F9DTC4	A0A5F9CNP8_RABIT;G1TN89_RABIT	HSPG2	Heparan sulfate proteoglycan 2	1	AAGVPSATITWR	AAGVPSATITWR	2	AAGVPSATITWR2		11273.6	13725.5		11407.2	11276
A0A5F9DM87	A0A5F9DM87;G1SQZ4	A0A5F9DM87_RABIT	RUVBL2	RuvB-like helicase	1	AAGVVLEMIR	AAGVVLEMIR	2	AAGVVLEMIR2	16823.6		18796.2	15565.8	9997.71
A0A5F9C3Z7;G1SRU4	A0A5F9C3Z7;G1SRU4	A0A5F9C3Z7_RABIT;G1SRU4_RABIT	CHMP4C	Charged multivesicular body protein 4C	1	AAHENMDLNK	AAHENMDLNK	2	AAHENMDLNK2	6024.88	6394.49		2310.92
A0A5F9C3Z7;G1SRU4	A0A5F9C3Z7;G1SRU4	A0A5F9C3Z7_RABIT;G1SRU4_RABIT	CHMP4C	Charged multivesicular body protein 4C	1	AAHENMDLNK	AAHENMDLNK	3	AAHENMDLNK3	5101.42		3681.91		3053.79	2098.05
G1SV17	G1SV17	G1SV17_RABIT	CDC23	Cell division cycle 23	1	AAHFLHGCNSK	AAHFLHGC(UniMod:4)NSK	3	AAHFLHGC(UniMod:4)NSK3	2462.83
G1SYM2	G1SYM2	G1SYM2_RABIT	STXBP2	Syntaxin binding protein 2	1	AAHIFFTDTCPEPLFSELGR	AAHIFFTDTC(UniMod:4)PEPLFSELGR	3	AAHIFFTDTC(UniMod:4)PEPLFSELGR3	4978.86		15750.5	18790.8	8884.89
G1TDI0	G1TDI0;A0A5F9CD18	G1TDI0_RABIT	PA2G4	Proliferation-associated 2G4	1	AAHLCAEAALR	AAHLC(UniMod:4)AEAALR	2	AAHLC(UniMod:4)AEAALR2	21730	14236.1	9412.56	8273.44	6617.55	6396.81
G1TDI0	G1TDI0;A0A5F9CD18	G1TDI0_RABIT	PA2G4	Proliferation-associated 2G4	1	AAHLCAEAALR	AAHLC(UniMod:4)AEAALR	3	AAHLC(UniMod:4)AEAALR3	26849.4	27802.1	15250.5	20094.2	25098.6	26472.9
G1ST90	G1ST90	G1ST90_RABIT	CTH	Cystathionine gamma-lyase	1	AAHPSSGSCTSIPEHL	AAHPSSGSC(UniMod:4)TSIPEHL	2	AAHPSSGSC(UniMod:4)TSIPEHL2				20317.8	11615.2
G1ST90	G1ST90	G1ST90_RABIT	CTH	Cystathionine gamma-lyase	1	AAHPSSGSCTSIPEHL	AAHPSSGSC(UniMod:4)TSIPEHL	3	AAHPSSGSC(UniMod:4)TSIPEHL3	14287.6	18231.4		18504.8		13110.6
A0A5F9DM38;B6V9S9	A0A5F9C3W8;A0A5F9D474;A0A5F9DM38;B6V9S9	A0A5F9DM38_RABIT;B6V9S9_RABIT	CCT2	T-complex protein 1 subunit beta	1	AAHSEGNVTAGLDMK	AAHSEGNVTAGLDMK	2	AAHSEGNVTAGLDMK2	5468.32		4945.01	2430.78
A0A5F9DM38;B6V9S9	A0A5F9C3W8;A0A5F9D474;A0A5F9DM38;B6V9S9	A0A5F9DM38_RABIT;B6V9S9_RABIT	CCT2	T-complex protein 1 subunit beta	1	AAHSEGNVTAGLDMK	AAHSEGNVTAGLDMK	3	AAHSEGNVTAGLDMK3	12671.3	5785.96	8558.96	7941.27
A0A5F9DVP2	G1TMP7;A0A5F9CDM0;A0A5F9DVP2	A0A5F9DVP2_RABIT	STXBP1	Syntaxin binding protein 1	1	AAHVFFTDSCPDALFNELVK	AAHVFFTDSC(UniMod:4)PDALFNELVK	3	AAHVFFTDSC(UniMod:4)PDALFNELVK3	4389.44		15494.1		33624.5	42444.5
G1T0J6;Q9TTJ4	G1T0J6;Q9TTJ4	G1T0J6_RABIT;Q9TTJ4_RABIT	ITI;ITIH1	Inter-alpha-trypsin inhibitor heavy chain 1	0	AAIAGENAGLVR	AAIAGENAGLVR	2	AAIAGENAGLVR2		16232.9	15797.8	14880.5	11794.4	41159.5
A0A5F9C328	A0A5F9C328;A0A5F9CKQ9;A0A5F9DPT6;G1SW61	A0A5F9C328_RABIT	SMU1	WD40 repeat-containing protein SMU1	1	AAIAQALAGEVSVVPPSR	AAIAQALAGEVSVVPPSR	2	AAIAQALAGEVSVVPPSR2	5711.46
G1T2W5	G1T2W5	G1T2W5_RABIT	TMEM30B	Cell cycle control protein	1	AAIAWWTDYHVK	AAIAWWTDYHVK	2	AAIAWWTDYHVK2	7008.97	10681	6654.63	2892.58	2081.57	4330.35
G1T2W5	G1T2W5	G1T2W5_RABIT	TMEM30B	Cell cycle control protein	1	AAIAWWTDYHVK	AAIAWWTDYHVK	3	AAIAWWTDYHVK3	5550.04	6074.16	8416.88			3125.06
A0A5F9C8F6;A0A5F9DC52;A0A5F9DPN4;G1TW43	G1TW43;A0A5F9C8F6;A0A5F9CFG3;A0A5F9CIF1;A0A5F9DC52;A0A5F9DGM7;A0A5F9DIW0;A0A5F9DPN4	A0A5F9C8F6_RABIT;A0A5F9DC52_RABIT;A0A5F9DPN4_RABIT;G1TW43_RABIT	TNC	Tenascin C	1	AAIDSYR	AAIDSYR	2	AAIDSYR2				11546.3		136627
G1T0F6	G1T0F6;A0A5F9DII4	G1T0F6_RABIT	SRP68	Signal recognition particle subunit SRP68	1	AAIEAFNK	AAIEAFNK	2	AAIEAFNK2	12902.6	9758.01	18969.3
G1SXK2	G1SXK2;A0A5F9C6C5	G1SXK2_RABIT	CRISPLD1	Cysteine rich secretory protein LCCL domain containing 1	1	AAIHYGIIDNDGGWVDITR	AAIHYGIIDNDGGWVDITR	3	AAIHYGIIDNDGGWVDITR3	9337.99	48740.4	9218.83	4213.47	6497.01
G1SSJ7	G1SSJ7	G1SSJ7_RABIT		Prohibitin	1	AAIISAEGDSK	AAIISAEGDSK	2	AAIISAEGDSK2	53758	38108.5	39458.1	32715.8	25894.4	4770.29
G1SWY6	G1SWY6	G1SWY6_RABIT	EEA1	Early endosome antigen 1	1	AAILDLEK	AAILDLEK	2	AAILDLEK2	4753.93	4301.73	9070.46		7730.49
A0A5F9C7H8;A0A5F9CFY2;A0A5F9D021	A0A5F9C7H8;A0A5F9CFY2;A0A5F9CVT3;A0A5F9D021;G1TQS9;G1U7C5	A0A5F9C7H8_RABIT;A0A5F9CFY2_RABIT;A0A5F9D021_RABIT	RRBP1	Ribosome binding protein 1	1	AAILEAAPK	AAILEAAPK	1	AAILEAAPK1	3525.62	1013.95			2007.47	3699.32
A0A5F9C7H8;A0A5F9CFY2;A0A5F9D021	A0A5F9C7H8;A0A5F9CFY2;A0A5F9CVT3;A0A5F9D021;G1TQS9;G1U7C5	A0A5F9C7H8_RABIT;A0A5F9CFY2_RABIT;A0A5F9D021_RABIT	RRBP1	Ribosome binding protein 1	1	AAILEAAPK	AAILEAAPK	2	AAILEAAPK2	1523.21	26505	3009.15	35800.9	24788.9	22608.2
A0A5F9CGL8;G1SGM2	G1SGM2;A0A5F9CGL8	A0A5F9CGL8_RABIT;G1SGM2_RABIT	PRMT5	Protein arginine N-methyltransferase 5	1	AAILPTSIFLTNKK	AAILPTSIFLTNKK	2	AAILPTSIFLTNKK2	8561.19	2198.42
G1T0H9	G1T0H9	G1T0H9_RABIT	EXOC3	Exocyst complex component 3	1	AAIQSQLDGVR	AAIQSQLDGVR	2	AAIQSQLDGVR2	5326.13	2226.51			3404.99	2894.74
G1SL68	G1SL68	G1SL68_RABIT	MYH9	Myosin heavy chain 9	1	AAITALEAK	AAITALEAK	1	AAITALEAK1	7109.97	3566.93	3724.49	1925.21	492.091
G1SL68	G1SL68	G1SL68_RABIT	MYH9	Myosin heavy chain 9	1	AAITALEAK	AAITALEAK	2	AAITALEAK2	74586.4	89415.4	38309.7	110165	109671	69837.9
A0A5F9CKJ2;A0A5F9CXL8;G1TK72	A0A5F9CKJ2;A0A5F9CXL8;G1TK72	A0A5F9CKJ2_RABIT;A0A5F9CXL8_RABIT;G1TK72_RABIT	RAB24	RAB24, member RAS oncogene family	1	AAIVCYDLTDSNSFER	AAIVC(UniMod:4)YDLTDSNSFER	2	AAIVC(UniMod:4)YDLTDSNSFER2	1480.61	7451.92			10586.1
G1T958	G1T958	G1T958_RABIT		EXPERA domain-containing protein	1	AAIVPLGTWR	AAIVPLGTWR	2	AAIVPLGTWR2		11056.7		26889.3	26272	32633.9
G1T2I4	G1T2I4	G1T2I4_RABIT	EPRS1	proline--tRNA ligase	1	AAKEDIDIAVK	AAKEDIDIAVK	2	AAKEDIDIAVK2	2581.57
A0A5F9CC85;G1SHS8	A0A5F9C6U9;A0A5F9CC85;G1SHS8	A0A5F9CC85_RABIT;G1SHS8_RABIT	VTA1	Vesicle trafficking 1	1	AALAPLPPLPPQFK	(UniMod:1)AALAPLPPLPPQFK	2	(UniMod:1)AALAPLPPLPPQFK2	4877.9	4613.63	6090.85	7428.27	7697.4	1365.99
A0A5F9D954;G1SLS3	A0A5F9CCL7;A0A5F9D954;G1SLS3	A0A5F9D954_RABIT;G1SLS3_RABIT	AP1G1	AP-1 complex subunit gamma	1	AALCAVHVIR	AALC(UniMod:4)AVHVIR	2	AALC(UniMod:4)AVHVIR2	1079.81	2351.07		7917.35	6129.65	4589.41
G1SEF8	G1SEF8;A0A5F9D0X4	G1SEF8_RABIT	NAPA	NSF attachment protein alpha	1	AALCHFCIDMLNAK	AALC(UniMod:4)HFC(UniMod:4)IDMLNAK	2	AALC(UniMod:4)HFC(UniMod:4)IDMLNAK2		3276.77		15180.5
G1SEF8	G1SEF8;A0A5F9D0X4	G1SEF8_RABIT	NAPA	NSF attachment protein alpha	1	AALCHFCIDMLNAK	AALC(UniMod:4)HFC(UniMod:4)IDMLNAK	3	AALC(UniMod:4)HFC(UniMod:4)IDMLNAK3		89414.3
A0A5F9CWR4;G1T060	G1T060;A0A5F9CQH1;A0A5F9CWR4;A0A5F9D142;A0A5F9D553;A0A5F9DB07;A0A5F9DJL2	A0A5F9CWR4_RABIT;G1T060_RABIT	HSD17B4	Hydroxysteroid 17-beta dehydrogenase 4	1	AALDAFGR	AALDAFGR	2	AALDAFGR2	16917
O19053	O19053;A0A5F9CY33;A0A5F9DTI4;G1SLF1	ADHX_RABIT	ADH5	Alcohol dehydrogenase class-3	1	AALEACHK	AALEAC(UniMod:4)HK	2	AALEAC(UniMod:4)HK2				1650.29	4754.98
P14519	P14519;A0A5F9DNV4;G1TRW0	GLYM_RABIT	SHMT2	Serine hydroxymethyltransferase, mitochondrial	1	AALEALGSCLNNK	AALEALGSC(UniMod:4)LNNK	2	AALEALGSC(UniMod:4)LNNK2	5395.55	6434.36	12999.5	1959.97
G1SLD6	A0A5F9CQS2;A0A5F9CWZ7;A0A5F9DEM3;G1SLD6	G1SLD6_RABIT	HARS1	Histidine--tRNA ligase, cytoplasmic	1	AALEELVR	AALEELVR	2	AALEELVR2	20452.1	18406.5	11820.3	15817.5	12390.7	15092
Q6IVG4	G1SG54;Q6IVG4;A0A5F9CT35	ACAP2_RABIT	ACAP2	Arf-GAP with coiled-coil, ANK repeat and PH domain-containing protein 2	1	AALEEVEGDVAELELK	AALEEVEGDVAELELK	2	AALEEVEGDVAELELK2					8874.15	11690.6
A0A5F9DJP3;G1T983	A0A5F9DJP3;G1T983	A0A5F9DJP3_RABIT;G1T983_RABIT	HEBP1	Heme binding protein 1	1	AALEGTATYR	AALEGTATYR	2	AALEGTATYR2	136918	46442.4	108410	73927	218324	67215.9
G1TAY6	A0A5F9CRZ7;G1TAY6	G1TAY6_RABIT	KRT15	Keratin 15	1	AALEGTLAETEAR	AALEGTLAETEAR	2	AALEGTLAETEAR2	90876.2	98616.5	125307	37492.3	18392.2	35638.1
G1T310	G1T310	G1T310_RABIT	PRXL2A	Peroxiredoxin like 2A	1	AALEYLEDIDLK	AALEYLEDIDLK	2	AALEYLEDIDLK2	7479.15				7492.38	11208.5
A0A5F9CFG8	A0A5F9C3N3;A0A5F9C6V3;A0A5F9CC62;A0A5F9CFG8;A0A5F9CJU7;A0A5F9D8D1;A0A5F9DJT9;A0A5F9DKA0;A0A5F9DPN5;G1SE72;G1TL18	A0A5F9CFG8_RABIT	PTPRD	protein-tyrosine-phosphatase	0	AALEYLGSFDHYAT	AALEYLGSFDHYAT	2	AALEYLGSFDHYAT2	4888.71		10241.3			10989.9
A0A5F9CQT3;G1SU77	A0A5F9CQT3;G1SU77	A0A5F9CQT3_RABIT;G1SU77_RABIT	VWA7	von Willebrand factor A domain containing 7	1	AALGEVSR	AALGEVSR	2	AALGEVSR2				3426.12	4810.93	5258.11
G1T275	A0A5F9DA40;G1T275	G1T275_RABIT	ZC3H15	Zinc finger CCCH domain-containing protein 15	1	AALGPNVTK	AALGPNVTK	2	AALGPNVTK2	9039.9	7049.76		2530.62	6276.2
G1THI7	A0A5F9DNN1;G1THI7	G1THI7_RABIT	ZNF706	Zinc finger protein 706	1	AALIYTCTVCR	AALIYTC(UniMod:4)TVC(UniMod:4)R	2	AALIYTC(UniMod:4)TVC(UniMod:4)R2	9003.58	7330.24	7753.16	6854.29	10985	3670.62
A0A5F9C286;A0A5F9CMD8;G1TZ70	A0A5F9C286;A0A5F9CMD8;G1TZ70	A0A5F9C286_RABIT;A0A5F9CMD8_RABIT;G1TZ70_RABIT		Rab-GAP TBC domain-containing protein	0	AALLAQG	AALLAQG	1	AALLAQG1	4026.72	4156.79			2285.12
Q9BDW7	Q9BDW7;A0A5F9DLS8;G1T1C4;G1TQ59	Q9BDW7_RABIT	HSD17B7	3beta-hydroxysteroid 3-dehydrogenase (Fragment)	0	AALLASHSGAQVTMVQVDVGDLQSVFR	AALLASHSGAQVTMVQVDVGDLQSVFR	3	AALLASHSGAQVTMVQVDVGDLQSVFR3	14245.7	10965.6				4541.87
G1TP57	G1TP57	G1TP57_RABIT	FHOD1	Formin homology 2 domain containing 1	1	AALLNFDEFAVSK	AALLNFDEFAVSK	2	AALLNFDEFAVSK2					4377.33
G1T2I4	G1T2I4	G1T2I4_RABIT	EPRS1	proline--tRNA ligase	1	AALLNQHYQVNFK	AALLNQHYQVNFK	2	AALLNQHYQVNFK2	31330.4			21023
G1T2I4	G1T2I4	G1T2I4_RABIT	EPRS1	proline--tRNA ligase	1	AALLNQHYQVNFK	AALLNQHYQVNFK	3	AALLNQHYQVNFK3	6674.1			30110.3	12502.5	46185.6
A0A5F9C8I8;A0A5F9D1R0;G1T8K2	A0A5F9C8I8;A0A5F9D1R0;G1T8K2	A0A5F9C8I8_RABIT;A0A5F9D1R0_RABIT;G1T8K2_RABIT	PACSIN2	Protein kinase C and casein kinase substrate in neurons 2	1	AALMNEDFEK	AALMNEDFEK	2	AALMNEDFEK2	3965.12	2528.62	1777.8		4922.43	4577.2
J7M624;J7MBS9	G1T465;G1T2L7;G1TIG2;J7M624;J7MBS9	J7M624_RABIT;J7MBS9_RABIT	AKR1C27;AKR1C28	3alpha(17beta)-hydroxysteroid dehydrogenase	0	AALNDGHSIPVLGLGTYAPDAVPK	AALNDGHSIPVLGLGTYAPDAVPK	3	AALNDGHSIPVLGLGTYAPDAVPK3	6800.29			7645.41
Q28647	Q28647;G1TX64;B7NZI3	2A5B_RABIT	PPP2R5B	Serine/threonine-protein phosphatase 2A 56 kDa regulatory subunit beta isoform	1	AALNELVECVGSTR	AALNELVEC(UniMod:4)VGSTR	2	AALNELVEC(UniMod:4)VGSTR2	6007.42
G1TAG4	G1TAG4	G1TAG4_RABIT	RHPN2	Rhophilin Rho GTPase binding protein 2	1	AALNQQILK	AALNQQILK	2	AALNQQILK2	9913.77					4109.07
G1TE27	G1TE27	G1TE27_RABIT	DNAJC3	DnaJ heat shock protein family (Hsp40) member C3	1	AALPDLTK	AALPDLTK	1	AALPDLTK1			3857.34	2950.92		2501.22
G1TE27	G1TE27	G1TE27_RABIT	DNAJC3	DnaJ heat shock protein family (Hsp40) member C3	1	AALPDLTK	AALPDLTK	2	AALPDLTK2	30843.1	57258.7	42285.1	72184.8	41863.4	48981.8
G1SSX2	G1SSX2	G1SSX2_RABIT	HUWE1	HECT-type E3 ubiquitin transferase	1	AALPLTTSDTK	AALPLTTSDTK	2	AALPLTTSDTK2	11282.4			2292.82	7700.93
G1SJ43	G1SJ43	G1SJ43_RABIT	PTPN23	Protein tyrosine phosphatase non-receptor type 23	1	AALPSPALTPEDK	AALPSPALTPEDK	2	AALPSPALTPEDK2	3926.64				6408.98
G1U2E3	A0A5F9C3Z7;G1SRU4;G1U2E3	G1U2E3_RABIT	ZNF341	Zinc finger protein 341	0	AALQALKR	AALQALKR	2	AALQALKR2	3779.13	7751.43		815.227	2313.91	1395.36
A0A5F9DMU0;G1TTN7	G1TTN7;A0A5F9DMU0	A0A5F9DMU0_RABIT;G1TTN7_RABIT	KIF2A	Kinesin-like protein	1	AALQEEEQASK	AALQEEEQASK	2	AALQEEEQASK2	1712.42
G1SQK3	G1SQK3	G1SQK3_RABIT	NUDT2	Bis(5'-nucleosyl)-tetraphosphatase [asymmetrical]	1	AALQEGHQFLCSTAA	AALQEGHQFLC(UniMod:4)STAA	2	AALQEGHQFLC(UniMod:4)STAA2	7365.41		10577.2
G1TDB3	G1TDB3	G1TDB3_RABIT		40S ribosomal protein S25	1	AALQELLSK	AALQELLSK	1	AALQELLSK1	1856.64	5173.4		4913.19
G1TDB3	G1TDB3	G1TDB3_RABIT		40S ribosomal protein S25	1	AALQELLSK	AALQELLSK	2	AALQELLSK2	60420.7	234961	148998	157316	137519	131618
A0A5F9CQX7;A0A5F9DNU8;G1T864	A0A5F9CC30;A0A5F9CQX7;A0A5F9D5Z1;G1T864;A0A5F9DNU8	A0A5F9CQX7_RABIT;A0A5F9DNU8_RABIT;G1T864_RABIT	TYK2	non-specific protein-tyrosine kinase	1	AALQGCSLR	AALQGC(UniMod:4)SLR	2	AALQGC(UniMod:4)SLR2	4536.07				5753.31	2371.25
P41110	P41110;G1SQD1;A0A5F9C9R7;A0A5F9CEL2;A0A5F9CH69	IF4G1_RABIT	EIF4G1	Eukaryotic translation initiation factor 4 gamma 1	1	AALSEEELEK	AALSEEELEK	2	AALSEEELEK2	3875.68			3131.39	2015.83	7357.16
G1SCE7	A0A5F9DPI1;G1SCE7;G1U891	G1SCE7_RABIT		Hydroxyacyl-CoA dehydrogenase trifunctional multienzyme complex subunit beta	0	AALSGLLHR	AALSGLLHR	2	AALSGLLHR2	10521.4	6122.93
G1SR16	G1SR16	G1SR16_RABIT	COPS2	COP9 signalosome subunit 2	1	AALSSFQK	AALSSFQK	2	AALSSFQK2	3914.35		2435.15	2537.45	11058.5	3910.72
G1SM31	G1SM31	G1SM31_RABIT	ANKIB1	RBR-type E3 ubiquitin transferase	1	AALSSSELLELGDSLLR	AALSSSELLELGDSLLR	2	AALSSSELLELGDSLLR2	4411.6	2352.19
Q8HY14	G1TJN6;Q8HY14	Q8HY14_RABIT	pvr	Poliovirus receptor	1	AALTCDVR	AALTC(UniMod:4)DVR	2	AALTC(UniMod:4)DVR2	7017.09	4349.51	6041.28			8226.13
G1SD49	A0A5F9CEL1;A0A5F9CYT8;A0A5F9DQK8;G1SD49	G1SD49_RABIT	DCTN3	Dynactin subunit 3	1	AALTDVQR	(UniMod:1)AALTDVQR	2	(UniMod:1)AALTDVQR2	20181.2	24268.2	28235.5	25278	17709.3	17002.6
U3KNZ3	A0A5F9C7E9;A0A5F9CSX1;A0A5F9D9D6;G1SX49;U3KNZ3	U3KNZ3_RABIT		Chimerin 2	0	AALTHNDNHFNYEK	AALTHNDNHFNYEK	3	AALTHNDNHFNYEK3	2818.18
A0A5F9CCW5;A0A5F9CY60;G1T057	G1T057;A0A5F9CCW5;A0A5F9CY60	A0A5F9CCW5_RABIT;A0A5F9CY60_RABIT;G1T057_RABIT	SKIC3	Tetratricopeptide repeat domain 37	1	AALVDYLDGK	AALVDYLDGK	2	AALVDYLDGK2	2451.02
D5FIT0	D5FIT0	D5FIT0_RABIT	LPL	Lipoprotein lipase	1	AALVFVK	AALVFVK	1	AALVFVK1	62358.5	203869	167550	45568.9	70323.1	106976
A0A5F9DKZ0;G1SFV9	A0A5F9DKZ0;G1SFV9	A0A5F9DKZ0_RABIT;G1SFV9_RABIT	LARGE2	LARGE xylosyl- and glucuronyltransferase 2	1	AALVVPAFETLHYR	AALVVPAFETLHYR	3	AALVVPAFETLHYR3	9985.96		7674.54
G1SV17	G1SV17	G1SV17_RABIT	CDC23	Cell division cycle 23	1	AALYFQR	AALYFQR	2	AALYFQR2		2921.62			5799.89
G1TNX3	G1TNX3	G1TNX3_RABIT	RHOF	Ras homolog family member F, filopodia associated	1	AALYLECSAK	AALYLEC(UniMod:4)SAK	2	AALYLEC(UniMod:4)SAK2	18012.2	16675.2			12153.3	16965
G1SYR9	G1SYR9;A0A5F9CEW6;A0A5F9CJT2;A0A5F9CYT1	G1SYR9_RABIT	IMMT	MICOS complex subunit MIC60	1	AAMDDVEIAGEKK	AAMDDVEIAGEKK	2	AAMDDVEIAGEKK2	2959.51		1957.34		445.151
G1T2J0	G1T2J0	G1T2J0_RABIT	JUP	Junction plakoglobin	1	AAMIVNQLSK	AAMIVNQLSK	2	AAMIVNQLSK2	23723.8	24670.4	29912.3	52045.3	29337.3	30993.6
G1T2J0	G1T2J0	G1T2J0_RABIT	JUP	Junction plakoglobin	1	AAMIVNQLSK	AAM(UniMod:35)IVNQLSK	2	AAM(UniMod:35)IVNQLSK2	4530.49	5367.22	10604.2	13267.6	3121.53
A0A5F9CQC5	G1SL02;A0A5F9C4A7;A0A5F9CQC5;G1SXB8	A0A5F9CQC5_RABIT	AP1B1	AP complex subunit beta	0	AAMIWIVGEYAER	AAMIWIVGEYAER	2	AAMIWIVGEYAER2	20476.7	4133.05		7681.17	11771.2	6646.17
G1T2L1	G1T2L1	G1T2L1_RABIT	PSMA2	Proteasome subunit alpha type	1	AANGVVLATEK	AANGVVLATEK	2	AANGVVLATEK2	9375.62	14642.9	24765.5	13270.8	20669.7	14521.3
G1SPV2	G1SPV2;A0A5F9CMU1;A0A5F9D729;A0A5F9DDQ5;G1SXH7;A0A5F9DUU0	G1SPV2_RABIT	YES1	Tyrosine-protein kinase	0	AANILVGENLVCK	AANILVGENLVC(UniMod:4)K	2	AANILVGENLVC(UniMod:4)K2	58222.5	14200.6	29689.9		6833.32	19602.6
G1T9J3	G1T9J3	G1T9J3_RABIT	NBAS	NBAS subunit of NRZ tethering complex	1	AANMHCQELMAAGYR	AANMHC(UniMod:4)QELMAAGYR	3	AANMHC(UniMod:4)QELMAAGYR3	3454.39				2350.57
U3KP40	G1SG48;U3KP40	U3KP40_RABIT	WIPI2	WD repeat domain, phosphoinositide interacting 2	1	AANMIPAHDSPLAALTFDASGTK	AANMIPAHDSPLAALTFDASGTK	3	AANMIPAHDSPLAALTFDASGTK3	11838.7			7076.75
G1U3F9	G1U3F9	G1U3F9_RABIT	SH3BP4	SH3 domain binding protein 4	1	AANSSGLPR	AANSSGLPR	2	AANSSGLPR2	12650.5	2219.46				1349.35
A0A5F9C1C8;A0A5F9C1Z7;A0A5F9CIN6;A0A5F9D2R7;A0A5F9DA19;A0A5F9DPG4;A0A5F9DQG6;G1U840	A0A5F9C1C8;A0A5F9C1Z7;A0A5F9CIN6;A0A5F9D2R7;A0A5F9DA19;A0A5F9DPG4;A0A5F9DQG6;G1U840	A0A5F9C1C8_RABIT;A0A5F9C1Z7_RABIT;A0A5F9CIN6_RABIT;A0A5F9D2R7_RABIT;A0A5F9DA19_RABIT;A0A5F9DPG4_RABIT;A0A5F9DQG6_RABIT;G1U840_RABIT	STK24	Serine/threonine kinase 24	1	AANVLLSEHGAVK	AANVLLSEHGAVK	2	AANVLLSEHGAVK2	13715.4		5208.88	3103.84		2703.17
A0A5F9C1C8;A0A5F9C1Z7;A0A5F9CIN6;A0A5F9D2R7;A0A5F9DA19;A0A5F9DPG4;A0A5F9DQG6;G1U840	A0A5F9C1C8;A0A5F9C1Z7;A0A5F9CIN6;A0A5F9D2R7;A0A5F9DA19;A0A5F9DPG4;A0A5F9DQG6;G1U840	A0A5F9C1C8_RABIT;A0A5F9C1Z7_RABIT;A0A5F9CIN6_RABIT;A0A5F9D2R7_RABIT;A0A5F9DA19_RABIT;A0A5F9DPG4_RABIT;A0A5F9DQG6_RABIT;G1U840_RABIT	STK24	Serine/threonine kinase 24	1	AANVLLSEHGAVK	AANVLLSEHGAVK	3	AANVLLSEHGAVK3	14248.7	2835.84	2218.65		4188.59
G1SSW2	A0A5F9C162;A0A5F9C4R2;A0A5F9DB90;A0A5F9DTJ0;G1SSW2	G1SSW2_RABIT	STK26	Serine/threonine kinase 26	1	AANVLLSEQGDVK	AANVLLSEQGDVK	2	AANVLLSEQGDVK2	26780.9	9016.76	4546.04		2177.9	4433.17
A0A5F9CT28	G1SIY6;A0A5F9C6N2;A0A5F9CT28	A0A5F9CT28_RABIT	LYN	Tyrosine-protein kinase	1	AANVLVSESLMCK	AANVLVSESLMC(UniMod:4)K	2	AANVLVSESLMC(UniMod:4)K2	93641.3	39265.7	33342.9	10776.9	65589.6	68433.4
A0A5F9CT28	G1SIY6;A0A5F9C6N2;A0A5F9CT28	A0A5F9CT28_RABIT	LYN	Tyrosine-protein kinase	1	AANVLVSESLMCK	AANVLVSESLM(UniMod:35)C(UniMod:4)K	2	AANVLVSESLM(UniMod:35)C(UniMod:4)K2	11298.5					3090.19
G1SQU6	G1SQU6	G1SQU6_RABIT	NDUFS3	NADH dehydrogenase [ubiquinone] iron-sulfur protein 3, mitochondrial	1	AANWYER	AANWYER	2	AANWYER2	5685.16	18577.9	9643.46	9580.87	8152.65	7133.8
G1T4H4	G1T4H4	G1T4H4_RABIT	EPHX3	Epoxide hydrolase 3	1	AAPACLHDPALGEHCVLTLR	AAPAC(UniMod:4)LHDPALGEHC(UniMod:4)VLTLR	4	AAPAC(UniMod:4)LHDPALGEHC(UniMod:4)VLTLR4	4565.34		2116.29
P01832	P01832;G1T763	PIGR_RABIT	PIGR	Polymeric immunoglobulin receptor	1	AAPAPAEEK	AAPAPAEEK	1	AAPAPAEEK1				219946	56262.5
P01832	P01832;G1T763	PIGR_RABIT	PIGR	Polymeric immunoglobulin receptor	1	AAPAPAEEK	AAPAPAEEK	2	AAPAPAEEK2				779326	438044
G1T9M0	G1T9M0	G1T9M0_RABIT	CACUL1	CDK2 associated cullin domain 1	1	AAPAPTPSSTININTSTSK	AAPAPTPSSTININTSTSK	2	AAPAPTPSSTININTSTSK2	2880.74		5846.32
A0A5F9CUR2;G1T5H8	A0A5F9CUR2;A0A5F9DCT3;G1T5H8	A0A5F9CUR2_RABIT;G1T5H8_RABIT	EIF4B	Eukaryotic translation initiation factor 4B	1	AAPAQPAEEGPGR	AAPAQPAEEGPGR	2	AAPAQPAEEGPGR2	32324.6	14624.8	10015.3	20639.8	12386.1	19411.9
G1U3I5	G1U3I5	G1U3I5_RABIT	HNRNPL	Heterogeneous nuclear ribonucleoprotein L	1	AAPCEAPGHSYESLLVTAAQK	AAPC(UniMod:4)EAPGHSYESLLVTAAQK	3	AAPC(UniMod:4)EAPGHSYESLLVTAAQK3	4157.05	5444.22	4035.06
A0A5F9CB01;G1SYH5	G1SYH5;A0A5F9CB01;A0A5F9CMJ5	A0A5F9CB01_RABIT;G1SYH5_RABIT	NPTN	Neuroplastin	1	AAPDITGHK	AAPDITGHK	1	AAPDITGHK1						3201.48
A0A5F9CB01;G1SYH5	G1SYH5;A0A5F9CB01;A0A5F9CMJ5	A0A5F9CB01_RABIT;G1SYH5_RABIT	NPTN	Neuroplastin	1	AAPDITGHK	AAPDITGHK	2	AAPDITGHK2	100844	161332	92627.9	291157	355361	393208
A0A5F9CB01;G1SYH5	G1SYH5;A0A5F9CB01;A0A5F9CMJ5	A0A5F9CB01_RABIT;G1SYH5_RABIT	NPTN	Neuroplastin	1	AAPDITGHKR	AAPDITGHKR	2	AAPDITGHKR2			9314.29	12881.3	11812.7
G1SK63	A0A5F9C8N7;A0A5F9D9K9;A0A5F9DLH0;G1SK63	G1SK63_RABIT		Ig-like domain-containing protein	0	AAPEVHLFTPPEEDQGSR	AAPEVHLFTPPEEDQGSR	3	AAPEVHLFTPPEEDQGSR3	2588.11	10089.6	8379.78
G1SCG8	G1SCG8;A0A5F9D8G6	G1SCG8_RABIT	BNIP1	BCL2 interacting protein 1	1	AAPQDVHVR	(UniMod:1)AAPQDVHVR	2	(UniMod:1)AAPQDVHVR2	30961.6	19586.8	33584.8	22606.1	19169.8	38543.7
A0A5F9C3Z7;G1SRU4	A0A5F9C3Z7;G1SRU4	A0A5F9C3Z7_RABIT;G1SRU4_RABIT	CHMP4C	Charged multivesicular body protein 4C	1	AAPSPQEALAR	AAPSPQEALAR	2	AAPSPQEALAR2	11562.6	19599.2			5169.95
A0A5F9CQH4;A0A5F9D506;A0A5F9DD74;A0A5F9DKC4;A0A5F9DLU2;G1SLL1;G1U8Y2	A0A5F9C9X0;A0A5F9CQH4;A0A5F9D2X5;A0A5F9D506;A0A5F9DD74;A0A5F9DKC4;A0A5F9DLU2;G1SLL1;G1U8Y2	A0A5F9CQH4_RABIT;A0A5F9D506_RABIT;A0A5F9DD74_RABIT;A0A5F9DKC4_RABIT;A0A5F9DLU2_RABIT;G1SLL1_RABIT;G1U8Y2_RABIT	TJP1	Tight junction protein 1	1	AAPVGPSAVEEDEDEDGHTVVATAR	AAPVGPSAVEEDEDEDGHTVVATAR	3	AAPVGPSAVEEDEDEDGHTVVATAR3	776.529
A0A5F9C4T9;G1T5I8	G1T5I8;A0A5F9C4T9	A0A5F9C4T9_RABIT;G1T5I8_RABIT	ENTREP1	Family with sequence similarity 189 member A2	1	AAPVLSCEAATQTER	AAPVLSC(UniMod:4)EAATQTER	2	AAPVLSC(UniMod:4)EAATQTER2	5189.76				2439.22	6674.32
A0A5F9DE89	A0A5F9DE89;G1SHH2	A0A5F9DE89_RABIT	AFM	Afamin	1	AAPVTQYLK	AAPVTQYLK	2	AAPVTQYLK2	3885.37	40851.9	48346.7	36531.8	15246	20519.5
A0A5F9DCJ0;G1SIW8	G1SIW8;A0A5F9DCJ0;A0A5F9DV34	A0A5F9DCJ0_RABIT;G1SIW8_RABIT	CRYZ	Crystallin zeta	1	AAQAHENIIHNTGTTGK	AAQAHENIIHNTGTTGK	3	AAQAHENIIHNTGTTGK3	3054.98				2520.65
A0A5F9DE32;G1SPD2	A0A5F9DE32;G1SPD2	A0A5F9DE32_RABIT;G1SPD2_RABIT	PSMD5	26S proteasome non-ATPase regulatory subunit 5	1	AAQALELLR	(UniMod:1)AAQALELLR	2	(UniMod:1)AAQALELLR2	8231.57	1438.96		8122
G1T1U7	G1T1U7	G1T1U7_RABIT	MTHFD1	C-1-tetrahydrofolate synthase, cytoplasmic	1	AAQAPSSFQLLYDLK	AAQAPSSFQLLYDLK	2	AAQAPSSFQLLYDLK2	3777.53
G1TEU5;U3KPF0	G1TEU5;A0A5F9C0Y5;U3KPF0	G1TEU5_RABIT;U3KPF0_RABIT	CPNE3	Copine 3	1	AAQCVTK	(UniMod:1)AAQC(UniMod:4)VTK	1	(UniMod:1)AAQC(UniMod:4)VTK1	2334.62			1607.71	1997.37	3288.9
G1T1I1	G1T1I1	G1T1I1_RABIT	NUS1	ditrans,polycis-polyprenyl diphosphate synthase [(2E,6E)-farnesyldiphosphate specific]	1	AAQDFCQLVAQQQK	AAQDFC(UniMod:4)QLVAQQQK	2	AAQDFC(UniMod:4)QLVAQQQK2	15095.1	13435.4	4399.9			5386.12
P00883	P00883;A0A5F9D5U7	ALDOA_RABIT	ALDOA	Fructose-bisphosphate aldolase A	1	AAQEEYVK	AAQEEYVK	2	AAQEEYVK2	31939.8	19483	26071.2	26764	16104.9	16557
P00883	P00883;A0A5F9D5U7	ALDOA_RABIT	ALDOA	Fructose-bisphosphate aldolase A	1	AAQEEYVKR	AAQEEYVKR	2	AAQEEYVKR2	5497.09	1985.72	3335.41	5909.13	2554.86
Q9N0V7	Q9N0V7;A0A5F9CAT8;A0A5F9CLM2;A0A5F9DVL5;G1TE53	CBS_RABIT	CBS	Cystathionine beta-synthase	1	AAQELQEGQR	AAQELQEGQR	2	AAQELQEGQR2	9643	1736.67	1245.38	23932.3	5198.79	7939.92
G1SZ03	A0A4P1LX85;G1SZ03	G1SZ03_RABIT	EIF3B	Eukaryotic translation initiation factor 3 subunit B	1	AAQELYVGQK	AAQELYVGQK	2	AAQELYVGQK2	32893.2	10304.4	8906.54	7941.1	6826.64	10949.8
P41975	P41975;A0A5F9DF81;A0A5S8H9D4	SODE_RABIT	SOD3	Extracellular superoxide dismutase [Cu-Zn]	1	AAQGEPAGALHAVCR	AAQGEPAGALHAVC(UniMod:4)R	2	AAQGEPAGALHAVC(UniMod:4)R2	8587.77	16327	19307.7	5731.31
P41975	P41975;A0A5F9DF81;A0A5S8H9D4	SODE_RABIT	SOD3	Extracellular superoxide dismutase [Cu-Zn]	1	AAQGEPAGALHAVCR	AAQGEPAGALHAVC(UniMod:4)R	3	AAQGEPAGALHAVC(UniMod:4)R3	20658.2	48867.3	84621.4	13535.7	9822.81	15862
G1SWY6	G1SWY6	G1SWY6_RABIT	EEA1	Early endosome antigen 1	1	AAQLATEIADIK	AAQLATEIADIK	2	AAQLATEIADIK2	8657.6			3139.76	3399.58
Q9N2G5	Q9N2G5	CLIC6_RABIT	CLIC6	Chloride intracellular channel protein 6	1	AAQPEAELSNHLAAEEGGQR	AAQPEAELSNHLAAEEGGQR	3	AAQPEAELSNHLAAEEGGQR3	12626	26701.3	8435.56	33266.5	25845.6	39046.4
G1ST17	G1ST17	G1ST17_RABIT	PGLYRP1	Peptidoglycan-recognition protein	1	AAQSLLDCGVAR	AAQSLLDC(UniMod:4)GVAR	2	AAQSLLDC(UniMod:4)GVAR2	5160.34		12098.1	5678.84		17748.9
A0A5F9CDT8;A0A5F9CKE8;A0A5F9CQ31;A0A5F9DI37;A0A5F9DIA6;G1SW32	A0A5F9CDT8;A0A5F9CKE8;A0A5F9DI37;G1SW32;A0A5F9CQ31;A0A5F9DIA6	A0A5F9CDT8_RABIT;A0A5F9CKE8_RABIT;A0A5F9CQ31_RABIT;A0A5F9DI37_RABIT;A0A5F9DIA6_RABIT;G1SW32_RABIT	DDX19A;DDX19B	RNA helicase	0	AAQSLLNK	AAQSLLNK	2	AAQSLLNK2	5994.06
A0A5F9DPZ5;G1SH86	G1SH86;A0A5F9D7I6;A0A5F9DPZ5	A0A5F9DPZ5_RABIT;G1SH86_RABIT	TBCD	Tubulin-specific chaperone D	1	AASAAFQENVGR	AASAAFQENVGR	2	AASAAFQENVGR2	8737.8				3494.4
G1T1I1	G1T1I1	G1T1I1_RABIT	NUS1	ditrans,polycis-polyprenyl diphosphate synthase [(2E,6E)-farnesyldiphosphate specific]	1	AASAAVLAPLGFTLR	AASAAVLAPLGFTLR	2	AASAAVLAPLGFTLR2	14823.1	8916.8
G1T4H3	G1T4H3	G1T4H3_RABIT	PDIA6	Protein disulfide-isomerase A6	1	AASALKDVVK	AASALKDVVK	2	AASALKDVVK2	3621.44	4117.01			3908.53
G1U522	G1U522;A0A5F9CUA4	G1U522_RABIT	PRKAR2A	Protein kinase cAMP-dependent type II regulatory subunit alpha	1	AASAYAVGDVK	AASAYAVGDVK	2	AASAYAVGDVK2	21250.3	22161.2	30974.5	22885.5	23374.5	14388.5
A0A5F9DHA9	A0A5F9CVU0;A0A5F9DHA9;G1T7R2	A0A5F9DHA9_RABIT	YWHAE	Tyrosine 3-monooxygenase/tryptophan 5-monooxygenase activation protein epsilon	1	AASDIAMTELPPTHPIR	AASDIAMTELPPTHPIR	2	AASDIAMTELPPTHPIR2	22709.9	15035.1	26479.4	14861.7	8809.76	10203.7
A0A5F9DHA9	A0A5F9CVU0;A0A5F9DHA9;G1T7R2	A0A5F9DHA9_RABIT	YWHAE	Tyrosine 3-monooxygenase/tryptophan 5-monooxygenase activation protein epsilon	1	AASDIAMTELPPTHPIR	AASDIAMTELPPTHPIR	3	AASDIAMTELPPTHPIR3	358700	246898	458674	266823	248624	193447
G1TA83	G1TA83	G1TA83_RABIT	ANXA4	Annexin	1	AASGFNAAEDAQALR	AASGFNAAEDAQALR	2	AASGFNAAEDAQALR2	26533.6	51478.4	25011.3	14167.8	14180	15417.5
G1TA83	G1TA83	G1TA83_RABIT	ANXA4	Annexin	1	AASGFNAAEDAQALRK	AASGFNAAEDAQALRK	2	AASGFNAAEDAQALRK2	1278.22	3231.88				1590.68
G1TA83	G1TA83	G1TA83_RABIT	ANXA4	Annexin	1	AASGFNAAEDAQALRK	AASGFNAAEDAQALRK	3	AASGFNAAEDAQALRK3	4994.12	15544.4	6519.1	2444.26		3541.36
A0A5F9CUR2;G1T5H8	A0A5F9C5X9;A0A5F9CUR2;A0A5F9DCT3;G1T5H8	A0A5F9CUR2_RABIT;G1T5H8_RABIT	EIF4B	Eukaryotic translation initiation factor 4B	1	AASIFGGAK	AASIFGGAK	2	AASIFGGAK2	5743.8	2363.7
A0A5F9CUR2;G1T5H8	A0A5F9C5X9;A0A5F9CUR2;A0A5F9DCT3;G1T5H8	A0A5F9CUR2_RABIT;G1T5H8_RABIT	EIF4B	Eukaryotic translation initiation factor 4B	1	AASIFGGAKPVDTAAR	AASIFGGAKPVDTAAR	3	AASIFGGAKPVDTAAR3	20922	17531	18679	10684.8	20489.8	22352.3
P41110	P41110;G1SQD1;A0A5F9C9R7;A0A5F9CEL2;A0A5F9CH69	IF4G1_RABIT	EIF4G1	Eukaryotic translation initiation factor 4 gamma 1	1	AASLLLEILR	AASLLLEILR	2	AASLLLEILR2	7019.52	922.294
A0A5F9DIS8;G1T297	G1T297;A0A5F9C1P3;A0A5F9CHX8;A0A5F9DAN0;A0A5F9DIS8	A0A5F9DIS8_RABIT;G1T297_RABIT	SEL1L	SEL1L adaptor subunit of ERAD E3 ubiquitin ligase	1	AASQGYTVAR	AASQGYTVAR	2	AASQGYTVAR2	2566.57	1965.41	3341.26			3803.89
G1U496	G1U496;A0A5F9D827	G1U496_RABIT	CAPN5	Calpain 5	1	AASSIYINSR	AASSIYINSR	2	AASSIYINSR2		6731.3	8535.46	2629.2	7525.96	5710.14
G1SLD5	G1SLD5;A0A5F9CNU0	G1SLD5_RABIT	HYOU1	Hypoxia up-regulated 1	1	AASSWLEDEGFGATTAK	AASSWLEDEGFGATTAK	2	AASSWLEDEGFGATTAK2	9507.26	22122.4
G1TYE2	G1TYE2	G1TYE2_RABIT	LXN	Latexin	1	AASVAENCINYQQGTPHK	AASVAENC(UniMod:4)INYQQGTPHK	3	AASVAENC(UniMod:4)INYQQGTPHK3	1883.76
G1SK63	A0A5F9C8N7;A0A5F9CFZ9;A0A5F9D9K9;A0A5F9DLH0;G1SK63	G1SK63_RABIT		Ig-like domain-containing protein	0	AASVTLGCLVK	AASVTLGC(UniMod:4)LVK	2	AASVTLGC(UniMod:4)LVK2	5484.42	23064	5551.44			15964.7
G1T6B3	G1T6B3	G1T6B3_RABIT	STRAP	Serine/threonine kinase receptor associated protein	1	AATAAADFTAK	AATAAADFTAK	2	AATAAADFTAK2	13800.7	4933.28			8297.14	7307.48
A0A5F9CXP2;A0A5F9CZD4;G1SN95	A0A5F9CXP2;A0A5F9CZD4;A0A5F9DAU6;G1SN95	A0A5F9CXP2_RABIT;A0A5F9CZD4_RABIT;G1SN95_RABIT	NUCB2	Nucleobindin 2	1	AATADLENYDK	AATADLENYDK	2	AATADLENYDK2	14373	59646.5	35169.7	180334	82682.4	338974
G1SSJ7	A0A5F9DRF0;G1SSJ7	G1SSJ7_RABIT		Prohibitin	0	AATFGLILDDVSLTHLTFGK	AATFGLILDDVSLTHLTFGK	3	AATFGLILDDVSLTHLTFGK3		7620.13		2541.04
A0A5F9CP02;G1STG3	G1STG3;A0A5F9CP02	A0A5F9CP02_RABIT;G1STG3_RABIT	ADGRG1	Adhesion G-protein coupled receptor G1	1	AATFTFR	AATFTFR	2	AATFTFR2	12366.2	32435.2	16440.9	8396.72	18418.8	32653.2
G1SXQ1	A0A5F9CDI2;G1SXQ1	G1SXQ1_RABIT	MCCC2	methylcrotonoyl-CoA carboxylase	1	AATGEEVSAEDLGGADLHCR	AATGEEVSAEDLGGADLHC(UniMod:4)R	3	AATGEEVSAEDLGGADLHC(UniMod:4)R3	2279.95		1604.78
G1SXX8	G1SXX8	G1SXX8_RABIT	RUSF1	Chromosome 16 open reading frame 58	1	AATHGLVLGALR	AATHGLVLGALR	3	AATHGLVLGALR3	1010.09			3594.65	6432.04	5416.05
G1U522	G1U522;A0A5F9CUA4	G1U522_RABIT	PRKAR2A	Protein kinase cAMP-dependent type II regulatory subunit alpha	1	AATIVATSEGSLWGLDR	AATIVATSEGSLWGLDR	2	AATIVATSEGSLWGLDR2	10929.5	5139.58	9300.91	9110.58
A0A5F9C8F6;A0A5F9DC52;A0A5F9DPN4;G1TW43	G1TW43;A0A5F9C8F6;A0A5F9DC52;A0A5F9DGM7;A0A5F9DPN4	A0A5F9C8F6_RABIT;A0A5F9DC52_RABIT;A0A5F9DPN4_RABIT;G1TW43_RABIT	TNC	Tenascin C	1	AATLYSITIQGVTR	AATLYSITIQGVTR	2	AATLYSITIQGVTR2				12502.9	14473.8
G1TSA4	G1TSA4	G1TSA4_RABIT	SBF2	SET binding factor 2	1	AATLYSQYTSR	AATLYSQYTSR	2	AATLYSQYTSR2	2087.86		3001.15		1612.04
G1SFV1	G1SFV1	G1SFV1_RABIT	PDIA4	Protein disulfide-isomerase	1	AATQFWR	AATQFWR	2	AATQFWR2				31743.9	35150.8	20429
A0A5F9D8E1;G1SR20	A0A5F9CL23;A0A5F9D8E1;A0A5F9DV07;G1SR20	A0A5F9D8E1_RABIT;G1SR20_RABIT	GALK2	Galactokinase 2	1	AATSHFNIR	AATSHFNIR	2	AATSHFNIR2	3591.31	2736.45	2011.75		6243.16	7303.97
G1SPL3	G1SPL3	G1SPL3_RABIT	FAM177A1	Family with sequence similarity 177 member A1	1	AATSTLSVCDFLGEK	AATSTLSVC(UniMod:4)DFLGEK	2	AATSTLSVC(UniMod:4)DFLGEK2				10068.6
D5G340	D5G340	D5G340_RABIT		Apolipoprotein E4 (Fragment)	1	AATVSTLAGQPLR	AATVSTLAGQPLR	2	AATVSTLAGQPLR2	282680	1121270	616288	212303	488988	594798
D5G340	D5G340	D5G340_RABIT		Apolipoprotein E4 (Fragment)	1	AATVSTLAGQPLR	AATVSTLAGQPLR	3	AATVSTLAGQPLR3		9304.33			8404.54	5468.52
G1TLQ2	G1TLQ2	G1TLQ2_RABIT		Gamma-glutamyltranspeptidase 1	1	AAVAADAPR	AAVAADAPR	2	AAVAADAPR2	410998	562185	754397	519447	598766	750736
G1T671	G1T671;G1T678	G1T671_RABIT	ACAT2	Acetyl-CoA acetyltransferase 2	1	AAVAPDEVSEVIFGHVLAAGCGQNPVR	AAVAPDEVSEVIFGHVLAAGC(UniMod:4)GQNPVR	3	AAVAPDEVSEVIFGHVLAAGC(UniMod:4)GQNPVR3					2971.52	3556.01
Q29504	Q29504;G1SV13	UBA1_RABIT	UBA1	Ubiquitin-like modifier-activating enzyme 1	1	AAVATLLQSVQVPEFTPK	AAVATLLQSVQVPEFTPK	2	AAVATLLQSVQVPEFTPK2	2389.03					7719.18
O19053	O19053;A0A5F9CY33;A0A5F9DTI4;G1SLF1;A0A5F9DTG0	ADHX_RABIT	ADH5	Alcohol dehydrogenase class-3	1	AAVAWEAGKPLSIEEIEVAPPK	AAVAWEAGKPLSIEEIEVAPPK	3	AAVAWEAGKPLSIEEIEVAPPK3	8813.58			5855.25	2871.17
A0A5F9C3W6;A0A5F9CYJ3;A0A5F9DUR6;G1TKE8	A0A5F9C3W6;A0A5F9CBC4;A0A5F9CYJ3;A0A5F9DUR6;G1TKE8	A0A5F9C3W6_RABIT;A0A5F9CYJ3_RABIT;A0A5F9DUR6_RABIT;G1TKE8_RABIT		Enoyl reductase (ER) domain-containing protein	0	AAVCAELK	AAVC(UniMod:4)AELK	2	AAVC(UniMod:4)AELK2	5388.36			2856.48	11924.7
A0A5F9C462;A0A5F9CIA0;A0A5F9DDB7;A0A5F9DSD7;G1SE12	A0A5F9DDB7;A0A5F9DSD7;A0A5F9DVU1;G1SE12;A0A5F9C462;A0A5F9CIA0;A0A5F9CUS2	A0A5F9C462_RABIT;A0A5F9CIA0_RABIT;A0A5F9DDB7_RABIT;A0A5F9DSD7_RABIT;G1SE12_RABIT	ETFA	Electron transfer flavoprotein subunit alpha, mitochondrial	1	AAVDAGYVPNDMQVGQTGK	AAVDAGYVPNDMQVGQTGK	2	AAVDAGYVPNDMQVGQTGK2	10226.4	7855.56	10522.8	4199.95	3630.24	7340.77
G1T3N8	G1T3N8;A0A5F9DPI2	G1T3N8_RABIT	AIMP2	Aminoacyl tRNA synthase complex-interacting multifunctional protein 2	1	AAVDGLSK	AAVDGLSK	2	AAVDGLSK2	7791.98	6590.21	3925.22	35512.7	8693.14	25195.8
G1T3Y8	G1T3Y8	G1T3Y8_RABIT		60 kDa heat shock protein, mitochondrial	1	AAVEEGIVLGGGCALLR	AAVEEGIVLGGGC(UniMod:4)ALLR	2	AAVEEGIVLGGGC(UniMod:4)ALLR2	27280.2			12129.6
G1T9F3	G1T9F3	G1T9F3_RABIT	KPNB1	Karyopherin subunit beta 1	1	AAVENLPTFLVELSR	AAVENLPTFLVELSR	2	AAVENLPTFLVELSR2	4343.93		9339.45		5571.93
A0A5F9DAT4;U3KN24	A0A5F9CKL4;A0A5F9DAT4;A0A5F9DLZ7;G1SVF2;U3KN24	A0A5F9DAT4_RABIT;U3KN24_RABIT	PSMD1	26S proteasome non-ATPase regulatory subunit 1	1	AAVESLGFILFR	AAVESLGFILFR	2	AAVESLGFILFR2	5935.24				10509.7	3750.76
A0A5F9C597;A0A5F9D9T6;A0A5F9DBZ6;A0A5F9DJD5;A0A5F9DME8;G1SLT2;G1TSI6;G1U8D5	A0A5F9C597;A0A5F9CJ21;A0A5F9D5Y7;A0A5F9D9T6;A0A5F9DBZ6;A0A5F9DJD5;A0A5F9DME8;G1SLT2;G1TSI6;G1U8D5	A0A5F9C597_RABIT;A0A5F9D9T6_RABIT;A0A5F9DBZ6_RABIT;A0A5F9DJD5_RABIT;A0A5F9DME8_RABIT;G1SLT2_RABIT;G1TSI6_RABIT;G1U8D5_RABIT		EWS RNA binding protein 1	0	AAVEWFDGK	AAVEWFDGK	2	AAVEWFDGK2	3224.41
G1SVM1	G1SVM1	G1SVM1_RABIT	MVP	Major vault protein	1	AAVFGFETAEAK	AAVFGFETAEAK	2	AAVFGFETAEAK2	13399.5	9183.12	9549.88	27730		8523.28
G1SXK2	G1SXK2;A0A5F9C6C5	G1SXK2_RABIT	CRISPLD1	Cysteine rich secretory protein LCCL domain containing 1	1	AAVHAGVVR	AAVHAGVVR	2	AAVHAGVVR2	15963.4	20875.5	22107.2	2542.12	3431.07
A0A5F9C3B7;A0A5F9D1N8;G1SJ56	A0A5F9C3B7;A0A5F9CUN3;A0A5F9D1N8;A0A5F9DFZ5;G1SJ56	A0A5F9C3B7_RABIT;A0A5F9D1N8_RABIT;G1SJ56_RABIT	VCL	Vinculin	1	AAVHLEGK	AAVHLEGK	2	AAVHLEGK2	2907.14	1108.6
G1SDV3	G1SDV3	G1SDV3_RABIT	BDH2	3-hydroxybutyrate dehydrogenase 2	1	AAVIGLTK	AAVIGLTK	2	AAVIGLTK2	12950.3	9884.43	11614.5
G1U6B2	G1U6B2	G1U6B2_RABIT	ALAD	Delta-aminolevulinic acid dehydratase	1	AAVLEAMTAFR	AAVLEAMTAFR	2	AAVLEAMTAFR2	15807.9			81924.6	51287.6
A0A5F9CQD5;G1T3T6	G1T3T6;A0A5F9CQD5	A0A5F9CQD5_RABIT;G1T3T6_RABIT	ATRN	Attractin	1	AAVLSVFVR	AAVLSVFVR	2	AAVLSVFVR2				862.646	1189.05	5148.79
A0A5F9CH47;A0A5F9CQS0;G1SFH9	A0A5F9CH47;A0A5F9CQS0;G1SFH9;Q0PNE9;Q58I32	A0A5F9CH47_RABIT;A0A5F9CQS0_RABIT;G1SFH9_RABIT	CTNNB1	Catenin beta 1	1	AAVMVHQLSK	AAVMVHQLSK	2	AAVMVHQLSK2	3487.57	3907.45
P25704	P25704;G1SK04;A0A5F9C342;A0A5F9C4A4;A0A5F9CNK2;A0A5F9D0G1;A0A5F9D287;A0A5F9D471;A0A5F9DQ35;G1SYJ4;U3KN85;A0A5F9CWW2	ENOB_RABIT	ENO3	Beta-enolase	0	AAVPSGASTGIYEALELR	AAVPSGASTGIYEALELR	2	AAVPSGASTGIYEALELR2	15856.3	19629.4		14559.6	10857.9	43185.1
G1TZ26	A0A5F9C759;G1TZ26	G1TZ26_RABIT		guanylate kinase	0	AAVQAVQAMNR	AAVQAVQAMNR	2	AAVQAVQAMNR2	5752.45	4414.55	2858.07	4374.49	6398.31	3640.32
G1TCA8	A0A5F9D1I1;A0A5F9DGL1;G1SSH6;G1TCA8;G1TLJ2;G1TNK9;G1TNV4;G1TQC4;G1TTC8;G1U2X0	G1TCA8_RABIT	CBR3	Carbonyl reductase (NADPH)	1	AAVQQLQAEGLSPR	AAVQQLQAEGLSPR	2	AAVQQLQAEGLSPR2	6108.92					5539.71
G1SQB1	G1SQB1	G1SQB1_RABIT	MMUT	Methylmalonyl-CoA mutase, mitochondrial	1	AAVQVLDEIEK	AAVQVLDEIEK	2	AAVQVLDEIEK2	9717.09	3599.82		18030.7	3778.44	2608.98
G1TZ77	G1TZ77	G1TZ77_RABIT	MYO5B	Myosin VB	1	AAVVLQK	AAVVLQK	1	AAVVLQK1	4577.92	8901.02	11183.3	25619.1
A0A5F9CWR4;G1T060	G1T060;A0A5F9CQH1;A0A5F9CWR4;A0A5F9D142;A0A5F9D553;A0A5F9DB07;A0A5F9DJL2	A0A5F9CWR4_RABIT;G1T060_RABIT	HSD17B4	Hydroxysteroid 17-beta dehydrogenase 4	1	AAWDHMK	AAWDHMK	2	AAWDHMK2	9968.22	4535.82		5159.13
G1SM51	A0A5F9CKV7;G1SM51;U3KME2;A0A5F9D8Z0	G1SM51_RABIT		26S proteasome non-ATPase regulatory subunit 13	0	AAWGQQPDLAANEAQLLR	AAWGQQPDLAANEAQLLR	2	AAWGQQPDLAANEAQLLR2	2017.02	4481.71	8036.6	9529.66	8408.42	3512.7
A0A5F9DRA0	A0A5F9DRA0	A0A5F9DRA0_RABIT		YKT6 v-SNARE homolog	1	AAYDVSSFSFFQR	AAYDVSSFSFFQR	2	AAYDVSSFSFFQR2	6840.7	43137	91281.6		62262.4	9788.29
A0A5F9CEM0;A0A5F9CMD5;A0A5F9CXM5;G1SY37	G1SY37;A0A5F9CEM0;A0A5F9CMD5;A0A5F9CXM5	A0A5F9CEM0_RABIT;A0A5F9CMD5_RABIT;A0A5F9CXM5_RABIT;G1SY37_RABIT	SLC13A5	Solute carrier family 13 member 5	1	AAYEVLQAEYR	AAYEVLQAEYR	2	AAYEVLQAEYR2	1574.06	5798.28
G1SYM2	G1SYM2	G1SYM2_RABIT	STXBP2	Syntaxin binding protein 2	1	AAYEVTR	AAYEVTR	2	AAYEVTR2	102066	49149.8	49576.4	29713	57905.8	45078.1
G1T524	G1T524;A0A5F9CRN8;A0A5F9CYW7;A0A5F9DHZ3;U3KPH3	G1T524_RABIT		ADP/ATP translocase	0	AAYFGIYDTAK	AAYFGIYDTAK	2	AAYFGIYDTAK2	37929.4	29315.1	14986.1	18904		6729.77
O46373	O46373;A0A5F9CW98;A0A5S8I4G7	ADT1_RABIT	SLC25A4	ADP/ATP translocase 1	1	AAYFGVYDTAK	AAYFGVYDTAK	2	AAYFGVYDTAK2	41134.7	51356.2	40046.1	23404.9	49476.2	26714.1
P51662	G1TIS5;P51662	ANXA1_RABIT	ANXA1	Annexin A1	1	AAYLQEK	AAYLQEK	1	AAYLQEK1	9212.29	5345.35	12476.5	2286.26		5843.34
P51662	G1TIS5;P51662	ANXA1_RABIT	ANXA1	Annexin A1	1	AAYLQEK	AAYLQEK	2	AAYLQEK2	263888	222272	572406	111333	83635.4	198483
G1STN5	G1STN5	G1STN5_RABIT	TTYH2	Protein tweety homolog	1	AAYLSVADEHLR	AAYLSVADEHLR	3	AAYLSVADEHLR3	1710.11		3225.35
G1T501	G1T501	G1T501_RABIT	CCAR2	Cell cycle and apoptosis regulator 2	1	AAYNPGQAVPWNAVK	AAYNPGQAVPWNAVK	2	AAYNPGQAVPWNAVK2	6440.65
G1SKN0	A0A5F9DAK0;A0A5F9DDY7;A0A5F9DUS0;G1SKN0	G1SKN0_RABIT		Ubiquinol-cytochrome c reductase core protein 2	0	AAYNQVK	AAYNQVK	2	AAYNQVK2	7008.95	4154.28	10981.4	12835.1		3300.82
A0A5F9CFG6;G1T3H4	A0A5F9CFG6;G1T3H4	A0A5F9CFG6_RABIT;G1T3H4_RABIT	TIRAP	Toll/interleukin-1 receptor domain-containing adapter protein	1	AAYPPELR	AAYPPELR	2	AAYPPELR2	9948.45					2711.79
A0A5F9CW62;G1TTZ4	A0A5F9CW62;G1TTZ4	A0A5F9CW62_RABIT;G1TTZ4_RABIT	GPA33	Glycoprotein A33	1	AAYQEPPEQLK	AAYQEPPEQLK	2	AAYQEPPEQLK2				2560.88	2349.57	10066.1
A0A5F9DJ89	A0A5F9DJ89;G1U8R2	A0A5F9DJ89_RABIT		2-iminobutanoate/2-iminopropanoate deaminase	0	AAYQVAALPLGSR	AAYQVAALPLGSR	2	AAYQVAALPLGSR2	15105.4	28087.1	18100.3	29862.7	22256.8	30219.4
G1T8C4	G1T8C4	G1T8C4_RABIT	ANKRD49	Ankyrin repeat domain 49	1	AAYSGHLDIVR	AAYSGHLDIVR	2	AAYSGHLDIVR2		5329.09		2366.92
G1T8C4	G1T8C4	G1T8C4_RABIT	ANKRD49	Ankyrin repeat domain 49	1	AAYSGHLDIVR	AAYSGHLDIVR	3	AAYSGHLDIVR3				5721
A0A5K1UWY8	G1U8G0;A0A5K1UWY8	A0A5K1UWY8_RABIT	IFGGD1	Interferon-gamma-inducible GTPase IFGGD1 protein	1	AAYSSPLFPK	AAYSSPLFPK	2	AAYSSPLFPK2	50560.3	6983.25	10936.3
G1SYI2	G1SYI2	G1SYI2_RABIT	GNB1	G protein subunit beta 1	1	ACADATLSQITNNIDPVGR	AC(UniMod:4)ADATLSQITNNIDPVGR	3	AC(UniMod:4)ADATLSQITNNIDPVGR3	26792.8	31182.6		28426.9
G1SCY3	G1SCY3	G1SCY3_RABIT	UBR4	Ubiquitin protein ligase E3 component n-recognin 4	1	ACAEIAAQR	AC(UniMod:4)AEIAAQR	2	AC(UniMod:4)AEIAAQR2	5057.69
G1SZE0	G1SZE0	G1SZE0_RABIT	VPS35	Vacuolar protein sorting-associated protein 35	1	ACAELHQNVNVK	AC(UniMod:4)AELHQNVNVK	2	AC(UniMod:4)AELHQNVNVK2	3292.37	1096.29		2048.35		2033.24
G1SZE0	G1SZE0	G1SZE0_RABIT	VPS35	Vacuolar protein sorting-associated protein 35	1	ACAELHQNVNVK	AC(UniMod:4)AELHQNVNVK	3	AC(UniMod:4)AELHQNVNVK3	26865.5	12530	16367.1	2172.63	30374.5	14775.4
G1U7G6	G1U7G6;Q0QF14;A0A5F9CIE2	G1U7G6_RABIT	SDHA	Succinate dehydrogenase [ubiquinone] flavoprotein subunit, mitochondrial	1	ACALSIAESCRPGDK	AC(UniMod:4)ALSIAESC(UniMod:4)RPGDK	3	AC(UniMod:4)ALSIAESC(UniMod:4)RPGDK3	49979.3		58273.5		32535.5	27075.1
G1T7Z6	G1T7Z6;G1TLE3	G1T7Z6_RABIT		Phosphoglycerate kinase	0	ACANPAAGSVILLENLR	AC(UniMod:4)ANPAAGSVILLENLR	2	AC(UniMod:4)ANPAAGSVILLENLR2	27526.7	1776.82		12452.2		1733.6
A0A5F9DW89;G1TA64	A0A5F9DJD1;A0A5F9DW89;G1TA64	A0A5F9DW89_RABIT;G1TA64_RABIT	SQLE	Squalene monooxygenase	1	ACAVIFPLIYSEMK	AC(UniMod:4)AVIFPLIYSEMK	2	AC(UniMod:4)AVIFPLIYSEMK2	14299.1
G1SCR2	A0A5F9DDF8;A0A5F9DHK4;A0A5F9DQ18;G1SCR2	G1SCR2_RABIT		Folate receptor-like domain-containing protein	0	ACCSTNTSQEAHKDISYLYR	AC(UniMod:4)C(UniMod:4)STNTSQEAHKDISYLYR	3	AC(UniMod:4)C(UniMod:4)STNTSQEAHKDISYLYR3				1681.66	9579.66	9995.07
G1SCR2	A0A5F9DDF8;A0A5F9DHK4;A0A5F9DQ18;G1SCR2	G1SCR2_RABIT		Folate receptor-like domain-containing protein	0	ACCSTNTSQEAHKDISYLYR	AC(UniMod:4)C(UniMod:4)STNTSQEAHKDISYLYR	4	AC(UniMod:4)C(UniMod:4)STNTSQEAHKDISYLYR4					10050.8	4170.45
A0A5F9CMY3;A0A5F9DES8;G1T4M1	G1T4M1;A0A5F9CMY3;A0A5F9DES8	A0A5F9CMY3_RABIT;A0A5F9DES8_RABIT;G1T4M1_RABIT	LAMC1	Laminin subunit gamma 1	1	ACDCNPYGTLR	AC(UniMod:4)DC(UniMod:4)NPYGTLR	2	AC(UniMod:4)DC(UniMod:4)NPYGTLR2	4369.73	4551.4				2651.78
G1SGG6	A0A5F9D063;G1SGG6	G1SGG6_RABIT	LSS	Terpene cyclase/mutase family member	1	ACDFLLSR	AC(UniMod:4)DFLLSR	2	AC(UniMod:4)DFLLSR2	327687	10221.6	199629	49119.3	159174	462738
G1T2V2	G1T2V2	G1T2V2_RABIT	PAICS	PurE domain-containing protein	1	ACEAFGIPCELR	AC(UniMod:4)EAFGIPC(UniMod:4)ELR	2	AC(UniMod:4)EAFGIPC(UniMod:4)ELR2			6888.85	90397.7	75610	91807.1
G1T4H3	G1T4H3	G1T4H3_RABIT	PDIA6	Protein disulfide-isomerase A6	1	ACEEHQLCIVAVLPHILDTGAAGR	AC(UniMod:4)EEHQLC(UniMod:4)IVAVLPHILDTGAAGR	3	AC(UniMod:4)EEHQLC(UniMod:4)IVAVLPHILDTGAAGR3	16018.1	26127.5	36943.4	49055.7	38301.8	44868.8
G1T4H3	G1T4H3	G1T4H3_RABIT	PDIA6	Protein disulfide-isomerase A6	1	ACEEHQLCIVAVLPHILDTGAAGR	AC(UniMod:4)EEHQLC(UniMod:4)IVAVLPHILDTGAAGR	4	AC(UniMod:4)EEHQLC(UniMod:4)IVAVLPHILDTGAAGR4	7370.32	7304.81	8956.9	4230.53	2433.08	6345.96
A0A5F9C0Z4;A0A5F9CDD1	A0A5F9C0Z4;A0A5F9CDD1;G1U5B3;A0A5F9CCM3	A0A5F9C0Z4_RABIT;A0A5F9CDD1_RABIT	PSAP	Prosaposin	1	ACELVVK	AC(UniMod:4)ELVVK	1	AC(UniMod:4)ELVVK1				2040.71
A0A5F9C0Z4;A0A5F9CDD1	A0A5F9C0Z4;A0A5F9CDD1;G1U5B3;A0A5F9CCM3	A0A5F9C0Z4_RABIT;A0A5F9CDD1_RABIT	PSAP	Prosaposin	1	ACELVVK	AC(UniMod:4)ELVVK	2	AC(UniMod:4)ELVVK2	12519.9	14717.8	22541.6	13917.7		18640
G1STJ4	G1STJ4	G1STJ4_RABIT		NTR domain-containing protein	1	ACEPGVDYVYK	AC(UniMod:4)EPGVDYVYK	2	AC(UniMod:4)EPGVDYVYK2	43108.3	31344.5	70631.2	51254.3	29465.8	48383.1
O77506	O77506;U3KNF1	LASP1_RABIT	LASP1	LIM and SH3 domain protein 1	1	ACFHCETCK	AC(UniMod:4)FHC(UniMod:4)ETC(UniMod:4)K	2	AC(UniMod:4)FHC(UniMod:4)ETC(UniMod:4)K2	1782.68				3475.41
O77506	O77506;U3KNF1	LASP1_RABIT	LASP1	LIM and SH3 domain protein 1	1	ACFHCETCK	AC(UniMod:4)FHC(UniMod:4)ETC(UniMod:4)K	3	AC(UniMod:4)FHC(UniMod:4)ETC(UniMod:4)K3	11361.9	3352.07	7315.67	990.24	13236.6	8758.46
A0A5F9CDI1;A0A5F9CZ68;G1SQR2	G1SQR2;A0A5F9CDI1;A0A5F9CZ68	A0A5F9CDI1_RABIT;A0A5F9CZ68_RABIT;G1SQR2_RABIT	RFFL	Ring finger and FYVE like domain containing E3 ubiquitin protein ligase	1	ACGAHFANMAR	AC(UniMod:4)GAHFANMAR	2	AC(UniMod:4)GAHFANMAR2	2955.34	3122.42
A0A5F9CDI1;A0A5F9CZ68;G1SQR2	G1SQR2;A0A5F9CDI1;A0A5F9CZ68	A0A5F9CDI1_RABIT;A0A5F9CZ68_RABIT;G1SQR2_RABIT	RFFL	Ring finger and FYVE like domain containing E3 ubiquitin protein ligase	1	ACGAHFANMAR	AC(UniMod:4)GAHFANMAR	3	AC(UniMod:4)GAHFANMAR3	16781.8	6308.26	7432.7	1856.65	7958.42	9045.85
A0A5F9C8F6;A0A5F9DC52;A0A5F9DPN4;G1TW43	G1TW43;A0A5F9C8F6;A0A5F9CFG3;A0A5F9CIF1;A0A5F9DC52;A0A5F9DGM7;A0A5F9DIW0;A0A5F9DPN4	A0A5F9C8F6_RABIT;A0A5F9DC52_RABIT;A0A5F9DPN4_RABIT;G1TW43_RABIT	TNC	Tenascin C	1	ACGCAAAPDVK	AC(UniMod:4)GC(UniMod:4)AAAPDVK	2	AC(UniMod:4)GC(UniMod:4)AAAPDVK2				1148.38	7344.77	24377.2
G1TLE4	G1TLE4	G1TLE4_RABIT	GNB2	G protein subunit beta 2	1	ACGDSTLTQITAGLDPVGR	AC(UniMod:4)GDSTLTQITAGLDPVGR	2	AC(UniMod:4)GDSTLTQITAGLDPVGR2	53688.2	15029.9		20954.5	8502.07	7730.9
G1SQK3	G1SQK3	G1SQK3_RABIT	NUDT2	Bis(5'-nucleosyl)-tetraphosphatase [asymmetrical]	1	ACGLIIFR	AC(UniMod:4)GLIIFR	2	AC(UniMod:4)GLIIFR2		18090.6		3901.05	12141.2	15086.2
A0A5F9CP82;A0A5F9DG33;G1SIX0	A0A5F9CP82;A0A5F9DG33;G1SIX0	A0A5F9CP82_RABIT;A0A5F9DG33_RABIT;G1SIX0_RABIT	ITGA10	Integrin subunit alpha 10	1	ACGSSVFSSGICAR	AC(UniMod:4)GSSVFSSGIC(UniMod:4)AR	2	AC(UniMod:4)GSSVFSSGIC(UniMod:4)AR2	9509.08		3391.32
Q95223	Q95223;G1TRI5;A0A5F9CCH4	ARRB1_RABIT	ARRB1	Beta-arrestin-1	1	ACGVDYEVK	AC(UniMod:4)GVDYEVK	2	AC(UniMod:4)GVDYEVK2	9433.97
G1TZ77	G1STJ8;A0A5F9C1H6;A0A5F9CV51;A0A5F9DFD7;G1STI8;G1TZ77	G1TZ77_RABIT	MYO5B	Myosin VB	0	ACGVLETIR	AC(UniMod:4)GVLETIR	2	AC(UniMod:4)GVLETIR2	7941.66	2141.94		2317.77	4507.5	5892.46
G1U5M7	G1U5M7	G1U5M7_RABIT	SNU13	Ribonucloprotein	1	ACGVSRPVIACSVTIK	AC(UniMod:4)GVSRPVIAC(UniMod:4)SVTIK	3	AC(UniMod:4)GVSRPVIAC(UniMod:4)SVTIK3	13498.8	1771.53
G1SRK0;G1TKI0	G1TKI0;G1SRK0	G1SRK0_RABIT;G1TKI0_RABIT	FGD2	FYVE, RhoGEF and PH domain containing 2	1	ACGYVVCARCSEYR	AC(UniMod:4)GYVVC(UniMod:4)ARC(UniMod:4)SEYR	3	AC(UniMod:4)GYVVC(UniMod:4)ARC(UniMod:4)SEYR3	4115.44	12227.4		12159.7
A0A5F9DCX4	A0A5F9C6U7;A0A5F9D0K2;A0A5F9D194;A0A5F9DCX4;A0A5F9DGY3;A0A5F9DH44;G1T748	A0A5F9DCX4_RABIT	TPP2	Tripeptidyl-peptidase 2	1	ACIDSNEDGDLSK	AC(UniMod:4)IDSNEDGDLSK	2	AC(UniMod:4)IDSNEDGDLSK2	10398.7		2281.71	2702.77	6965.31
P48747	P48747;G1T3X1;A0A5F9CMB7	CO9_RABIT	C9	Complement component C9	1	ACIPTEACEDAEEDCEKDEFHCGTGR	AC(UniMod:4)IPTEAC(UniMod:4)EDAEEDC(UniMod:4)EKDEFHC(UniMod:4)GTGR	4	AC(UniMod:4)IPTEAC(UniMod:4)EDAEEDC(UniMod:4)EKDEFHC(UniMod:4)GTGR4	3068.35	8112.02	12561.1	10454.9	2002.65	11079.9
A0A5F9C9L1;A0A5F9DLG3;G1TCE9	A0A5F9C9L1;A0A5F9D2H9;A0A5F9DKA3;A0A5F9DLG3;G1TCE9	A0A5F9C9L1_RABIT;A0A5F9DLG3_RABIT;G1TCE9_RABIT	HSDL2	Hydroxysteroid dehydrogenase like 2	1	ACIPYLR	AC(UniMod:4)IPYLR	2	AC(UniMod:4)IPYLR2	34246.2	12211.1	9160.09
A0A5F9CQD8;A0A5F9CXX9;A0A5F9D5E8;A0A5F9DIM6;G1TIT4	A0A5F9CQD8;A0A5F9CXX9;A0A5F9D5E8;A0A5F9DIM6;G1TIT4	A0A5F9CQD8_RABIT;A0A5F9CXX9_RABIT;A0A5F9D5E8_RABIT;A0A5F9DIM6_RABIT;G1TIT4_RABIT		PSI domain-containing protein	0	ACLDYPVTK	AC(UniMod:4)LDYPVTK	2	AC(UniMod:4)LDYPVTK2	67559	106283	66814.1	49565.6	254555	159597
A0A5F9DUB6	A0A5F9CAC4;A0A5F9DDT5;A0A5F9DNJ2;A0A5F9DNW7;A0A5F9DUB6;G1TA15	A0A5F9DUB6_RABIT	LARS1	leucine--tRNA ligase	1	ACLFPFGLHCTGMPIK	AC(UniMod:4)LFPFGLHC(UniMod:4)TGMPIK	2	AC(UniMod:4)LFPFGLHC(UniMod:4)TGMPIK2		4961.13	5459.12		7514.5	4729.53
A0A5F9DUB6	A0A5F9CAC4;A0A5F9DDT5;A0A5F9DNJ2;A0A5F9DNW7;A0A5F9DUB6;G1TA15	A0A5F9DUB6_RABIT	LARS1	leucine--tRNA ligase	1	ACLFPFGLHCTGMPIK	AC(UniMod:4)LFPFGLHC(UniMod:4)TGMPIK	3	AC(UniMod:4)LFPFGLHC(UniMod:4)TGMPIK3	7391.79			5884.02	8434.56	2648.17
A0A5F9C353;A0A5F9CJM5;A0A5F9CNF4;A0A5F9DQ05;G1SSW5	A0A5F9CJM5;A0A5F9CNF4;A0A5F9C353;A0A5F9DQ05;G1SSW5	A0A5F9C353_RABIT;A0A5F9CJM5_RABIT;A0A5F9CNF4_RABIT;A0A5F9DQ05_RABIT;G1SSW5_RABIT	EXT2	Exostosin glycosyltransferase 2	1	ACLFVPSIDVLNQSPLR	AC(UniMod:4)LFVPSIDVLNQSPLR	2	AC(UniMod:4)LFVPSIDVLNQSPLR2		2961.15		4741.78
G1T5Y9	A0A5F9CY17;G1T5Y9	G1T5Y9_RABIT	CTSF	Cathepsin F	1	ACLGGLPSNAYSAIK	AC(UniMod:4)LGGLPSNAYSAIK	2	AC(UniMod:4)LGGLPSNAYSAIK2		11540.5	13056.3	16421.1	23764.9	6450.29
A0A5F9C6P7;G1SYV0	G1SYV0;A0A5F9C6P7	A0A5F9C6P7_RABIT;G1SYV0_RABIT	PSMC2	Proteasome 26S subunit, ATPase 2	1	ACLIFFDEIDAIGGAR	AC(UniMod:4)LIFFDEIDAIGGAR	2	AC(UniMod:4)LIFFDEIDAIGGAR2	9996.31	2672.49		4118.18
G1TEU5;U3KPF0	G1TEU5;A0A5F9C0Y5;U3KPF0	G1TEU5_RABIT;U3KPF0_RABIT	CPNE3	Copine 3	1	ACLPQIK	AC(UniMod:4)LPQIK	2	AC(UniMod:4)LPQIK2	71731.2	45580.5	38591.6	14184.2	42183.3	43505
G1SWD8	G1SWD8	G1SWD8_RABIT	PI4KA	1-phosphatidylinositol 4-kinase	1	ACLSALSEVK	AC(UniMod:4)LSALSEVK	2	AC(UniMod:4)LSALSEVK2	10262				3998.29	6369.83
A0A5F9CXV1;A0A5F9D3K8;A0A5F9D866;A0A5F9DH59;A0A5F9DN77;G1T6D8	A0A5F9CXV1;A0A5F9D3K8;A0A5F9D790;A0A5F9D866;A0A5F9DH59;A0A5F9DN77;G1T6D8	A0A5F9CXV1_RABIT;A0A5F9D3K8_RABIT;A0A5F9D866_RABIT;A0A5F9DH59_RABIT;A0A5F9DN77_RABIT;G1T6D8_RABIT	WDR11	WD repeat domain 11	1	ACLVTTVTSSGPSQSTIK	AC(UniMod:4)LVTTVTSSGPSQSTIK	2	AC(UniMod:4)LVTTVTSSGPSQSTIK2	3434.31		1858.48	1164.52
A0A5F9DR44	A0A5F9DR44	A0A5F9DR44_RABIT		Epiplakin 1	1	ACLWGTGCVAGVR	AC(UniMod:4)LWGTGC(UniMod:4)VAGVR	2	AC(UniMod:4)LWGTGC(UniMod:4)VAGVR2	14129.6	12290.6		11945.1	6449.92
G1SW00	G1SW00	G1SW00_RABIT	GLUL	Glutamine synthetase	1	ACLYAGIK	AC(UniMod:4)LYAGIK	1	AC(UniMod:4)LYAGIK1	6199.98	6357.22		7025.4	6531.65
G1SW00	G1SW00	G1SW00_RABIT	GLUL	Glutamine synthetase	1	ACLYAGIK	AC(UniMod:4)LYAGIK	2	AC(UniMod:4)LYAGIK2	113740	80434.2	78388.6	155745	205149	63834.6
A0A5F9CD90	A0A5F9CD90;A0A5F9CTR6;G1SK39	A0A5F9CD90_RABIT	GFRA1	GDNF family receptor alpha-1	1	ACNLDDTCKK	AC(UniMod:4)NLDDTC(UniMod:4)KK	2	AC(UniMod:4)NLDDTC(UniMod:4)KK2			7080.85	1283.86
A0A5F9CP21;A0A5F9DAM7;G1U8F0	A0A5F9CB61;A0A5F9CP21;A0A5F9DAM7;G1U8F0	A0A5F9CP21_RABIT;A0A5F9DAM7_RABIT;G1U8F0_RABIT	AP2A1	AP-2 complex subunit alpha	1	ACNQLGQFLQHR	AC(UniMod:4)NQLGQFLQHR	3	AC(UniMod:4)NQLGQFLQHR3				7859.58	6153.03	8966.51
A0A5F9CAI5;A0A5F9D0N0	A0A5F9CAI5;A0A5F9D0N0;G1SIW9	A0A5F9CAI5_RABIT;A0A5F9D0N0_RABIT	SIAE	Sialic acid acetylesterase	1	ACNVPDHGYIPEESVTGPR	AC(UniMod:4)NVPDHGYIPEESVTGPR	3	AC(UniMod:4)NVPDHGYIPEESVTGPR3	2247.03	9982.44	13524.8	4483.09	630.427	6921.13
G1SGR7	A0A5F9DR96;G1SGR7;G1T2K0;A0A5F9DEQ1	G1SGR7_RABIT	GPAT4	Glycerol-3-phosphate acyltransferase 4	0	ACPHVWFER	AC(UniMod:4)PHVWFER	2	AC(UniMod:4)PHVWFER2	70714.5	20906.2	29577.8	15037.3	63487.3	47813
G1SGR7	A0A5F9DR96;G1SGR7;G1T2K0;A0A5F9DEQ1	G1SGR7_RABIT	GPAT4	Glycerol-3-phosphate acyltransferase 4	0	ACPHVWFER	AC(UniMod:4)PHVWFER	3	AC(UniMod:4)PHVWFER3	116652	65504.5	45698.1	27387.4	160838	148688
G1TZJ6	A0A5F9CVI4;A0A5F9DFL7;A0A5F9DGT1;G1TZJ6	G1TZJ6_RABIT		Sushi domain-containing protein	0	ACPNPGELQNGNVK	AC(UniMod:4)PNPGELQNGNVK	2	AC(UniMod:4)PNPGELQNGNVK2	105337	322440	108440	228154	569818	684253
G1T4P7	G1T4P7	G1T4P7_RABIT	TLN2	Talin 2	1	ACQAATADSELLK	AC(UniMod:4)QAATADSELLK	2	AC(UniMod:4)QAATADSELLK2	2092.32	1109.56
G1SUJ2	G1SUJ2	G1SUJ2_RABIT	TMEM59	Transmembrane protein 59	1	ACQLTYPLHTYPK	AC(UniMod:4)QLTYPLHTYPK	2	AC(UniMod:4)QLTYPLHTYPK2	4151.18	8109.03	11054.8	4996.28	2194.33	5234.58
G1SUJ2	G1SUJ2	G1SUJ2_RABIT	TMEM59	Transmembrane protein 59	1	ACQLTYPLHTYPK	AC(UniMod:4)QLTYPLHTYPK	3	AC(UniMod:4)QLTYPLHTYPK3	10967.6	23667.2	35470.8	5889.77		7680.18
A0A5F9CU78;G1SK79	A0A5F9CC64;A0A5F9CU78;G1SK79	A0A5F9CU78_RABIT;G1SK79_RABIT	NID2	Nidogen 2	1	ACQQQQLYAQAQHAR	AC(UniMod:4)QQQQLYAQAQHAR	2	AC(UniMod:4)QQQQLYAQAQHAR2	1733.89
A0A5F9CU78;G1SK79	A0A5F9CC64;A0A5F9CU78;G1SK79	A0A5F9CU78_RABIT;G1SK79_RABIT	NID2	Nidogen 2	1	ACQQQQLYAQAQHAR	AC(UniMod:4)QQQQLYAQAQHAR	3	AC(UniMod:4)QQQQLYAQAQHAR3	3131.26	7099.17			6722.26
G1SS70	A0A5F9DG73;G1SS70;G1TKM8;G1TN72;G1U444;G1U482;G1U877	G1SS70_RABIT	RPS3A	Small ribosomal subunit protein eS1	1	ACQSIYPLHDVFVR	AC(UniMod:4)QSIYPLHDVFVR	2	AC(UniMod:4)QSIYPLHDVFVR2	20284.9	37079.5
G1SS70	A0A5F9DG73;G1SS70;G1TKM8;G1TN72;G1U444;G1U482;G1U877	G1SS70_RABIT	RPS3A	Small ribosomal subunit protein eS1	1	ACQSIYPLHDVFVR	AC(UniMod:4)QSIYPLHDVFVR	3	AC(UniMod:4)QSIYPLHDVFVR3		11619.4			3990.51
G1SKA7	G1SKA7	G1SKA7_RABIT	SPOCK3	SPARC (osteonectin), cwcv and kazal like domains proteoglycan 3	1	ACSDLEFR	AC(UniMod:4)SDLEFR	2	AC(UniMod:4)SDLEFR2	7036.19	25090.4	17605.1	15805.1	33860.3	43503.1
G1TXE3	G1TXE3	G1TXE3_RABIT	ARHGAP27	Rho GTPase activating protein 27	1	ACSVAGSWVCPR	AC(UniMod:4)SVAGSWVC(UniMod:4)PR	2	AC(UniMod:4)SVAGSWVC(UniMod:4)PR2	3659.04				3538.46
Q6R8J5	Q6R8J5	Q6R8J5_RABIT	CCT3	Chaperonin-containing TCP-1 subunit gamma (Fragment)	1	ACTILLR	AC(UniMod:4)TILLR	2	AC(UniMod:4)TILLR2	52303.6	37556.6	18212	29020	74376.1	32109.4
G1SCN8	G1SCN8;A0A5F9CJQ3	G1SCN8_RABIT	CCT3	T-complex protein 1 subunit gamma	1	ACTVLLR	AC(UniMod:4)TVLLR	2	AC(UniMod:4)TVLLR2	34511	17548	12782.4	51628.4	9379.71	5673.14
P49065	P49065;G1U9S2;A0A5F9CE05	ALBU_RABIT	ALB	Albumin	1	ACVADESAANCDK	AC(UniMod:4)VADESAANC(UniMod:4)DK	2	AC(UniMod:4)VADESAANC(UniMod:4)DK2	952344	2176850	4602450	5596050	2056530	6505870
Q9N0Z6	G1U5Y5;G1U8M6;Q9N0Z6;A0A5F9C9H3;Q6TGL3	AT1A1_RABIT	ATP1A1	Sodium/potassium-transporting ATPase subunit alpha-1	0	ACVVHGSDLK	AC(UniMod:4)VVHGSDLK	2	AC(UniMod:4)VVHGSDLK2	2856.06					1141.37
G1SIJ8	G1SIJ8	G1SIJ8_RABIT	IPO4	Importin 4	1	ACYALENFVENLGPK	AC(UniMod:4)YALENFVENLGPK	2	AC(UniMod:4)YALENFVENLGPK2	8849.03
G1TNM3	G1TNM3;A0A5F9CHH0;A0A5F9DG84	G1TNM3_RABIT		Small ribosomal subunit protein uS3	0	ACYGVLR	AC(UniMod:4)YGVLR	2	AC(UniMod:4)YGVLR2	80170.2	71067.9	49988.5	86843.6	78740.7	85026.2
A0A5F9CZV1;G1SPM5	A0A5F9CZV1;A0A5F9D9R7;G1SPM5;G1SQ23	A0A5F9CZV1_RABIT;G1SPM5_RABIT	ACTR1A	Actin related protein 1A	0	ACYLSINPQK	AC(UniMod:4)YLSINPQK	2	AC(UniMod:4)YLSINPQK2	6615.59	8395.14			7461.48	2282.92
G1SQ23	G1SQ23	G1SQ23_RABIT	ACTR1B	Actin related protein 1B	1	ACYLSINPQKDEALETEK	AC(UniMod:4)YLSINPQKDEALETEK	3	AC(UniMod:4)YLSINPQKDEALETEK3	13275.6		6043.43
A0A5F9CZV1;G1SPM5	A0A5F9CZV1;A0A5F9D9R7;G1SPM5	A0A5F9CZV1_RABIT;G1SPM5_RABIT	ACTR1A	Actin related protein 1A	1	ACYLSINPQKDETLETEK	AC(UniMod:4)YLSINPQKDETLETEK	3	AC(UniMod:4)YLSINPQKDETLETEK3	16494.6	15151.3	5153.04	20558
G1T5C5	G1T5C5	G1T5C5_RABIT	ERLIN2	ER lipid raft associated 2	1	ADAECYTALK	ADAEC(UniMod:4)YTALK	2	ADAEC(UniMod:4)YTALK2	137221	224657	241929	22836.6		29060.4
A0A5F9CLR1	A0A5F9CLR1;G1SY84	A0A5F9CLR1_RABIT	DYNC1I2	Dynein cytoplasmic 1 intermediate chain 2	1	ADAEEEAATR	ADAEEEAATR	2	ADAEEEAATR2	7859.13	10535.7	2652.27	14664.2	11003.6	6940.81
A0A5F9CM20;A0A5F9CYF1;G1SYV9	G1SYV9;A0A5F9CM20;A0A5F9CYF1;A0A5F9DB63	A0A5F9CM20_RABIT;A0A5F9CYF1_RABIT;G1SYV9_RABIT	TLN1	Talin 1	1	ADAEGESDLENSR	ADAEGESDLENSR	2	ADAEGESDLENSR2	3454.15					808.685
G1TED6	G1TED6	G1TED6_RABIT	ANXA5	Annexin	1	ADAEILR	ADAEILR	2	ADAEILR2	223289	404522	136554	326784	190108	190043
G1TED6	G1TED6	G1TED6_RABIT	ANXA5	Annexin	1	ADAEILRK	ADAEILRK	2	ADAEILRK2	9498.5	9538.35	4102.54	9509.85
G1TIT1	G1TIT1	G1TIT1_RABIT	ERLIN1	Erlin	1	ADAEYYAAHK	ADAEYYAAHK	2	ADAEYYAAHK2	31705.5	48897.4	53501.3	3302.67		6107.33
G1T9W9	G1T9W9	G1T9W9_RABIT	ATG3	Ubiquitin-like-conjugating enzyme ATG3	1	ADAGGEDAILQTR	ADAGGEDAILQTR	2	ADAGGEDAILQTR2	11225.2	8002.14	5988.54	7537.84	10504.1	13143.7
A0A5F9CLK1;G1TFT4	A0A5F9CLK1;A0A5F9D3D3;G1SYN5;G1TLZ2;G1TFT4;Q8HZX7	A0A5F9CLK1_RABIT;G1TFT4_RABIT	VAMP3	Vesicle associated membrane protein 3	1	ADALQAGASQFETSAAK	ADALQAGASQFETSAAK	2	ADALQAGASQFETSAAK2	29228.9	60712.7	17876.6	40712	49748.2	73336.3
G1SFE9	G1SFE9	G1SFE9_RABIT	AHSA1	Activator of HSP90 ATPase activity 1	1	ADATNVNNWHWTER	ADATNVNNWHWTER	2	ADATNVNNWHWTER2	3601.46
G1SFE9	G1SFE9	G1SFE9_RABIT	AHSA1	Activator of HSP90 ATPase activity 1	1	ADATNVNNWHWTER	ADATNVNNWHWTER	3	ADATNVNNWHWTER3	8152.9
A0A5F9D954;G1SLS3	A0A5F9CCL7;A0A5F9D954;G1SLS3	A0A5F9D954_RABIT;G1SLS3_RABIT	AP1G1	AP-1 complex subunit gamma	1	ADCASGIFLAAEK	ADC(UniMod:4)ASGIFLAAEK	2	ADC(UniMod:4)ASGIFLAAEK2	72745.2		25252.9	56127.6		63985.2
U3KMD7	U3KMD7	U3KMD7_RABIT	HLCS	Holocarboxylase synthetase	1	ADCLIAR	ADC(UniMod:4)LIAR	2	ADC(UniMod:4)LIAR2	6722.32	1367.89
G1SFS8	G1SFS8	G1SFS8_RABIT	SND1	Staphylococcal nuclease domain-containing protein	1	ADDADEFGYSR	ADDADEFGYSR	2	ADDADEFGYSR2	32557.7	8174.3	17110.4	16468	52675.5	6154
G1SYL8	G1SYL8	G1SYL8_RABIT	ELOB	Elongin B	1	ADDAFEALR	ADDAFEALR	2	ADDAFEALR2	8073.42	13863.3	17744.1	23989.7	30589	2297.71
G1TTH9	G1TTH9	G1TTH9_RABIT	LAMA1	Laminin subunit alpha 1	1	ADDEVICTSYYSR	ADDEVIC(UniMod:4)TSYYSR	2	ADDEVIC(UniMod:4)TSYYSR2	1705.5	10071	3720.29
P00883	P00883;A0A5F9D5U7	ALDOA_RABIT	ALDOA	Fructose-bisphosphate aldolase A	1	ADDGRPFPQVIK	ADDGRPFPQVIK	2	ADDGRPFPQVIK2	56434.1	53961.4	33628.5	39869.1	24360.2	14620.5
P00883	P00883;A0A5F9D5U7	ALDOA_RABIT	ALDOA	Fructose-bisphosphate aldolase A	1	ADDGRPFPQVIK	ADDGRPFPQVIK	3	ADDGRPFPQVIK3	185062	232258	146279	98160.8	132249	127782
A0A5F9CI66;G1SJX3;U3KMC6	A0A5F9CI66;A0A5F9D4T2;G1SJX3;U3KMC6	A0A5F9CI66_RABIT;G1SJX3_RABIT;U3KMC6_RABIT	CP	Ceruloplasmin	1	ADDKVLPGER	ADDKVLPGER	2	ADDKVLPGER2	2276.19	10294.6		5050.66	4000.87	7391.6
A0A5F9CCU3;G1SFP0	A0A5F9C6Y6;A0A5F9CCU3;G1SFP0	A0A5F9CCU3_RABIT;G1SFP0_RABIT	LAP3	Cytosol aminopeptidase	1	ADDPPLVFVGK	ADDPPLVFVGK	2	ADDPPLVFVGK2	4673		5700.54	5369.65
A0A5F9DVP2	G1TMP7;A0A5F9CDM0;A0A5F9DVP2	A0A5F9DVP2_RABIT	STXBP1	Syntaxin binding protein 1	1	ADDPTMGEGPDK	ADDPTMGEGPDK	2	ADDPTMGEGPDK2	11276.5	6110.96	6035.36	4603.66	3691.65	6069.84
G1SGV5	G1SGV5	G1SGV5_RABIT	ABCF1	ATP binding cassette subfamily F member 1	1	ADDPYAHLSK	ADDPYAHLSK	2	ADDPYAHLSK2	5495.74				4142.56	1930.46
A0A5F9C811;G1T4Z2	A0A5F9C5S1;A0A5F9C811;G1T4Z2;A0A5F9D719	A0A5F9C811_RABIT;G1T4Z2_RABIT	ACLY	ATP-citrate synthase	1	ADDVAPAK	ADDVAPAK	2	ADDVAPAK2			1049.34		4651.22
G1SDN9	G1SDN9	G1SDN9_RABIT	PTGFRN	Prostaglandin F2 receptor inhibitor	1	ADDVRPEVTWYYSR	ADDVRPEVTWYYSR	2	ADDVRPEVTWYYSR2	2852.01				5523.03
G1SDN9	G1SDN9	G1SDN9_RABIT	PTGFRN	Prostaglandin F2 receptor inhibitor	1	ADDVRPEVTWYYSR	ADDVRPEVTWYYSR	3	ADDVRPEVTWYYSR3	5887.39	14620.9		1459.52	4587.93
A0A5F9DQQ8;G1T239	A0A5F9DQQ8;G1T239	A0A5F9DQQ8_RABIT;G1T239_RABIT	ATP6V0D1	V-type proton ATPase subunit	1	ADDYEQVK	ADDYEQVK	2	ADDYEQVK2	9014.85	7983.63	12512.2	10729.4		3257.95
G1SIL1	G1SIL1	G1SIL1_RABIT	CHMP4A	Charged multivesicular body protein 4A	1	ADEDEEALK	ADEDEEALK	2	ADEDEEALK2	3341.79	4952.51	4105.93	7349.5	5796.07	2889.55
G1SDG2	G1SDG2	G1SDG2_RABIT	PITPNB	Phosphatidylinositol transfer protein beta	1	ADEDPALFQSVK	ADEDPALFQSVK	2	ADEDPALFQSVK2	38285.5	53655.8	29818.9	11572.6	24357.4	38982.8
G1SQR7	G1SQR7	G1SQR7_RABIT		Nuclear transport factor 2	1	ADEDPIMGFHQMFLLK	ADEDPIMGFHQMFLLK	3	ADEDPIMGFHQMFLLK3	348.459	3463.16		5235.82
A0A5F9CTR5;G1T223	A0A5F9CTR5;G1T223	A0A5F9CTR5_RABIT;G1T223_RABIT	RASSF6	Ras association domain family member 6	1	ADEEPQSSLLYR	ADEEPQSSLLYR	2	ADEEPQSSLLYR2	8844.31	4848.89		7235.88	14489.9
G1SQ02	G1SQ02	G1SQ02_RABIT		Peroxiredoxin-1	1	ADEGISFR	ADEGISFR	2	ADEGISFR2	389006	101347	143238	80970.2	61068	55436.1
G1SWE2	G1SWE2	G1SWE2_RABIT	APH1A	Gamma-secretase subunit APH-1	1	ADEGLASLSEDGR	ADEGLASLSEDGR	2	ADEGLASLSEDGR2	11427.3	9820.04	18194.7	4619.5	3662.74	9414.39
G1T846	A0A5F9C3Z6;A0A5F9CKA2;A0A5F9D243;A0A5F9DGE5;A0A5F9DRL9;A0A5F9DTB9;G1T846;A0A5F9DJG7	G1T846_RABIT	DARS1	Aspartate--tRNA ligase, cytoplasmic	1	ADEVVWVR	ADEVVWVR	2	ADEVVWVR2	31530.6	15366.1	29191.4	83699.7	53814.7	28878.4
A0A5F9C8G6;G1SQ32	G1SQ32;A0A5F9C8G6;A0A5F9DFH2	A0A5F9C8G6_RABIT;G1SQ32_RABIT	RALB	RAS like proto-oncogene B	1	ADEWGVQYVETSAK	ADEWGVQYVETSAK	2	ADEWGVQYVETSAK2	27238.6	6600.88	8976.24	22900.7	10242
G1SL68	G1SL68;A0A5F9CXR1;A0A5F9DGW4;G1TC33;Q95KK7;Q95KK8	G1SL68_RABIT	MYH9	Myosin heavy chain 9	0	ADEWLMK	ADEWLMK	2	ADEWLMK2	17262.3	11357.1	6970.69	11174.8	20669.9	11646.2
G1SL68	G1SL68;A0A5F9CXR1;A0A5F9DGW4;G1TC33;Q95KK7;Q95KK8	G1SL68_RABIT	MYH9	Myosin heavy chain 9	0	ADFCIIHYAGK	ADFC(UniMod:4)IIHYAGK	2	ADFC(UniMod:4)IIHYAGK2	17032.7	9322.54	3344.87	3850.16	7752.9	4231.46
G1SL68	G1SL68;A0A5F9CXR1;A0A5F9DGW4;G1TC33;Q95KK7;Q95KK8	G1SL68_RABIT	MYH9	Myosin heavy chain 9	0	ADFCIIHYAGK	ADFC(UniMod:4)IIHYAGK	3	ADFC(UniMod:4)IIHYAGK3	16812.9	9337.53	7825.08	8565.97	17650.8	6146.93
A0A5F9CLI5	A0A5F9CI04;A0A5F9CLI5;A0A5F9CXH9;A0A5F9DQ45;A0A5F9DVM6;G1T8H1	A0A5F9CLI5_RABIT	ACSL3	Acyl-CoA synthetase long chain family member 3	1	ADFFEDENGQR	ADFFEDENGQR	2	ADFFEDENGQR2	61973	14415	26207.8	13218	7744.29	10318.9
G1SRH1;G1SRH4	G1SRH1;G1SRH4	G1SRH1_RABIT;G1SRH4_RABIT	IFT52	Intraflagellar transport 52	1	ADFLEIK	ADFLEIK	1	ADFLEIK1	3652.4	13947.9
G1TWP4	G1TWP4	G1TWP4_RABIT	VARS1	Valine--tRNA ligase	1	ADFPAGIPECGTDALR	ADFPAGIPEC(UniMod:4)GTDALR	2	ADFPAGIPEC(UniMod:4)GTDALR2	30800	9387.75	50689.1	45158.9
G1T720	G1T720	G1T720_RABIT	DAD1	Dolichyl-diphosphooligosaccharide--protein glycosyltransferase subunit DAD1	1	ADFQGISPER	ADFQGISPER	2	ADFQGISPER2	15305	10598.4	20114.4	20145.1	33806.2	16712.3
P49065	P49065;G1U9S2;A0A5F9CE05	ALBU_RABIT	ALB	Albumin	1	ADFTDISK	ADFTDISK	1	ADFTDISK1	112882	321612	649205	719217	137960	683170
P49065	P49065;G1U9S2;A0A5F9CE05	ALBU_RABIT	ALB	Albumin	1	ADFTDISK	ADFTDISK	2	ADFTDISK2	1660060	4813850	10751600	13571200	3987010	12647500
A0A5F9CYK9;G1U5K9	G1U5K9;A0A5F9CYK9;A0A5F9DCL7	A0A5F9CYK9_RABIT;G1U5K9_RABIT	IGSF1	Immunoglobulin superfamily member 1	1	ADFWMPVVR	ADFWMPVVR	2	ADFWMPVVR2	32716.3
G1SYX0	G1SYX0	G1SYX0_RABIT		Chemokine interleukin-8-like domain-containing protein	1	ADGDCNLDAVILHVR	ADGDC(UniMod:4)NLDAVILHVR	3	ADGDC(UniMod:4)NLDAVILHVR3	4258.29	25821.4
G1SH49	G1SH49	G1SH49_RABIT	DHRS7	Dehydrogenase/reductase 7	1	ADGDLTLLWAEWQGR	ADGDLTLLWAEWQGR	2	ADGDLTLLWAEWQGR2	8980.41			8407.71
G1TR44	A0A5F9C1N5;G1TR44	G1TR44_RABIT		Integrin alpha-2 domain-containing protein	0	ADGHVLACAHR	ADGHVLAC(UniMod:4)AHR	2	ADGHVLAC(UniMod:4)AHR2	1557.32	996.887
G1TR44	A0A5F9C1N5;G1TR44	G1TR44_RABIT		Integrin alpha-2 domain-containing protein	0	ADGHVLACAHR	ADGHVLAC(UniMod:4)AHR	3	ADGHVLAC(UniMod:4)AHR3	5820.13	6539.6
A0A5F9C4L0;A0A5F9C523;A0A5F9DFY2;G1T2M1	G1T2M1;A0A5F9C4L0;A0A5F9C523;A0A5F9DFY2	A0A5F9C4L0_RABIT;A0A5F9C523_RABIT;A0A5F9DFY2_RABIT;G1T2M1_RABIT	YTHDC2	YTH domain containing 2	1	ADGIPNDSSDSEVEDR	ADGIPNDSSDSEVEDR	2	ADGIPNDSSDSEVEDR2	3830.56
P01847	P01847;G1T804	LAC_RABIT		Ig lambda chain C region	0	ADGNSVTQGVDTTQPSK	ADGNSVTQGVDTTQPSK	2	ADGNSVTQGVDTTQPSK2	46190.4	65753.4	75556.4	151780	29322.5	94919.1
G1T7V5	A0A5F9D1H7;A0A5F9DL56;G1T7V5	G1T7V5_RABIT		Dihydrolipoyl dehydrogenase	0	ADGSTQVIDTK	ADGSTQVIDTK	2	ADGSTQVIDTK2	4290.41	7170.85	8977.69	11884.2
A0A5F9CDU2;A0A5F9D608;A0A5F9D9P4;G1TQW3	A0A5F9C3V4;A0A5F9CD22;A0A5F9CDU2;A0A5F9D608;A0A5F9D9P4;G1TQW3	A0A5F9CDU2_RABIT;A0A5F9D608_RABIT;A0A5F9D9P4_RABIT;G1TQW3_RABIT	ATP11A	Phospholipid-transporting ATPase	1	ADGTCHVTTASLDGESSHK	ADGTC(UniMod:4)HVTTASLDGESSHK	3	ADGTC(UniMod:4)HVTTASLDGESSHK3	3674.01
A0A5F9CDU2;A0A5F9D608;A0A5F9D9P4;G1TQW3	A0A5F9C3V4;A0A5F9CD22;A0A5F9CDU2;A0A5F9D608;A0A5F9D9P4;G1TQW3	A0A5F9CDU2_RABIT;A0A5F9D608_RABIT;A0A5F9D9P4_RABIT;G1TQW3_RABIT	ATP11A	Phospholipid-transporting ATPase	1	ADGTCHVTTASLDGESSHK	ADGTC(UniMod:4)HVTTASLDGESSHK	4	ADGTC(UniMod:4)HVTTASLDGESSHK4	3331.82	1739.9
G1T804	G1T804	G1T804_RABIT		Ig-like domain-containing protein	1	ADGTPVTQGVDTTQPSK	ADGTPVTQGVDTTQPSK	2	ADGTPVTQGVDTTQPSK2	18125.6	24538.6	24078	51052.3	9290.38	53792.6
G1SS70	G1SS70;G1TN72;G1U877	G1SS70_RABIT	RPS3A	Small ribosomal subunit protein eS1	1	ADGYEPPVQESV	ADGYEPPVQESV	2	ADGYEPPVQESV2	4955.26	5786.9		5272.79	2792.43	3236.21
G1TJW1	A0A5F9D0P6;G1TJW1;G1T3D9	G1TJW1_RABIT		40S ribosomal protein S8	0	ADGYVLEGK	ADGYVLEGK	1	ADGYVLEGK1		22845.2	4322.8		5752	8539.18
G1TJW1	A0A5F9D0P6;G1TJW1;G1T3D9	G1TJW1_RABIT		40S ribosomal protein S8	0	ADGYVLEGK	ADGYVLEGK	2	ADGYVLEGK2	91853.6	7209.21	16388.1	27809.5	53274.7	14060.7
G1T3S1	G1T3S1	G1T3S1_RABIT	PSMC6	Proteasome 26S subunit, ATPase 6	1	ADHDFVVQEDFMK	ADHDFVVQEDFMK	2	ADHDFVVQEDFMK2	4375.71		4914.75		4731.7
G1T3S1	G1T3S1	G1T3S1_RABIT	PSMC6	Proteasome 26S subunit, ATPase 6	1	ADHDFVVQEDFMK	ADHDFVVQEDFMK	3	ADHDFVVQEDFMK3	7414.07	3218.3	3808.94	4560.96	5802.14	3585.3
A0A5F9D9E3;G1SF18	G1SJQ8;A0A5F9C0P4;A0A5F9CBC5;A0A5F9CNP2;A0A5F9D9E3;A0A5F9DI70;G1SF18;G1T6K0;G1T6L1;G1TZV1	A0A5F9D9E3_RABIT;G1SF18_RABIT		Carboxylic ester hydrolase	0	ADHGDELLFVFR	ADHGDELLFVFR	2	ADHGDELLFVFR2						13078
A0A5F9D9E3;G1SF18	G1SJQ8;A0A5F9C0P4;A0A5F9CBC5;A0A5F9CNP2;A0A5F9D9E3;A0A5F9DI70;G1SF18;G1T6K0;G1T6L1;G1TZV1	A0A5F9D9E3_RABIT;G1SF18_RABIT		Carboxylic ester hydrolase	0	ADHGDELLFVFR	ADHGDELLFVFR	3	ADHGDELLFVFR3		5176.46	2749.77			12489.4
P30947	P30947;A0A5F9CGT7;G1T464	HS90B_RABIT	HSP90AB1	Heat shock protein HSP 90-beta	1	ADHGEPIGR	ADHGEPIGR	2	ADHGEPIGR2	43837.7	40796.8	34449.8	66838.4	41890.9	33598.8
G1TBI4	G1TBI4;A0A5F9DTR5;A0A5F9DU23	G1TBI4_RABIT	BROX	BRO1 domain-containing protein BROX	1	ADHTLSSLEPAYSAK	ADHTLSSLEPAYSAK	2	ADHTLSSLEPAYSAK2	11568.7	2740.59	8083.51		4579.16	4392.7
G1TBI4	G1TBI4;A0A5F9DTR5;A0A5F9DU23	G1TBI4_RABIT	BROX	BRO1 domain-containing protein BROX	1	ADHTLSSLEPAYSAK	ADHTLSSLEPAYSAK	3	ADHTLSSLEPAYSAK3	14048.8	4331.07	9953.91	3245.68	14779.9	12410.9
G1T2H9	A0A5F9CRB8;G1T2H9	G1T2H9_RABIT	COCH	Cochlin	1	ADIAFLIDGSFNIGQR	ADIAFLIDGSFNIGQR	2	ADIAFLIDGSFNIGQR2	3812.48	1809.63
G1T5H0	G1T5H0	G1T5H0_RABIT	HTRA1	HtrA serine peptidase 1	1	ADIALIK	ADIALIK	1	ADIALIK1	3075.25	16524.9	7976.42	11966.9	7544.63	14326.3
G1U9Q9	G1U9Q9	G1U9Q9_RABIT		Plasminogen	1	ADIALMK	ADIALMK	1	ADIALMK1	7524.76	95103.9	28817.2	110214	13173.6	81716.8
G1U9Q9	G1U9Q9	G1U9Q9_RABIT		Plasminogen	1	ADIALMK	ADIALMK	2	ADIALMK2		12906.6	13885.2	609042	286127	203012
G1TUX2	G1TUX2	G1TUX2_RABIT	ACO2	Aconitate hydratase, mitochondrial	1	ADIASLAEEFK	ADIASLAEEFK	2	ADIASLAEEFK2	10051.1
G1U7K4	A0A5F9CTM9;G1U7K4	G1U7K4_RABIT		AHNAK nucleoprotein	0	ADIDIAAPK	ADIDIAAPK	2	ADIDIAAPK2	4563.49
R9W542	A0A5F9CV23;A0A5F9DBD5;A0A5F9DGP1;G1SZI5;G1TPG3;R9W542	R9W542_RABIT	RPS18	Small ribosomal subunit protein uS13 (Fragment)	1	ADIDLTK	ADIDLTK	2	ADIDLTK2	8465.11	15683.1		22391.1	3904.1	15956
A0A5F9C4T1;A0A5F9C9Q9	A0A5F9C4T1;A0A5F9C9Q9;A0A5F9CA72;A0A5F9CF58;A0A5F9CIE4;A0A5F9DDV7;A0A5F9DSU4;G1SE61	A0A5F9C4T1_RABIT;A0A5F9C9Q9_RABIT	FLNB	Filamin B	1	ADIDMPFDPSK	ADIDMPFDPSK	2	ADIDMPFDPSK2	9045.67				4166.68
G1U7K4	A0A5F9CJ13;A0A5F9CTM9;A0A5F9DNU2;G1U7K4	G1U7K4_RABIT		AHNAK nucleoprotein	0	ADIDVSAPK	ADIDVSAPK	2	ADIDVSAPK2	10554.7	3003.12	2994.01
G1U7K4	A0A5F9CJ13;A0A5F9CTM9;A0A5F9DNU2;G1U7K4	G1U7K4_RABIT		AHNAK nucleoprotein	0	ADIDVSGPK	ADIDVSGPK	2	ADIDVSGPK2	19352.3	8017.44	6491.79			10502.9
A0A5F9CXP2;A0A5F9CZD4;G1SN95	A0A5F9CXP2;A0A5F9CZD4;A0A5F9DAU6;G1SN95	A0A5F9CXP2_RABIT;A0A5F9CZD4_RABIT;G1SN95_RABIT	NUCB2	Nucleobindin 2	1	ADIEELK	ADIEELK	1	ADIEELK1	2842.17	11548.3	1956.89	51598.8		6550.09
A0A5F9CXP2;A0A5F9CZD4;G1SN95	A0A5F9CXP2;A0A5F9CZD4;A0A5F9DAU6;G1SN95	A0A5F9CXP2_RABIT;A0A5F9CZD4_RABIT;G1SN95_RABIT	NUCB2	Nucleobindin 2	1	ADIEELK	ADIEELK	2	ADIEELK2	79539.4	9850.63	43399.4	835748	20738	13821.4
A0A5F9CHW6	A0A5F9CHW6;G1T2G4	A0A5F9CHW6_RABIT	EIF2S1	Eukaryotic translation initiation factor 2 subunit 1	1	ADIEVACYGYEGIDAVK	ADIEVAC(UniMod:4)YGYEGIDAVK	2	ADIEVAC(UniMod:4)YGYEGIDAVK2					25876.4	20046
G1SJQ2	G1SJQ2	G1SJQ2_RABIT	GLG1	Golgi apparatus protein 1	1	ADIFVDPVLHTACALDIK	ADIFVDPVLHTAC(UniMod:4)ALDIK	3	ADIFVDPVLHTAC(UniMod:4)ALDIK3		13168.2				22120.5
A0A5F9DUB6	A0A5F9DDT5;A0A5F9DNJ2;A0A5F9DNW7;A0A5F9DPH3;A0A5F9DUB6;G1TA15	A0A5F9DUB6_RABIT	LARS1	leucine--tRNA ligase	1	ADIGDTMIYLVH	ADIGDTMIYLVH	2	ADIGDTMIYLVH2					3558.45
A0A5F9DCX4	A0A5F9D0K2;A0A5F9DCX4	A0A5F9DCX4_RABIT	TPP2	Tripeptidyl-peptidase 2	1	ADIIPVHYYLIPPPTK	ADIIPVHYYLIPPPTK	3	ADIIPVHYYLIPPPTK3			8621.11
G1SUR0	G1SUR0	G1SUR0_RABIT	LACTB2	Endoribonuclease LACTB2	1	ADIIYPGHGPVIHDAEAK	ADIIYPGHGPVIHDAEAK	3	ADIIYPGHGPVIHDAEAK3	4089.52	2374.58	5435.3	6390.92		3218.37
G1T7J5	G1T7J5	G1T7J5_RABIT	NCSTN	Nicastrin	1	ADILFIAPR	ADILFIAPR	2	ADILFIAPR2	39046.8		24760.3	2782.86
A0A5F9CJM9;A0A5F9CZX3;G1SI71	A0A5F9CJM9;A0A5F9CZX3;G1SI71	A0A5F9CJM9_RABIT;A0A5F9CZX3_RABIT;G1SI71_RABIT		MIF4G domain-containing protein	0	ADILQVGLR	ADILQVGLR	2	ADILQVGLR2	18899.1	6875.15	16515	6489.53
G1SEM8	G1SEM8	G1SEM8_RABIT		Glycolipid transfer protein domain-containing protein	1	ADISGNITK	ADISGNITK	2	ADISGNITK2	31001.2		31856.9	12792.3	11282.6	45551
G1SLF0	G1SLF0	G1SLF0_RABIT	SERINC3	Serine incorporator 3	1	ADKDCDVLVGYK	ADKDC(UniMod:4)DVLVGYK	2	ADKDC(UniMod:4)DVLVGYK2	4761.97
G1SLF0	G1SLF0	G1SLF0_RABIT	SERINC3	Serine incorporator 3	1	ADKDCDVLVGYK	ADKDC(UniMod:4)DVLVGYK	3	ADKDC(UniMod:4)DVLVGYK3	7421.24	5321.66	2590.92	3158.65	3291.52	5370.27
B7NZF9	B7NZF9;G1T0N4;A0A5F9CLB9;A0A5F9DPE8;G1TUM7;G1U1F7	B7NZF9_RABIT	NPM1	Nucleophosmin	1	ADKDYHFK	ADKDYHFK	2	ADKDYHFK2	3035.38	4781.73
A0A5F9DTN5;G1SSX5	A0A5F9DTN5;G1SSX5	A0A5F9DTN5_RABIT;G1SSX5_RABIT	MARS1	Methionine--tRNA ligase, cytoplasmic	1	ADKNQVAAEVTK	ADKNQVAAEVTK	2	ADKNQVAAEVTK2	3029.37
A0A5F9DTN5;G1SSX5	A0A5F9DTN5;G1SSX5	A0A5F9DTN5_RABIT;G1SSX5_RABIT	MARS1	Methionine--tRNA ligase, cytoplasmic	1	ADKNQVAAEVTK	ADKNQVAAEVTK	3	ADKNQVAAEVTK3	7004.39			1923.21	10938.6	3954.92
P34032	P34032	TYB4_RABIT	TMSB4	Thymosin beta-4	1	ADKPDMAEIEK	(UniMod:1)ADKPDMAEIEK	2	(UniMod:1)ADKPDMAEIEK2	17554.7	14889.3	16688.7	16458.2	7535.8	14782.1
A0A5F9DID3	A0A5F9DID3	A0A5F9DID3_RABIT		Sulfatase N-terminal domain-containing protein	1	ADLAAQYTTIGR	ADLAAQYTTIGR	2	ADLAAQYTTIGR2		4594.71	6384.82	3960.7		1178.85
A0A5F9DQX8	A0A5F9DQX8	A0A5F9DQX8_RABIT		Dynein cytoplasmic 1 heavy chain 1	1	ADLAAVEAK	ADLAAVEAK	2	ADLAAVEAK2	40007.1	12278.7	10273	4461.77		13260.2
A0A5F9D4Q9	A0A5F9D4Q9;G1SHX1	A0A5F9D4Q9_RABIT		Ubiquitin conjugating enzyme E2 L5	0	ADLAEEYSK	ADLAEEYSK	2	ADLAEEYSK2	24721.2	20764.8	16148.2	23564.3	18734.6	21778.7
A0A5F9D4Q9	A0A5F9D4Q9;G1SHX1	A0A5F9D4Q9_RABIT		Ubiquitin conjugating enzyme E2 L5	0	ADLAEEYSKDR	ADLAEEYSKDR	2	ADLAEEYSKDR2	1418.65
A0A5F9D4Q9	A0A5F9D4Q9;G1SHX1	A0A5F9D4Q9_RABIT		Ubiquitin conjugating enzyme E2 L5	0	ADLAEEYSKDR	ADLAEEYSKDR	3	ADLAEEYSKDR3	2530.33	912.59
G1SDN2	G1SDN2	G1SDN2_RABIT	KRT17	Keratin 17	1	ADLEMQIENLK	ADLEMQIENLK	2	ADLEMQIENLK2			23205.1		9229.55	11426.2
G1T1Y7	G1T1Y7	G1T1Y7_RABIT	KRT15	Keratin 15	1	ADLEMQIESLKEELAYLR	ADLEMQIESLKEELAYLR	3	ADLEMQIESLKEELAYLR3	12873.6	12572.1	10492.7	17320.1
G1T1V0	G1T1V0;G1T4S1;A0A5F9CL71;A0A5F9D8K0;Q2ENC7	G1T1V0_RABIT	KRT10	Keratin 10	0	ADLEMQIESLTEELAYLKK	ADLEMQIESLTEELAYLKK	3	ADLEMQIESLTEELAYLKK3		15525.1	178956	11826.1	18328.3	129994
G1T1V0	G1T1V0;G1T4S1;A0A5F9CL71;A0A5F9D8K0;Q2ENC7	G1T1V0_RABIT	KRT10	Keratin 10	0	ADLEMQIESLTEELAYLKK	ADLEM(UniMod:35)QIESLTEELAYLKK	3	ADLEM(UniMod:35)QIESLTEELAYLKK3	18890.9	29578.8		67110.4	31896.9	3205.7
G1SPF4	G1SPF4	G1SPF4_RABIT	ALG2	Alpha-1,3/1,6-mannosyltransferase ALG2	1	ADLGQAVTFLR	ADLGQAVTFLR	2	ADLGQAVTFLR2	31724.4
A0A5F9DEQ3;G1SIC8	A0A5F9DEQ3;G1SIC8	A0A5F9DEQ3_RABIT;G1SIC8_RABIT	RNF141	RING finger protein 141	1	ADLILPCAHSFCQK	ADLILPC(UniMod:4)AHSFC(UniMod:4)QK	3	ADLILPC(UniMod:4)AHSFC(UniMod:4)QK3	3467.62	3651.27			4998.08
P30947	P30946;P30947;A0A0G2JH20;A0A5F9CGT7;A0A5F9C503;A0A5F9CS69;A0A5F9DPT2	HS90B_RABIT	HSP90AB1	Heat shock protein HSP 90-beta	0	ADLINNLGTIAK	ADLINNLGTIAK	2	ADLINNLGTIAK2	13890.6	117092	814777	2200920	17986.7	41459.6
Q7YQK3	Q7YQK3;A0A140TAV7;A0A5F9DHZ7	4F2_RABIT	SLC3A2	Amino acid transporter heavy chain SLC3A2	1	ADLLLSTHPGR	ADLLLSTHPGR	2	ADLLLSTHPGR2	13978	9930.23	13833.8		9518.11	9984
Q7YQK3	Q7YQK3;A0A140TAV7;A0A5F9DHZ7	4F2_RABIT	SLC3A2	Amino acid transporter heavy chain SLC3A2	1	ADLLLSTHPGR	ADLLLSTHPGR	3	ADLLLSTHPGR3	19564.8	26248.9	25985.1	12181.3	14192.2	18690.7
A0A5F9CGI4	A0A5F9CGI4;G1TTC5	A0A5F9CGI4_RABIT	RAB27B	small monomeric GTPase	1	ADLPDQR	ADLPDQR	2	ADLPDQR2	46136.3	66642	52016.1	22827.3	36146.7	26693.6
G1SWM4	A0A5F9CRV4;B7NZ97;G1SWM4	G1SWM4_RABIT	SERPINB11	Serpin family B member 11 (gene/pseudogene)	1	ADLSGMSSAK	ADLSGMSSAK	2	ADLSGMSSAK2	82451.8	94509.7	67158.5
G1SGP1	A0A5F9CT64;A0A5F9DIE5;G1SGP1	G1SGP1_RABIT	UQCRC1	Ubiquinol-cytochrome c reductase core protein 1	1	ADLTEYLSQHYK	ADLTEYLSQHYK	2	ADLTEYLSQHYK2	9890.74		8018.94	6057.62
G1SGP1	A0A5F9CT64;A0A5F9DIE5;G1SGP1	G1SGP1_RABIT	UQCRC1	Ubiquinol-cytochrome c reductase core protein 1	1	ADLTEYLSQHYK	ADLTEYLSQHYK	3	ADLTEYLSQHYK3	22750.8		11058.8	17890.3
G1TQ27	G1TQ27	G1TQ27_RABIT	APCDD1	APC down-regulated 1	1	ADLTIGLHGEWVSQR	ADLTIGLHGEWVSQR	2	ADLTIGLHGEWVSQR2	7738.2	4234.4
A0A5F9CNX9;A0A5F9CYC4;A0A5F9DQE9	A0A5F9CYC4;A0A5F9DQE9;A0A5F9CNX9	A0A5F9CNX9_RABIT;A0A5F9CYC4_RABIT;A0A5F9DQE9_RABIT	ZNF746	Zinc finger protein 746	1	ADLVISHAGAGSCLETLEK	ADLVISHAGAGSC(UniMod:4)LETLEK	3	ADLVISHAGAGSC(UniMod:4)LETLEK3	5160.94
G1SDU6	A0A5F9CWV3;G1SDU6	G1SDU6_RABIT	TARS1	threonine--tRNA ligase	1	ADMETLQR	ADMETLQR	2	ADMETLQR2	8578.91			7514.72	8324.79
G1U8J5	A0A5F9DRC7;A0A5F9DST8;G1U8J5	G1U8J5_RABIT		ATP synthase-coupling factor 6, mitochondrial	0	ADMNTFPTFK	ADMNTFPTFK	2	ADMNTFPTFK2	7604.36	17780.4	22012.2	44531.5	13054.4	11358.2
G1T432	G1T432	G1T432_RABIT		Adenylyl cyclase-associated protein	1	ADMQNLVER	(UniMod:1)ADMQNLVER	2	(UniMod:1)ADMQNLVER2	4952.86	3765.15		12138.5	2202.02	4694.62
G1SQK3	G1SQK3	G1SQK3_RABIT	NUDT2	Bis(5'-nucleosyl)-tetraphosphatase [asymmetrical]	1	ADNSAIEFLLLQASDGIHHWTPPK	ADNSAIEFLLLQASDGIHHWTPPK	4	ADNSAIEFLLLQASDGIHHWTPPK4	5537.87			4826
G1SFH6	G1SFH6	G1SFH6_RABIT	UBA2	Ubiquitin like modifier activating enzyme 2	1	ADPEAAWEPTEAEAR	ADPEAAWEPTEAEAR	2	ADPEAAWEPTEAEAR2	4472.33
A0A5F9C1C8;A0A5F9C1Z7;A0A5F9CIN6;A0A5F9D2R7;A0A5F9DA19;A0A5F9DPG4;A0A5F9DQG6;G1U840	A0A5F9C1C8;A0A5F9C1Z7;A0A5F9C310;A0A5F9CIN6;A0A5F9D2R7;A0A5F9DA19;A0A5F9DPG4;A0A5F9DQG6;G1U840	A0A5F9C1C8_RABIT;A0A5F9C1Z7_RABIT;A0A5F9CIN6_RABIT;A0A5F9D2R7_RABIT;A0A5F9DA19_RABIT;A0A5F9DPG4_RABIT;A0A5F9DQG6_RABIT;G1U840_RABIT	STK24	Serine/threonine kinase 24	1	ADPEELFTK	ADPEELFTK	2	ADPEELFTK2	24824.8	17852.6	15052.8	7408.42
G1U496	G1U496;A0A5F9D827	G1U496_RABIT	CAPN5	Calpain 5	1	ADPNDLQALHTLHLR	ADPNDLQALHTLHLR	4	ADPNDLQALHTLHLR4	2410.98	4621.63		3294.08
A0A5F9C7V1;A0A5F9CU69;A0A5F9D4X6;G1U4N1	A0A5F9C7V1;A0A5F9CU69;A0A5F9D4X6;G1U4N1	A0A5F9C7V1_RABIT;A0A5F9CU69_RABIT;A0A5F9D4X6_RABIT;G1U4N1_RABIT	RPS6KA1	non-specific serine/threonine protein kinase	1	ADPSHFELLK	ADPSHFELLK	3	ADPSHFELLK3	3734.31
B7NZ93;G1SPZ5;U3KNL6	U3KNL6;B7NZ93;G1SPZ5	B7NZ93_RABIT;G1SPZ5_RABIT;U3KNL6_RABIT	CCDC93	Coiled-coil domain-containing protein 93	1	ADPSILQNLR	ADPSILQNLR	2	ADPSILQNLR2	2903.28	2170.18		4594.78
A0A5F9C8I8;A0A5F9D1R0;G1T8K2	A0A5F9C8I8;A0A5F9D1R0;G1T8K2	A0A5F9C8I8_RABIT;A0A5F9D1R0_RABIT;G1T8K2_RABIT	PACSIN2	Protein kinase C and casein kinase substrate in neurons 2	1	ADPSLNPEQLK	ADPSLNPEQLK	2	ADPSLNPEQLK2	10795.8			19530.1	6420.56	6783.66
Q28631	Q28631;A0A5F9DAP8;G1SXE2	WFDC2_RABIT	WFDC2	WAP four-disulfide core domain protein 2	1	ADQDCAENLK	ADQDC(UniMod:4)AENLK	2	ADQDC(UniMod:4)AENLK2	9085.49	15261.4	27853.3	26569.8	4073.75	30400.7
G1SHI6	G1SHI6	G1SHI6_RABIT		Serum amyloid A protein	1	ADQEANLWGR	ADQEANLWGR	2	ADQEANLWGR2	199736	349729	127163	319292	352124	288859
P35543	P35543	SAA3_RABIT	SAA3	Serum amyloid A-3 protein	1	ADQEANQWGR	ADQEANQWGR	2	ADQEANQWGR2	76920.9	20712	92191.8	16829.5	222740	1583.05
A0A5F9CWI9	G1SEC9;A0A5F9CWI9	A0A5F9CWI9_RABIT	GNB4	G protein subunit beta 4	1	ADQELLLYSHDNIICGITSVAFSK	ADQELLLYSHDNIIC(UniMod:4)GITSVAFSK	3	ADQELLLYSHDNIIC(UniMod:4)GITSVAFSK3	14914.9	12903.1		3622.7
G1TLE4	A0A5F9D3K2;A0A5F9D9N2;G1TLE4	G1TLE4_RABIT	GNB2	G protein subunit beta 2	1	ADQELLMYSHDNIICGITSVAFSR	ADQELLMYSHDNIIC(UniMod:4)GITSVAFSR	3	ADQELLMYSHDNIIC(UniMod:4)GITSVAFSR3			5051.98		8237.72	5178.23
G1SYI2	G1SYI2;A0A5F9CMT3	G1SYI2_RABIT	GNB1	G protein subunit beta 1	1	ADQELMTYSHDNIICGITSVSFSK	ADQELMTYSHDNIIC(UniMod:4)GITSVSFSK	3	ADQELMTYSHDNIIC(UniMod:4)GITSVSFSK3	15155.2	5253.66		6281.87	6754.4	18592.6
G1SSB5	G1SSB5	G1SSB5_RABIT	POLR2H	DNA-directed RNA polymerases I, II, and III subunit RPABC3	1	ADQFEYVMYGK	ADQFEYVMYGK	2	ADQFEYVMYGK2	5153.88		6351.48	13215.8
A0A5F9C191;A0A5F9C8A4;A0A5F9CH75;A0A5F9CT79;G1T9N3	A0A5F9C191;A0A5F9C8A4;A0A5F9CH75;A0A5F9CT79;G1T9N3	A0A5F9C191_RABIT;A0A5F9C8A4_RABIT;A0A5F9CH75_RABIT;A0A5F9CT79_RABIT;G1T9N3_RABIT	EML4	EMAP like 4	1	ADQFLVGTSR	ADQFLVGTSR	2	ADQFLVGTSR2	8795.37
U3KMU7	U3KMU7;A0A5F9DEK2;B7NZI2;G1SF06	U3KMU7_RABIT	EHD1	EH domain containing 1	0	ADQIETQQLMR	ADQIETQQLMR	2	ADQIETQQLMR2	47466.4	15683.1	17583.7	10517.3	13472.3	34218.4
U3KMU7	U3KMU7;A0A5F9DEK2;B7NZI2;G1SF06	U3KMU7_RABIT	EHD1	EH domain containing 1	0	ADQIETQQLMR	ADQIETQQLM(UniMod:35)R	2	ADQIETQQLM(UniMod:35)R2	2320.48					1979.79
P62160	P62160;A0A5F9CIE1	CALM_RABIT	CALM	Calmodulin	0	ADQLTEEQIAEFK	(UniMod:1)ADQLTEEQIAEFK	2	(UniMod:1)ADQLTEEQIAEFK2	70698.6	20425.4	14533.1	230801		15951.8
A0A5F9CN81;A0A5F9DB26;G1T7U6	G1T7U6;A0A5F9CN81;A0A5F9DB26;A0A5F9DS81	A0A5F9CN81_RABIT;A0A5F9DB26_RABIT;G1T7U6_RABIT	EFEMP1	EGF containing fibulin extracellular matrix protein 1	1	ADQVCVNIR	ADQVC(UniMod:4)VNIR	2	ADQVC(UniMod:4)VNIR2	14497.7	40395.9	21357.6	18678	24013.3	23603.4
G1TA48	G1TA48	G1TA48_RABIT	EHD4	EH domain containing 4	1	ADQVDTQQLMR	ADQVDTQQLMR	2	ADQVDTQQLMR2	125489	69632.7	42423.5	44324.7	96330.7	104691
G1TA48	G1TA48	G1TA48_RABIT	EHD4	EH domain containing 4	1	ADQVDTQQLMR	ADQVDTQQLM(UniMod:35)R	2	ADQVDTQQLM(UniMod:35)R2	7112.44			898.852	5535.72	1769.95
A0A5F9D8Q7;G1TBX7;G1TZW4	A0A5F9D8Q7;G1TBX7;G1TZW4	A0A5F9D8Q7_RABIT;G1TBX7_RABIT;G1TZW4_RABIT		Uncharacterized protein	0	ADQWNVNYVETSAK	ADQWNVNYVETSAK	2	ADQWNVNYVETSAK2	163696	889172	419726	210369	290995	168145
A0A5F9C107;G1T1F0;G1TLY4;G1TUG4;G1U472	G1U472;A0A5F9C107;G1T1F0;G1TLY4;G1TUG4	A0A5F9C107_RABIT;G1T1F0_RABIT;G1TLY4_RABIT;G1TUG4_RABIT;G1U472_RABIT		Ribosomal protein S14	0	ADRDESSPYAAMLAAQDVAQR	ADRDESSPYAAMLAAQDVAQR	3	ADRDESSPYAAMLAAQDVAQR3	31575.8	44180.8	24289.5	46519.3	16809.1	36366.4
A0A5F9C107;G1T1F0;G1TLY4;G1TUG4;G1U472	G1U472;A0A5F9C107;G1T1F0;G1TLY4;G1TUG4	A0A5F9C107_RABIT;G1T1F0_RABIT;G1TLY4_RABIT;G1TUG4_RABIT;G1U472_RABIT		Ribosomal protein S14	0	ADRDESSPYAAMLAAQDVAQR	ADRDESSPYAAM(UniMod:35)LAAQDVAQR	3	ADRDESSPYAAM(UniMod:35)LAAQDVAQR3	133145	359141
G1TYV3	G1TYV3	G1TYV3_RABIT	PACSIN3	Protein kinase C and casein kinase substrate in neurons 3	1	ADSAVSQEQLR	ADSAVSQEQLR	2	ADSAVSQEQLR2	8219.79	4507.3				4853.3
G1T3S2	G1T3S2	G1T3S2_RABIT	EPHB3	receptor protein-tyrosine kinase	1	ADSDSADSACTTVPSAPR	ADSDSADSAC(UniMod:4)TTVPSAPR	2	ADSDSADSAC(UniMod:4)TTVPSAPR2	11971.3	6272.39	5722.73	1454.45
A0A5F9C5U2;G1TIW9	A0A5F9C5U2;G1TIW9	A0A5F9C5U2_RABIT;G1TIW9_RABIT	FBXO6	F-box protein 6	1	ADSGCSYHLR	ADSGC(UniMod:4)SYHLR	2	ADSGC(UniMod:4)SYHLR2	1491.76			1518.09
G1SGQ2	G1SGQ2	G1SGQ2_RABIT		Secreted phosphoprotein 24	1	ADSGGDPSTCAFQR	ADSGGDPSTC(UniMod:4)AFQR	2	ADSGGDPSTC(UniMod:4)AFQR2		2236.15	883.345		4526.46	3155.65
G1TY29	G1TY29;A0A5F9C6K3;Q9GLY4	G1TY29_RABIT	ITIH4	Inter-alpha-trypsin inhibitor heavy chain H4	0	ADSPDVLAAK	ADSPDVLAAK	2	ADSPDVLAAK2	1858.15	12367.4	5414.78		6487.48	9407.98
Q9GLY4	Q9GLY4	Q9GLY4_RABIT	ITI-HC4	Inter-alpha-trypsin inhibitor heavy chain4	1	ADSYEEPSFPR	ADSYEEPSFPR	2	ADSYEEPSFPR2				7873.22		704.894
Q8MHY7	Q8MHY7;A0A5F9D794;O97587;Q9XT70	UROK_RABIT	PLAU	Urokinase-type plasminogen activator	1	ADTLAHHNDIALLK	ADTLAHHNDIALLK	3	ADTLAHHNDIALLK3		8564.61
A0A5F9CZE1;G1TUD6	A0A5F9CH20;A0A5F9CZE1;G1TUD6	A0A5F9CZE1_RABIT;G1TUD6_RABIT		AAA+ ATPase domain-containing protein	0	ADTLDPALLRPGR	ADTLDPALLRPGR	2	ADTLDPALLRPGR2	12671.3		8197.08	14480.8	8203.6	10093.1
A0A5F9CZE1;G1TUD6	A0A5F9CH20;A0A5F9CZE1;G1TUD6	A0A5F9CZE1_RABIT;G1TUD6_RABIT		AAA+ ATPase domain-containing protein	0	ADTLDPALLRPGR	ADTLDPALLRPGR	3	ADTLDPALLRPGR3	50225.7	38437.7	34023	52731.1	46835.9	43909
A0A5F9CMY8;A0A5F9DJ08;A0A5F9DRR8;G1SXV1	A0A5F9CMY8;A0A5F9DRR8;A0A5F9DJ08;G1SXV1	A0A5F9CMY8_RABIT;A0A5F9DJ08_RABIT;A0A5F9DRR8_RABIT;G1SXV1_RABIT		Septin	0	ADTLTPPEVDR	ADTLTPPEVDR	2	ADTLTPPEVDR2	9256.57		3684.73	4437.19
G1SYM2	G1SYM2	G1SYM2_RABIT	STXBP2	Syntaxin binding protein 2	1	ADTPSLGEGPEK	ADTPSLGEGPEK	2	ADTPSLGEGPEK2	75103.2	30089.3	16448.1	18502	23244.6	33924.5
G1SM70	G1SM70;G1TJM8;G1TKN7;G1TTS2	G1SM70_RABIT	ERH	Enhancer of rudimentary homolog	1	ADTQTYQPYNK	ADTQTYQPYNK	2	ADTQTYQPYNK2	6763.36	5209.14
G1SL46	G1SL46;A0A5F9DTB6	G1SL46_RABIT	PSMD9	26S proteasome non-ATPase regulatory subunit 9	1	ADVDLYQVR	ADVDLYQVR	2	ADVDLYQVR2	10722.1	2768.85	10699.4	8784.8	8367.32	4328.59
G1SDD6	G1SDD6	G1SDD6_RABIT	AGT	Angiotensinogen	1	ADVETPKEPTFTPVPIQAK	ADVETPKEPTFTPVPIQAK	3	ADVETPKEPTFTPVPIQAK3	3136.3	8377.17	7680.88	14274	6185.61	22662.3
G1SMV4	A0A5F9C1J4;A0A5F9C352;A0A5F9CA70;A0A5F9CE02;A0A5F9CPW3;A0A5F9CTD5;A0A5F9CVS3;A0A5F9CZV3;A0A5F9D4I0;A0A5F9D6F4;A0A5F9D9S6;A0A5F9DD55;A0A5F9DDS6;A0A5F9DFY0;A0A5F9DHC6;A0A5F9DHK0;A0A5F9DIQ8;A0A5F9DKU4;A0A5F9DL47;A0A5F9DP03;A0A5F9DRM7;A0A5F9DUD7;A0A5F9DV33;G1SHF6;G1SMV4;G1SR77;G1TBS4;G1TGY3;G1U216	G1SMV4_RABIT	ATP2B2	Calcium-transporting ATPase	0	ADVGFAMGIAGTDVAK	ADVGFAMGIAGTDVAK	2	ADVGFAMGIAGTDVAK2				15986.3	71562.1	93486.6
G1SMV4	A0A5F9C1J4;A0A5F9C352;A0A5F9CA70;A0A5F9CE02;A0A5F9CPW3;A0A5F9CTD5;A0A5F9CVS3;A0A5F9CZV3;A0A5F9D4I0;A0A5F9D6F4;A0A5F9D9S6;A0A5F9DD55;A0A5F9DDS6;A0A5F9DFY0;A0A5F9DHC6;A0A5F9DHK0;A0A5F9DIQ8;A0A5F9DKU4;A0A5F9DL47;A0A5F9DP03;A0A5F9DRM7;A0A5F9DUD7;A0A5F9DV33;G1SHF6;G1SMV4;G1SR77;G1TBS4;G1TGY3;G1U216	G1SMV4_RABIT	ATP2B2	Calcium-transporting ATPase	0	ADVGFAMGIAGTDVAK	ADVGFAM(UniMod:35)GIAGTDVAK	2	ADVGFAM(UniMod:35)GIAGTDVAK2					4113.51
A0A5F9CEF0;A0A5F9DAT6;G1TBL0	A0A5F9CCX8;A0A5F9CEF0;A0A5F9DAT6;G1TBL0	A0A5F9CEF0_RABIT;A0A5F9DAT6_RABIT;G1TBL0_RABIT	BZW2	Basic leucine zipper and W2 domains 2	1	ADVLSEEAILK	ADVLSEEAILK	2	ADVLSEEAILK2	8292.63	13173.2			10172.5
A0A5F9CCW5;A0A5F9CY60;G1T057	G1T057;A0A5F9CCW5;A0A5F9CY60	A0A5F9CCW5_RABIT;A0A5F9CY60_RABIT;G1T057_RABIT	SKIC3	Tetratricopeptide repeat domain 37	1	ADVSCLWK	ADVSC(UniMod:4)LWK	2	ADVSC(UniMod:4)LWK2	4776.9
A0A5F9C9L1;A0A5F9DLG3;G1TCE9	A0A5F9C9L1;A0A5F9CLH3;A0A5F9D2H9;A0A5F9D557;A0A5F9DKA3;A0A5F9DLG3;G1TCE9	A0A5F9C9L1_RABIT;A0A5F9DLG3_RABIT;G1TCE9_RABIT	HSDL2	Hydroxysteroid dehydrogenase like 2	1	ADVVMSMSTDDFVK	ADVVMSMSTDDFVK	2	ADVVMSMSTDDFVK2	20521.4
A0A5F9C234;A0A5F9CN71;A0A5F9D8F3;G1SE52	A0A5F9C234;A0A5F9CN71;A0A5F9D8F3;A0A5F9DGB8;G1SE52	A0A5F9C234_RABIT;A0A5F9CN71_RABIT;A0A5F9D8F3_RABIT;G1SE52_RABIT	ABHD17B	Abhydrolase domain containing 17B	1	ADWQYSSR	ADWQYSSR	2	ADWQYSSR2	5884.82
G1TEF4	G1TEF4;A0A6C0PIH2;A0A7D5FXN8;C7ECU4	G1TEF4_RABIT	ACE2	Angiotensin-converting enzyme	1	ADYEAEGADGYDYSR	ADYEAEGADGYDYSR	2	ADYEAEGADGYDYSR2	11805.9	22427.8	5633.62	3463.84
A0A5F9C2L8;A0A5F9C9V2;A0A5F9CEW8;A0A5F9DU65;G1TC61	A0A5F9C9V2;A0A5F9CEW8;A0A5F9DM02;A0A5F9DU65;G1SCN3;G1TC61;A0A5F9C2L8;A0A5F9DP20	A0A5F9C2L8_RABIT;A0A5F9C9V2_RABIT;A0A5F9CEW8_RABIT;A0A5F9DU65_RABIT;G1TC61_RABIT	LUC7L2	FMC1-LUC7L2 readthrough	0	ADYEIASK	ADYEIASK	2	ADYEIASK2	3083.41
G1STA7	G1STA7	G1STA7_RABIT	PGLYRP2	Peptidoglycan recognition protein 2	1	ADYELLGHR	ADYELLGHR	2	ADYELLGHR2				957.617
G1TWP4	G1TWP4	G1TWP4_RABIT	VARS1	Valine--tRNA ligase	1	ADYNLTR	ADYNLTR	2	ADYNLTR2	5996.82		2993.33	2890.52	5696.43
P98137	P98137	CO8B_RABIT	C8B	Complement component C8 beta chain	1	ADYSLNDVQACAK	ADYSLNDVQAC(UniMod:4)AK	2	ADYSLNDVQAC(UniMod:4)AK2	8032.4	13535.3	30382.7	6196.9	20796.8
G1SPJ5	G1SPJ5;A0A5F9C244;A0A5F9C9N6;A0A5F9CUN1;A0A5F9D0W5	G1SPJ5_RABIT	GCN1	GCN1 activator of EIF2AK4	1	ADYTSHLR	ADYTSHLR	2	ADYTSHLR2	1637.13
G1SF15	G1SF15	G1SF15_RABIT	ESRP2	Epithelial splicing regulatory protein 2	1	AEAAALSPQCR	AEAAALSPQC(UniMod:4)R	2	AEAAALSPQC(UniMod:4)R2	3436.83
A0A5F9C9L4;A0A5F9DJV5;G1T2C9	A0A5F9C9L4;A0A5F9DJV5;G1T2C9	A0A5F9C9L4_RABIT;A0A5F9DJV5_RABIT;G1T2C9_RABIT	PCSK7	Proprotein convertase subtilisin/kexin type 7	1	AEAALAGHEDVR	AEAALAGHEDVR	2	AEAALAGHEDVR2		1883.35		2419.19
A0A5F9C9L4;A0A5F9DJV5;G1T2C9	A0A5F9C9L4;A0A5F9DJV5;G1T2C9	A0A5F9C9L4_RABIT;A0A5F9DJV5_RABIT;G1T2C9_RABIT	PCSK7	Proprotein convertase subtilisin/kexin type 7	1	AEAALAGHEDVR	AEAALAGHEDVR	3	AEAALAGHEDVR3	1535.62	5205.58
G1STQ9	G1STQ9	G1STQ9_RABIT	SLC11A2	Solute carrier family 11 member 2	1	AEAAPGCELK	AEAAPGC(UniMod:4)ELK	2	AEAAPGC(UniMod:4)ELK2	7201.84	6861.37	5569.32		4174.09
G1SKL7	G1SKL7	G1SKL7_RABIT	BRCA1	BRCA1 DNA repair associated	1	AEAASDPQPPVASEGEAAAPPPPLR	AEAASDPQPPVASEGEAAAPPPPLR	3	AEAASDPQPPVASEGEAAAPPPPLR3	11536	5884.01	8662.03		16656.8	11711.6
G1U9K5	G1U9K5;G1SUH1;G1T6D3	G1U9K5_RABIT	KRT71	Keratin 71	0	AEAEALYQTK	AEAEALYQTK	2	AEAEALYQTK2	11941	18456.4	11246.6	11070.2	13652.7	7867.06
Q29426	Q29426;G1TYI7;G1SHY2	K2C3_RABIT	KRT3	Keratin, type II cytoskeletal 3	0	AEAEAWYQTK	AEAEAWYQTK	2	AEAEAWYQTK2	13353.5	5419.26
G1U6B4	G1U6B4	G1U6B4_RABIT		ATP synthase subunit e, mitochondrial	1	AEAEDDSILK	AEAEDDSILK	2	AEAEDDSILK2	27238.4	40026.9	18701	24142.7	19733.3
G1U9I8	G1U9I8	G1U9I8_RABIT	KRT1	Keratin, type II cytoskeletal 1	1	AEAESLYQTK	AEAESLYQTK	2	AEAESLYQTK2	46593.5	9409.97	17185.3
G1SS18	G1SS18	G1SS18_RABIT	KRT8	Keratin 8	1	AEAESMYQVK	AEAESMYQVK	2	AEAESMYQVK2	40326.2	36029	42869.2	10500.3	5739.24	4716.72
G1SS18	G1SS18	G1SS18_RABIT	KRT8	Keratin 8	1	AEAESMYQVK	AEAESM(UniMod:35)YQVK	2	AEAESM(UniMod:35)YQVK2	3193.3	2922.19
G1SHZ4	G1SHZ4	G1SHZ4_RABIT	KRT7	Keratin 7	1	AEAESVYQTK	AEAESVYQTK	2	AEAESVYQTK2		774.749	6350.1	5347.72	6247.42
A0A5F9CZ65;G1T8V4	A0A5F9CZ65;G1T8V4	A0A5F9CZ65_RABIT;G1T8V4_RABIT	DNAJB2	DnaJ heat shock protein family (Hsp40) member B2	1	AEAGAGGPGFGFTFR	AEAGAGGPGFGFTFR	2	AEAGAGGPGFGFTFR2		21239.9			24030.5	5879.05
G1T168;G1TPV3	G1T168;G1TPV3	G1T168_RABIT;G1TPV3_RABIT		Plectin/eS10 N-terminal domain-containing protein	0	AEAGAGSATEFQFR	AEAGAGSATEFQFR	2	AEAGAGSATEFQFR2	7939.11	9359.36	3576.16	5723.4	19934.6	4242.32
G1SI29	A0A5F9CQB4;G1SI29	G1SI29_RABIT	TUFM	Elongation factor Tu	1	AEAGDNLGALVR	AEAGDNLGALVR	2	AEAGDNLGALVR2	27614.5	11451.4	3433.56		5059.72
G1TB99	G1TB99	G1TB99_RABIT	BID	BH3-interacting domain death agonist	1	AEAGSESQEEVIR	AEAGSESQEEVIR	2	AEAGSESQEEVIR2	1636.67	2115.92		3423.31		3723.86
G1T6A3	G1T6A3	G1T6A3_RABIT	SDF2	Stromal cell derived factor 2	1	AEAHHAEL	AEAHHAEL	2	AEAHHAEL2	1059.53	2648.66		8585.95	3386.53	2852.84
A0A5F9CPX2;G1T9W8	A0A5F9CPX2;G1T9W8	A0A5F9CPX2_RABIT;G1T9W8_RABIT	TBC1D15	TBC1 domain family member 15	1	AEAISLQMVK	AEAISLQMVK	2	AEAISLQMVK2	10305.1				5514.14
G1SD77	G1SD77	G1SD77_RABIT	ARMC1	Armadillo repeat-containing protein 1	1	AEALASAIASTK	AEALASAIASTK	2	AEALASAIASTK2	4032.8					15973.7
G1SL68	G1SL68	G1SL68_RABIT	MYH9	Myosin heavy chain 9	1	AEAQLQELQVK	AEAQLQELQVK	2	AEAQLQELQVK2	10354.2	6291.57	8047.42	3820.54	11326.9	4690.04
G1SIY2	G1SIY2	G1SIY2_RABIT		RING-type domain-containing protein	1	AEASAAGADAGAAVAAHR	(UniMod:1)AEASAAGADAGAAVAAHR	2	(UniMod:1)AEASAAGADAGAAVAAHR2	16691.5	9246.48	3093.29	7806.1	8972.17	3392.98
A0A5F9CA45;A0A5F9CDJ7;A0A5F9CVG0;A0A5F9CWK6;A0A5F9D648;A0A5F9DIL5;A0A5F9DIQ7;A0A5F9DKP1;G1SQ10	A0A5F9CA45;A0A5F9CDJ7;A0A5F9CVG0;A0A5F9CWK6;A0A5F9D648;A0A5F9DIL5;A0A5F9DIQ7;A0A5F9DKP1;G1SQ10	A0A5F9CA45_RABIT;A0A5F9CDJ7_RABIT;A0A5F9CVG0_RABIT;A0A5F9CWK6_RABIT;A0A5F9D648_RABIT;A0A5F9DIL5_RABIT;A0A5F9DIQ7_RABIT;A0A5F9DKP1_RABIT;G1SQ10_RABIT	KIF13B	Kinesin family member 13B	1	AEASWDSAVHSCPQLSK	AEASWDSAVHSC(UniMod:4)PQLSK	3	AEASWDSAVHSC(UniMod:4)PQLSK3	3613.22				3717.89
Q28679	Q28679	CO8G_RABIT	C8G	Complement component C8 gamma chain	1	AEATALHVAPQGAAMAVSTFR	AEATALHVAPQGAAMAVSTFR	3	AEATALHVAPQGAAMAVSTFR3	2116.35	4473.54
G1TC07	G1TC07	G1TC07_RABIT	CHMP2A	Charged multivesicular body protein 2A	1	AEATASALADADADLEER	AEATASALADADADLEER	2	AEATASALADADADLEER2	3967.19	14674			14845.8
G1TTB2	G1TTB2	G1TTB2_RABIT	RABEP2	Rabaptin, RAB GTPase binding effector protein 2	1	AEAVAAVQR	AEAVAAVQR	2	AEAVAAVQR2	4197.09			3294.36	6200.77
G1TET2	G1TET2;A0A5F9DLF3	G1TET2_RABIT	LCP1	Lymphocyte cytosolic protein 1	1	AECMLQQAER	AEC(UniMod:4)MLQQAER	2	AEC(UniMod:4)MLQQAER2	6518.57	4864.43	9247.14	5596.05	4500.24	14156.7
A0A5F9C7A0;A0A5F9CH86	A0A5F9C7A0;A0A5F9CH86;G1SIW7	A0A5F9C7A0_RABIT;A0A5F9CH86_RABIT	GGH	folate gamma-glutamyl hydrolase	1	AECPEISADLHPR	AEC(UniMod:4)PEISADLHPR	2	AEC(UniMod:4)PEISADLHPR2	2614.04				3400.75	3740.36
A0A5F9C7A0;A0A5F9CH86	A0A5F9C7A0;A0A5F9CH86;G1SIW7	A0A5F9C7A0_RABIT;A0A5F9CH86_RABIT	GGH	folate gamma-glutamyl hydrolase	1	AECPEISADLHPR	AEC(UniMod:4)PEISADLHPR	3	AEC(UniMod:4)PEISADLHPR3	32447.8	14021.6			20287.7	19118.6
G1SJX2	G1SJX2	G1SJX2_RABIT	GTF2F2	General transcription factor IIF subunit 2	1	AECRPAASENYMR	AEC(UniMod:4)RPAASENYMR	3	AEC(UniMod:4)RPAASENYMR3	2152.04	2392.23
A0A5F9CAV1;A0A5F9D3B6;G1T3A6	A0A5F9CAV1;A0A5F9D3B6;A0A5F9DD82;A0A5F9DVC7;G1T3A6	A0A5F9CAV1_RABIT;A0A5F9D3B6_RABIT;G1T3A6_RABIT	ME2	Malic enzyme	1	AECTPEEAYTLTEGR	AEC(UniMod:4)TPEEAYTLTEGR	2	AEC(UniMod:4)TPEEAYTLTEGR2	3845.09		2143.9
G1SS79	G1SS79;G1U4U4	G1SS79_RABIT	MARCKS	Myristoylated alanine rich protein kinase C substrate	1	AEDGATPSPSNETPK	AEDGATPSPSNETPK	2	AEDGATPSPSNETPK2	42755.1	36636.8	23509	22791.4	69744.4	52435.4
A0A5F9DEV8	A0A5F9DEV8;G1SL62	A0A5F9DEV8_RABIT	ICE2	Annexin	1	AEDGSVIDYELIDQDAR	AEDGSVIDYELIDQDAR	2	AEDGSVIDYELIDQDAR2	32100.3	33261.2			6956.29	20645.5
G1TTH9	G1TTH9	G1TTH9_RABIT	LAMA1	Laminin subunit alpha 1	1	AEDHAAELQR	AEDHAAELQR	3	AEDHAAELQR3	3310.38	1856.57	6767.22
A0A5F9CLB6;A0A5F9D815;A0A5F9DNT2;G1SM64	A0A5F9C3H6;A0A5F9CLB6;A0A5F9CRE1;A0A5F9DIX6;A0A5F9D815;A0A5F9DA11;A0A5F9DNT2;G1SM64;Q9GLY6	A0A5F9CLB6_RABIT;A0A5F9D815_RABIT;A0A5F9DNT2_RABIT;G1SM64_RABIT	ITIH2	Inter-alpha-trypsin inhibitor heavy chain 2	0	AEDHFSVVDFNHNIR	AEDHFSVVDFNHNIR	2	AEDHFSVVDFNHNIR2		2271.83		795.036
G1TUT9	G1TUT9;A0A5F9DFV3	G1TUT9_RABIT		Small ribosomal subunit protein uS5	0	AEDKEWLPVTK	AEDKEWLPVTK	2	AEDKEWLPVTK2	31928.4	29904.3	14040	19869.7	25439.4	21848.1
G1TUT9	G1TUT9;A0A5F9DFV3	G1TUT9_RABIT		Small ribosomal subunit protein uS5	0	AEDKEWLPVTK	AEDKEWLPVTK	3	AEDKEWLPVTK3	68382.7	82648.7		38879.9	68668.9	81372.8
G1TQ27	G1TQ27	G1TQ27_RABIT	APCDD1	APC down-regulated 1	1	AEDLAEDSR	AEDLAEDSR	2	AEDLAEDSR2	3095.41	3208.93
G1SXE6	A0A5F9C5A3;A0A5F9CPL0;A0A5F9D899;A0A5F9DJ98;G1SXE6	G1SXE6_RABIT	DYNC1LI1	Dynein light intermediate chain	1	AEDNFEDIITKPPVR	AEDNFEDIITKPPVR	3	AEDNFEDIITKPPVR3	20555.2	13262.5		17513.8		10644.9
A0A5F9CA37;G1T1S5	A0A5F9CA37;G1T1S5	A0A5F9CA37_RABIT;G1T1S5_RABIT	SLC38A3	Solute carrier family 38 member 3	1	AEDPGQGCVEGR	AEDPGQGC(UniMod:4)VEGR	2	AEDPGQGC(UniMod:4)VEGR2	7991.88	4895.85	6730.04		1598.15	6013.87
A0A5F9CB01;G1SYH5	G1SYH5;A0A5F9CB01;A0A5F9CMJ5	A0A5F9CB01_RABIT;G1SYH5_RABIT	NPTN	Neuroplastin	1	AEDSGEYYCVFHFVSAPK	AEDSGEYYC(UniMod:4)VFHFVSAPK	3	AEDSGEYYC(UniMod:4)VFHFVSAPK3		21447.8	28125.7	14279	30962.8	148585
G1TJY2	G1TJY2	G1TJY2_RABIT		Chitinase domain containing 1	1	AEDVVLEHR	AEDVVLEHR	2	AEDVVLEHR2	7964.6	16076.3	14827.7	2964.32	9469.88	4171.35
A0A5F9DHU0;A0A5F9DU78;G1U6H0	A0A5F9DHU0;A0A5F9DU78;G1U6H0	A0A5F9DHU0_RABIT;A0A5F9DU78_RABIT;G1U6H0_RABIT	CANX	Calnexin	1	AEEDEILNR	AEEDEILNR	2	AEEDEILNR2	32473.9	67149.7	37374	58427.7	73361.6	46932.1
G1TS93	A0A5F9CW11;A0A5F9DBX0;G1TS93	G1TS93_RABIT		Protein phosphatase 1 regulatory subunit 7	0	AEEDPEEEHELAVDMETINLDR	AEEDPEEEHELAVDMETINLDR	3	AEEDPEEEHELAVDMETINLDR3					4879.27
G1TIB3;G1U411	A0A5F9DII5;A0A5F9DQ23;A0A5F9DUU5;G1SW41;G1TIB3;G1U411	G1TIB3_RABIT;G1U411_RABIT		ADF-H domain-containing protein	0	AEEDVEPECIMQK	AEEDVEPEC(UniMod:4)IMQK	2	AEEDVEPEC(UniMod:4)IMQK2	13927	3952.04	2634.13	2761.6		5200.36
G1SS33	G1SS33;A0A5F9DNB9;G1TIW5;U3KMI5	G1SS33_RABIT	ATP6V1E1	ATPase H+ transporting V1 subunit E1	0	AEEEFNIEK	AEEEFNIEK	2	AEEEFNIEK2		226335		507144	160295	546934
G1TUB8	G1T3W8;G1TUB8	G1TUB8_RABIT	ELOA	Large ribosomal subunit protein uL5	1	AEEILEK	AEEILEK	1	AEEILEK1	4402.75	4856.16		2533.57		3625.59
G1TUB8	G1T3W8;G1TUB8	G1TUB8_RABIT	ELOA	Large ribosomal subunit protein uL5	1	AEEILEK	AEEILEK	2	AEEILEK2	43123.5	19241		15452.1	21215.5
A0A5F9C2B4;A0A5F9C7M3;A0A5F9CSS2;A0A5F9D7H7;A0A5F9DEW8;G1SCF4	G1SCF4;A0A5F9C2B4;A0A5F9C7M3;A0A5F9CSS2;A0A5F9D7H7;A0A5F9DEW8	A0A5F9C2B4_RABIT;A0A5F9C7M3_RABIT;A0A5F9CSS2_RABIT;A0A5F9D7H7_RABIT;A0A5F9DEW8_RABIT;G1SCF4_RABIT	DNM1L	Dynamin 1 like	1	AEELLAEEK	AEELLAEEK	2	AEELLAEEK2	2040.95			2426.9
A0A5F9C3Q3;A0A5F9C7C7;G1SDM7	A0A5F9C3Q3;A0A5F9C7C7;G1SDM7	A0A5F9C3Q3_RABIT;A0A5F9C7C7_RABIT;G1SDM7_RABIT	PLAAT3	Phospholipase A and acyltransferase 3	1	AEELVGQEVLYK	AEELVGQEVLYK	2	AEELVGQEVLYK2	17914.7	17298	26408.1		12095.8	13878.1
G1T0S0	G1T0S0;G1TNJ0	G1T0S0_RABIT	TMEM87A	Transmembrane protein 87A	1	AEEVETYLEK	AEEVETYLEK	2	AEEVETYLEK2	6396.77	14898.9	7142.12	5470.05	8083.47	8080.03
G1TUX2	G1TUX2	G1TUX2_RABIT	ACO2	Aconitate hydratase, mitochondrial	1	AEFDPGQDTYQHPPK	AEFDPGQDTYQHPPK	2	AEFDPGQDTYQHPPK2	4628.58	1835.12		977.27
G1TUX2	G1TUX2	G1TUX2_RABIT	ACO2	Aconitate hydratase, mitochondrial	1	AEFDPGQDTYQHPPK	AEFDPGQDTYQHPPK	3	AEFDPGQDTYQHPPK3	35160.3	6909.77	11776	13370.5	10247.3	2797.03
G1SMI1	G1SMI1	G1SMI1_RABIT	C1GALT1C1	C1GALT1 specific chaperone 1	1	AEFFSSENVK	AEFFSSENVK	2	AEFFSSENVK2	1976.22	5291.27	4283.88
G1SR48	G1SR48	G1SR48_RABIT	DSG1	Desmoglein 1	1	AEFHHSIMSQYK	AEFHHSIMSQYK	2	AEFHHSIMSQYK2				2642.13
G1SR48	G1SR48	G1SR48_RABIT	DSG1	Desmoglein 1	1	AEFHHSIMSQYK	AEFHHSIMSQYK	3	AEFHHSIMSQYK3	2349.79		2350.45	4436.08	2545.32
P67828	P67828;A0A5F9DGX4;A0A5F9C8A7;A0A5F9CAG6;A0A5F9CUM8;A0A5F9CV57;A0A5F9DAK8;A0A5F9DBW1;A0A5S8HXC8	KC1A_RABIT	CSNK1A1	Casein kinase I isoform alpha	1	AEFIVGGK	AEFIVGGK	2	AEFIVGGK2	29014.1	23102	16890.3	19623.8	36627.4	14076.4
A0A5F9C3T1	A0A5F9C3T1	A0A5F9C3T1_RABIT	SELENOF	Selenoprotein F/M domain-containing protein	1	AEFSSEACR	AEFSSEAC(UniMod:4)R	2	AEFSSEAC(UniMod:4)R2	19647.8	53369.3	153231	78351.5	79446.1	68079.4
G1SYD3	G1SYD3	G1SYD3_RABIT	YARS1	Tyrosine--tRNA ligase	1	AEFVILR	AEFVILR	2	AEFVILR2	15944.8		10598.7	17308.4	13497.4	9166.3
G1T035	G1T035;Q5I6U5;A0A5F9C5L8	G1T035_RABIT	PRKCD	Protein kinase C delta type	1	AEFWLDLQPQAK	AEFWLDLQPQAK	2	AEFWLDLQPQAK2	9772.92	5172.04	1325.25	3482.31	7866.42
A0A5F9DPZ5;G1SH86	G1SH86;A0A5F9D7I6;A0A5F9DPZ5	A0A5F9DPZ5_RABIT;G1SH86_RABIT	TBCD	Tubulin-specific chaperone D	1	AEGAPDEALCR	AEGAPDEALC(UniMod:4)R	2	AEGAPDEALC(UniMod:4)R2	23970.6	2625.03	2610.33		6575.55
G1TEC6	G1TEC6	G1TEC6_RABIT	SPART	Spartin	1	AEGENEFQIPGR	AEGENEFQIPGR	2	AEGENEFQIPGR2	44414.4	6964.89	6340.68	3611.61	2857.36	11171.4
G1SQI0	G1SQI0	G1SQI0_RABIT	FUBP3	Far upstream element binding protein 3	1	AEGFVDALHR	AEGFVDALHR	2	AEGFVDALHR2	12012.8				10844.7
G1SPL3	G1SPL3	G1SPL3_RABIT	FAM177A1	Family with sequence similarity 177 member A1	1	AEGGEAVAASGAAAAAAFR	AEGGEAVAASGAAAAAAFR	2	AEGGEAVAASGAAAAAAFR2						3670.89
G1SS69	G1SS69	G1SS69_RABIT	CFB	C3/C5 convertase	1	AEGIPEFYDYDVALVK	AEGIPEFYDYDVALVK	2	AEGIPEFYDYDVALVK2	4684.87			7677.45
G1U7K4	A0A5F9CJ13;A0A5F9CTM9;A0A5F9DNU2;G1U7K4	G1U7K4_RABIT		AHNAK nucleoprotein	0	AEGPEVDVNLPK	AEGPEVDVNLPK	2	AEGPEVDVNLPK2	12246.8	7637.27
G1SM23	G1SM23	G1SM23_RABIT	ABCF3	ATP binding cassette subfamily F member 3	1	AEGSEAAQLAEIYAK	AEGSEAAQLAEIYAK	2	AEGSEAAQLAEIYAK2	4961.12		4635.13		1661.42
A0A5F9CI66;G1SJX3;U3KMC6	A0A5F9CI66;A0A5F9D4T2;G1SJX3;U3KMC6	A0A5F9CI66_RABIT;G1SJX3_RABIT;U3KMC6_RABIT	CP	Ceruloplasmin	1	AEGSTLYQGER	AEGSTLYQGER	2	AEGSTLYQGER2	4067.58	30296.4		26850.2	9852.58	6308.25
G1SXI9	G1SXI9	G1SXI9_RABIT		Cytochrome c oxidase subunit	1	AEGTFPGK	AEGTFPGK	2	AEGTFPGK2		6533.19	5359.12	12520.5		14852
A0A5F9CCT7;A0A5F9CEJ9;G1SM01	G1SM01;A0A5F9CCT7;A0A5F9CEJ9	A0A5F9CCT7_RABIT;A0A5F9CEJ9_RABIT;G1SM01_RABIT	AKAP9	A-kinase anchoring protein 9	1	AEGVIDGYADEK	AEGVIDGYADEK	3	AEGVIDGYADEK3				3155.43
U3KM76	U3KM76	U3KM76_RABIT		Ig-like domain-containing protein	1	AEGVVQVEVVASPAGK	AEGVVQVEVVASPAGK	2	AEGVVQVEVVASPAGK2	2223.2	6330.51	1843.15		3153.11	3701.73
G1TME7	G1TME7	G1TME7_RABIT	CSTB	Cystatin B	1	AEHDELTYF	AEHDELTYF	2	AEHDELTYF2	10910.9	13035.4		20137.1	19824.9	27115
G1SDU6	A0A5F9CWV3;G1SDU6	G1SDU6_RABIT	TARS1	threonine--tRNA ligase	1	AEHDSILAEK	AEHDSILAEK	2	AEHDSILAEK2	1319.43			4523.77	3236.37
A0A5F9DFF0;G1U4K1	G1SN60;G1U4K1;A0A5F9DFF0;A0A5F9DHY0;A0A5F9DI33	A0A5F9DFF0_RABIT;G1U4K1_RABIT	STAT5A	Signal transducer and activator of transcription	0	AEHQVGEDGFLLK	AEHQVGEDGFLLK	2	AEHQVGEDGFLLK2	4941.17
A0A5F9DFF0;G1U4K1	G1SN60;G1U4K1;A0A5F9DFF0;A0A5F9DHY0;A0A5F9DI33	A0A5F9DFF0_RABIT;G1U4K1_RABIT	STAT5A	Signal transducer and activator of transcription	0	AEHQVGEDGFLLK	AEHQVGEDGFLLK	3	AEHQVGEDGFLLK3	8386.64
G1TA83	G1TA83	G1TA83_RABIT	ANXA4	Annexin	1	AEIDMMDIR	AEIDMMDIR	2	AEIDMMDIR2	33708.8	32576.6	41344.5	25152.7	35646.4
B5L646	B5L644;B5L645;B5L646	B5L646_RABIT	RLA-DQB	MHC class II antigen (Fragment)	1	AEIDTVCR	AEIDTVC(UniMod:4)R	2	AEIDTVC(UniMod:4)R2	6310.61	16708.2	4521.6	6382.73	17819.2	10922.7
G1U2R1	G1U2R1	G1U2R1_RABIT	TM9SF2	Transmembrane 9 superfamily member	1	AEIELFVNR	AEIELFVNR	2	AEIELFVNR2	13486.5	4785.35		5761.95		9933.11
G1U9I8	G1U9I8;G1TYI7	G1U9I8_RABIT	KRT1	Keratin, type II cytoskeletal 1	0	AEIESVK	AEIESVK	2	AEIESVK2	57659.7	7767.57	5993.01			2228.65
G1U9I8	G1U9I8;G1TYI7	G1U9I8_RABIT	KRT1	Keratin, type II cytoskeletal 1	0	AEIESVKK	AEIESVKK	2	AEIESVKK2	35657.9	2643.13
G1TLQ2	G1TLQ2	G1TLQ2_RABIT		Gamma-glutamyltranspeptidase 1	1	AEIINAR	AEIINAR	2	AEIINAR2	514081	908215	1081590	676170	709569	1013330
A0A5F9CKQ2;A0A5F9CUR5;U3KNI7	U3KNI7;A0A5F9CKQ2;A0A5F9CUR5;G1SW57	A0A5F9CKQ2_RABIT;A0A5F9CUR5_RABIT;U3KNI7_RABIT	NT5E	5'-nucleotidase	1	AEINEWR	AEINEWR	2	AEINEWR2		5489.92		18267.7	63286.1	49229
A0A5F9C4T1;A0A5F9C9Q9	A0A5F9C4T1;A0A5F9C9Q9;A0A5F9CA72;A0A5F9CF58;A0A5F9CIE4;A0A5F9DDV7;A0A5F9DSU4;G1SE61	A0A5F9C4T1_RABIT;A0A5F9C9Q9_RABIT	FLNB	Filamin B	1	AEISCIDNK	AEISC(UniMod:4)IDNK	2	AEISC(UniMod:4)IDNK2	20237.2	6371.99	8514.76			6676.46
A0A5F9CDK5;A0A5F9CK33;A0A5F9D7H9;G1T926	G1T926;A0A5F9CDK5;A0A5F9CK33;A0A5F9D7H9;A0A5F9CHG4	A0A5F9CDK5_RABIT;A0A5F9CK33_RABIT;A0A5F9D7H9_RABIT;G1T926_RABIT	DCTN1	Dynactin subunit 1	1	AEITDAEGLGLK	AEITDAEGLGLK	2	AEITDAEGLGLK2	3043.33		7066.99		14176.5
A0A5F9DGD4;G1SHI0	G1SHI0;A0A5F9CAX0;A0A5F9DGD4	A0A5F9DGD4_RABIT;G1SHI0_RABIT	ACAA1	Acetyl-CoA acyltransferase 1	1	AEIVPVTTTVR	AEIVPVTTTVR	2	AEIVPVTTTVR2	31040.5	13233.3	15651.3	23766.9
G1TDC3	A0A5F9CDB7;A0A5F9D3N8;G1TDC3	G1TDC3_RABIT		Glycoside hydrolase family 31 N-terminal domain-containing protein	0	AEKDEPGAWEETFK	AEKDEPGAWEETFK	2	AEKDEPGAWEETFK2	18914.5	13638.2	12290.1	11706.2
G1SZE0	G1SZE0	G1SZE0_RABIT	VPS35	Vacuolar protein sorting-associated protein 35	1	AELAELPLR	AELAELPLR	2	AELAELPLR2	18846.3			3193.04		3733
A0A5F9DTD6	A0A5F9CII3;A0A5F9DC75;A0A5F9DP16;A0A5F9DTD6;G1SSK9	A0A5F9DTD6_RABIT	C1orf43	Chromosome 1 open reading frame 43	1	AELAESR	AELAESR	2	AELAESR2	9739.75	8973.27		8764.33	15141	8955.29
A0A5F9CPU6;A0A5F9D636;G1SIX1	G1SIX1;A0A5F9CPU6;A0A5F9D636	A0A5F9CPU6_RABIT;A0A5F9D636_RABIT;G1SIX1_RABIT	SLK	non-specific serine/threonine protein kinase	1	AELANIER	AELANIER	2	AELANIER2	17759.4	18913.1		11671.1
G1SGB5	G1SGB5	G1SGB5_RABIT	SFPQ	Splicing factor proline and glutamine rich	1	AELDDTPMR	AELDDTPMR	2	AELDDTPMR2	6405.83	4412.07
A0A127LXP5	G1T177;A0A127LXP5	A0A127LXP5_RABIT	Abcg2	ATP-binding cassette sub-family G member 2	1	AELDQFTGVQK	AELDQFTGVQK	2	AELDQFTGVQK2	33282.9	32615.1	19647.8	14608.2	71000.9	70280.4
G1TYT3	G1TYT3	G1TYT3_RABIT	CDH1	Cadherin 1	1	AELDREDTDYVK	AELDREDTDYVK	2	AELDREDTDYVK2	1627.98	1714.6
G1TYT3	G1TYT3	G1TYT3_RABIT	CDH1	Cadherin 1	1	AELDREDTDYVK	AELDREDTDYVK	3	AELDREDTDYVK3	7647.38		21960.3		3286.85
G1U3F9	G1U3F9	G1U3F9_RABIT	SH3BP4	SH3 domain binding protein 4	1	AELDSEPER	AELDSEPER	2	AELDSEPER2	30106.7	5392.54	1525.21
A0A5F9C1R9;A0A5F9C7C1;A0A5F9CLD8;A0A5F9DM05;G1T1T3	A0A5F9C7C1;G1T1T3;A0A5F9C1R9;A0A5F9CLD8;A0A5F9DM05	A0A5F9C1R9_RABIT;A0A5F9C7C1_RABIT;A0A5F9CLD8_RABIT;A0A5F9DM05_RABIT;G1T1T3_RABIT	VWA2	von Willebrand factor A domain containing 2	1	AELEEITGSPK	AELEEITGSPK	2	AELEEITGSPK2	3375.59	4960.06	3300.13
A0A5F9C7H8;A0A5F9CFY2;A0A5F9D021	A0A5F9C7H8;A0A5F9CFY2;A0A5F9CGG2;A0A5F9CVT3;A0A5F9D021;G1TQS9;G1U7C5	A0A5F9C7H8_RABIT;A0A5F9CFY2_RABIT;A0A5F9D021_RABIT	RRBP1	Ribosome binding protein 1	1	AELESSDQVR	AELESSDQVR	2	AELESSDQVR2	11074.3		3739.87		13818.8	21001.1
A0A5F9DHN3;G1SH60	A0A5F9DHN3;G1SH60	A0A5F9DHN3_RABIT;G1SH60_RABIT	ACSS2	propionate--CoA ligase	1	AELGMGASPSQSPPIK	AELGMGASPSQSPPIK	2	AELGMGASPSQSPPIK2	560795	912280
A0A5F9DHN3;G1SH60	A0A5F9DHN3;G1SH60	A0A5F9DHN3_RABIT;G1SH60_RABIT	ACSS2	propionate--CoA ligase	1	AELGMGASPSQSPPIKR	AELGMGASPSQSPPIKR	2	AELGMGASPSQSPPIKR2	9770.13	1587.93	1065.81	3002.37	3977.92	6323.07
A0A5F9DHN3;G1SH60	A0A5F9DHN3;G1SH60	A0A5F9DHN3_RABIT;G1SH60_RABIT	ACSS2	propionate--CoA ligase	1	AELGMGASPSQSPPIKR	AELGMGASPSQSPPIKR	3	AELGMGASPSQSPPIKR3	27076.3	8886.8	5054.73	20109.7	57701.8	44690
G1TIZ2	A0A5F9D973;A0A5F9DKM8;G1TIZ2;A0A5F9CYB2	G1TIZ2_RABIT	PLOD1	procollagen-lysine 5-dioxygenase	1	AELHSPDLYR	AELHSPDLYR	2	AELHSPDLYR2	5851.36	4764.03		2197.49	2793.26	6754.21
G1TIZ2	A0A5F9D973;A0A5F9DKM8;G1TIZ2;A0A5F9CYB2	G1TIZ2_RABIT	PLOD1	procollagen-lysine 5-dioxygenase	1	AELHSPDLYR	AELHSPDLYR	3	AELHSPDLYR3	10022	16955	15649.3	8039.67	11563.4	7662.74
A0A5F9CH05	A0A5F9CH05	A0A5F9CH05_RABIT	VPS25	Vacuolar protein-sorting-associated protein 25	1	AELITISDGR	AELITISDGR	2	AELITISDGR2	7606.2		7367.28			11268.6
G1T4V7	G1T4V7;A0A5F9CRC2	G1T4V7_RABIT	DSP	Desmoplakin	1	AELIVQPELK	AELIVQPELK	2	AELIVQPELK2	6882.24		18167.9	25673.1	14238.4	8253.66
G1U0T4	G1U0T4	G1U0T4_RABIT	BCAT2	branched-chain-amino-acid transaminase	1	AELLECIR	AELLEC(UniMod:4)IR	2	AELLEC(UniMod:4)IR2	7011.66		6441.13	2950.13
G1SCG8	G1SCG8	G1SCG8_RABIT	BNIP1	BCL2 interacting protein 1	1	AELLQGGDLLR	AELLQGGDLLR	2	AELLQGGDLLR2	6863.55	33269.4	17345.5
G1TNM3	G1TNM3;A0A5F9CHH0;A0A5F9DG84;A0A5F9CP75	G1TNM3_RABIT		Small ribosomal subunit protein uS3	0	AELNEFLTR	AELNEFLTR	2	AELNEFLTR2	102780	56769.5	169212	84617.9	63965.9
G1SDU6	A0A5F9CWV3;G1SDU6	G1SDU6_RABIT	TARS1	threonine--tRNA ligase	1	AELNPWPEYINTR	AELNPWPEYINTR	2	AELNPWPEYINTR2	19327.5			14945.9		15419.4
P41111	P41111;G1TYD9	EI2BD_RABIT	EIF2B4	Translation initiation factor eIF-2B subunit delta	1	AELQAAADR	AELQAAADR	2	AELQAAADR2	5849.37	1331.39		3934.78	5403.16	10411.4
G1SVA3	A0A5F9CLX1;G1SVA3	G1SVA3_RABIT	PSMD11	Proteasome 26S subunit, non-ATPase 11	1	AELRDDPIISTHLAK	AELRDDPIISTHLAK	3	AELRDDPIISTHLAK3	19793	12258.9	23634.4	17933.7	14751.6	15326.7
G1SVA3	A0A5F9CLX1;G1SVA3	G1SVA3_RABIT	PSMD11	Proteasome 26S subunit, non-ATPase 11	1	AELRDDPIISTHLAK	AELRDDPIISTHLAK	4	AELRDDPIISTHLAK4			1716.05	7766.51		1246.5
A0A5F9CLU9;A0A5F9D6U8	G1T6S0;A0A5F9CLU9;A0A5F9CSS8;A0A5F9D5K0;A0A5F9D6U8;A0A5F9DCZ6;A0A5F9DU88	A0A5F9CLU9_RABIT;A0A5F9D6U8_RABIT	TPM1	Tropomyosin 1	1	AELSEGQVR	AELSEGQVR	2	AELSEGQVR2	16878.8	19247.2	32053	19347.1	20024.2	11878
A0A5F9C2C5;G1T243	A0A5F9C2C5;A0A5F9C367;A0A5F9CKD7;A0A5F9DM95;G1T243	A0A5F9C2C5_RABIT;G1T243_RABIT	TPD52L1	TPD52 like 1	1	AELVQLEDEITTLR	AELVQLEDEITTLR	2	AELVQLEDEITTLR2			9277.72		6412.27	11174.6
G1U460	A0A5F9C474;A0A5F9CR73;G1U460	G1U460_RABIT	ALDH6A1	Aldehyde dehydrogenase 6 family member A1	1	AEMDAAVASCK	AEMDAAVASC(UniMod:4)K	2	AEMDAAVASC(UniMod:4)K2	7645.69	908.139	3409.12	2908.18	5294.61
G1SL68	G1SL68	G1SL68_RABIT	MYH9	Myosin heavy chain 9	1	AEMEDLMSSK	AEMEDLMSSK	2	AEMEDLMSSK2		5198.61	18156.4	11892.9		16011.7
A0A5F9CAM6;G1SSD7	A0A5F9CAM6;A0A5F9DRS2;G1SSD7	A0A5F9CAM6_RABIT;G1SSD7_RABIT		Vacuolar fusion protein CCZ1 homolog	0	AEMPGNLQHYGR	AEMPGNLQHYGR	2	AEMPGNLQHYGR2	6136.77				3132.3	4477.62
G1TER3	G1TER3	G1TER3_RABIT	BCAP31	B-cell receptor-associated protein	1	AENEALAMR	AENEALAMR	2	AENEALAMR2	34426.6	43889.5	10234.5	24113	34820.1
G1U5Q7	G1U5Q7	G1U5Q7_RABIT	ARPC4	Actin-related protein 2/3 complex subunit 4	1	AENFFILR	AENFFILR	2	AENFFILR2	6819.25	13970.1	13547		14591.3	4894.95
P01832	P01832;G1T763;A0A5F9CQK7;A0A5F9DGU7;A0A5F9DM01	PIGR_RABIT	PIGR	Polymeric immunoglobulin receptor	1	AENGHFSVVIAGLR	AENGHFSVVIAGLR	2	AENGHFSVVIAGLR2	133521	281148	429349	507812	141450	701862
P01832	P01832;G1T763;A0A5F9CQK7;A0A5F9DGU7;A0A5F9DM01	PIGR_RABIT	PIGR	Polymeric immunoglobulin receptor	1	AENGHFSVVIAGLR	AENGHFSVVIAGLR	3	AENGHFSVVIAGLR3	816014	1849290	2923240	3210080	977794	3740530
P01832	P01832;G1T763;A0A5F9CQK7;A0A5F9DGU7;A0A5F9DM01	PIGR_RABIT	PIGR	Polymeric immunoglobulin receptor	1	AENGHFSVVIAGLRK	AENGHFSVVIAGLRK	3	AENGHFSVVIAGLRK3	2166.58	3839.63	1843.7		4035.59	1775.66
G1T704	G1T704	G1T704_RABIT	SORD	Sorbitol dehydrogenase	1	AENLALVVHGPGDLR	AENLALVVHGPGDLR	2	AENLALVVHGPGDLR2	1549.49	2707.69				3270.72
G1T704	G1T704	G1T704_RABIT	SORD	Sorbitol dehydrogenase	1	AENLALVVHGPGDLR	AENLALVVHGPGDLR	3	AENLALVVHGPGDLR3				2074.18	4077.73	2257.56
G1T1R9	A0A5F9CWI4;A0A5F9D9U3;A0A5F9DJQ4;A0A5F9DKE9;G1T1R9	G1T1R9_RABIT		Exocyst complex component Sec8	0	AENLAVDNQPR	AENLAVDNQPR	2	AENLAVDNQPR2	3964.53
A0A5F9C7H8;A0A5F9CFY2;A0A5F9D021	A0A5F9C7H8;A0A5F9CFY2;A0A5F9CGG2;A0A5F9CVT3;A0A5F9D021;G1TQS9;G1U7C5	A0A5F9C7H8_RABIT;A0A5F9CFY2_RABIT;A0A5F9D021_RABIT	RRBP1	Ribosome binding protein 1	1	AENSQLTER	AENSQLTER	2	AENSQLTER2	4521.03	6195.01		10940		16599.1
A0A5F9C4Z2;G1T845	A0A5F9C4Z2;A0A5F9C892;A0A5F9CTI1;G1T845	A0A5F9C4Z2_RABIT;G1T845_RABIT	NSF	Vesicle-fusing ATPase	1	AENSSLNLIGK	AENSSLNLIGK	2	AENSSLNLIGK2	8293.02				12079	8617.39
Q29504	Q29504;G1SV13	UBA1_RABIT	UBA1	Ubiquitin-like modifier-activating enzyme 1	1	AENYDIPPADR	AENYDIPPADR	2	AENYDIPPADR2	12877.9		6192.34	4023.42
A0A5F9CAW7;A0A5F9DC49;G1T9T5	A0A5F9CAW7;A0A5F9DC49;G1T9T5	A0A5F9CAW7_RABIT;A0A5F9DC49_RABIT;G1T9T5_RABIT	DLST	Dihydrolipoyllysine-residue succinyltransferase component of 2-oxoglutarate dehydrogenase complex, mitochondrial	1	AEPAPSAAPPPPAAPMPTR	AEPAPSAAPPPPAAPMPTR	2	AEPAPSAAPPPPAAPMPTR2	11204.4	9842.85	6412.38	23832	10414.1	7465.21
G1TCK9	G1TCK9	G1TCK9_RABIT	IARS1	isoleucine--tRNA ligase	1	AEPDHMVLGK	AEPDHMVLGK	2	AEPDHMVLGK2	1374.06			18083.8	11732.1
G1SLQ4	G1SLQ4;A0A5F9C1I9;A0A5F9C584;A0A5F9DQH1;A0A5F9DUD1;G1U4E6	G1SLQ4_RABIT	ACTR3	Actin related protein 3	1	AEPEDHYFLLTEPPLNTPENR	AEPEDHYFLLTEPPLNTPENR	3	AEPEDHYFLLTEPPLNTPENR3	18737.6	17643.2	15895.3	20511.8	18161.4
A0A5F9CFG8	A0A5F9C3N3;A0A5F9CC62;A0A5F9CFG8;A0A5F9CJU7;A0A5F9D8D1;A0A5F9DKA0;A0A5F9DPN5;G1SE72	A0A5F9CFG8_RABIT	PTPRD	protein-tyrosine-phosphatase	1	AEPESETSILLSWTPPR	AEPESETSILLSWTPPR	2	AEPESETSILLSWTPPR2	4479.43	3448.11	5191.16
G1TBW1	A0A5F9DBR7;G1TBW1	G1TBW1_RABIT		Thioredoxin domain-containing protein 17	0	AEPVVQEALK	AEPVVQEALK	2	AEPVVQEALK2	69028.8	76795.5	97008.3	92160.6	93207.3	92042.9
A0A5F9C0X1;A0A5F9C8E6;A0A5F9CC15;A0A5F9CTZ1;G1SJ61;U3KN44	A0A5F9C0X1;A0A5F9C8E6;A0A5F9CC15;A0A5F9CK95;A0A5F9CTZ1;A0A5F9DN84;G1SJ61;U3KN44	A0A5F9C0X1_RABIT;A0A5F9C8E6_RABIT;A0A5F9CC15_RABIT;A0A5F9CTZ1_RABIT;G1SJ61_RABIT;U3KN44_RABIT	LRRFIP2	LRR binding FLII interacting protein 2	1	AEQDITTLEQSVSR	AEQDITTLEQSVSR	2	AEQDITTLEQSVSR2	5130.11			2696.17
G1TAB8	G1TAB8;G1U6S9	G1TAB8_RABIT	MYO1E	Myosin IE	0	AEQEEYVQEGIR	AEQEEYVQEGIR	2	AEQEEYVQEGIR2	771.038					1174.89
A0A5F9DHR4;G1SR13	G1SR13;A0A5F9C9G8;A0A5F9DHR4	A0A5F9DHR4_RABIT;G1SR13_RABIT	STOML2	Stomatin like 2	1	AEQINQAAGEASAVLAK	AEQINQAAGEASAVLAK	2	AEQINQAAGEASAVLAK2	9001.46	8902.55	6030.81	2123.87	2045.72
A0A5F9CLD6;A0A5F9CZF6;A0A5F9DPB3	A0A5F9CLD6;A0A5F9CZF6;A0A5F9DPB3;A0A5F9DU19;A0A5F9DV91;G1T4K5	A0A5F9CLD6_RABIT;A0A5F9CZF6_RABIT;A0A5F9DPB3_RABIT	TJP2	Tight junction protein 2	1	AEQMASVQNAQR	AEQMASVQNAQR	2	AEQMASVQNAQR2	4285.9	4390.79	3742.77	10044.8	924.502
A0A5F9C8C4;A0A5F9DE31;G1U0X4	A0A5F9C8C4;A0A5F9DE31;G1U0X4	A0A5F9C8C4_RABIT;A0A5F9DE31_RABIT;G1U0X4_RABIT	SPHK1	Sphingosine kinase 1	1	AESAATGSAPTALGTPR	AESAATGSAPTALGTPR	2	AESAATGSAPTALGTPR2	14665.7	4030.09			3338.85
G1ST24	G1ST24	G1ST24_RABIT	ACACB	acetyl-CoA carboxylase	1	AESAEDFPILFR	AESAEDFPILFR	2	AESAEDFPILFR2	3429.2	5238.94	3045.51		4597.07	16283.1
G1T8P7	A0A5F9CQX3;G1T8P7	G1T8P7_RABIT	SEC23B	Protein transport protein SEC23	1	AESEEGPDVLR	AESEEGPDVLR	2	AESEEGPDVLR2	19210.8	2980.65		6498.19	14359.3	10592.4
A0A5F9C1I1;A0A5F9CWU0;A0A5F9D0R6;A0A5F9DR57;G1T4K9	A0A5F9C1I1;A0A5F9CWU0;A0A5F9D0R6;A0A5F9DR57;G1T4K9	A0A5F9C1I1_RABIT;A0A5F9CWU0_RABIT;A0A5F9D0R6_RABIT;A0A5F9DR57_RABIT;G1T4K9_RABIT	HSPA13	Heat shock 70 kDa protein 13	1	AESEGPQDTLSPADGR	AESEGPQDTLSPADGR	2	AESEGPQDTLSPADGR2	16167.4	32333.6	25590.1	25065.3	13722.8	17791.2
A0A5F9DFB3;A0A5F9DKT2;G1T557	A0A5F9DFB3;A0A5F9DKT2;G1T557	A0A5F9DFB3_RABIT;A0A5F9DKT2_RABIT;G1T557_RABIT	TRAPPC8	Trafficking protein particle complex 8	1	AESIYEDMK	AESIYEDMK	2	AESIYEDMK2	1895.25			3916.14
A0A5F9CDK5;A0A5F9CK33;A0A5F9D7H9;G1T926	G1T926;A0A5F9CDK5;A0A5F9CK33;A0A5F9D7H9;A0A5F9CHG4	A0A5F9CDK5_RABIT;A0A5F9CK33_RABIT;A0A5F9D7H9_RABIT;G1T926_RABIT	DCTN1	Dynactin subunit 1	1	AESLQQEVEALK	AESLQQEVEALK	2	AESLQQEVEALK2	10241	6598.41	4445.07			3678.69
A0A5F9C4Z2;G1T845	A0A5F9C4Z2;A0A5F9C892;A0A5F9CTI1;G1T845	A0A5F9C4Z2_RABIT;G1T845_RABIT	NSF	Vesicle-fusing ATPase	1	AESLQVTR	AESLQVTR	2	AESLQVTR2	13148			8628.95		8218.3
G1SSX2	G1SSX2	G1SSX2_RABIT	HUWE1	HECT-type E3 ubiquitin transferase	1	AESPEEVACR	AESPEEVAC(UniMod:4)R	2	AESPEEVAC(UniMod:4)R2	2906.5		1761.88
A0A5F9C214;A0A5F9CZS1;A0A5F9DR06;G1SMM1	A0A5F9C214;A0A5F9CU82;A0A5F9CZS1;A0A5F9D4X0;A0A5F9DI16;A0A5F9DR06;G1SMM1	A0A5F9C214_RABIT;A0A5F9CZS1_RABIT;A0A5F9DR06_RABIT;G1SMM1_RABIT	USP47	Ubiquitin carboxyl-terminal hydrolase 47	1	AESVAVPITVR	AESVAVPITVR	2	AESVAVPITVR2	5981.77	1498.8	952.39	3581.35	6268.61	7012.08
P50419	P50419	CASA2_RABIT	CSN1S2	Alpha-S2-casein	1	AETKAIPFIR	AETKAIPFIR	3	AETKAIPFIR3						4791.33
G1TY29	G1TY29;A0A5F9C6K3;Q9GLY4	G1TY29_RABIT	ITIH4	Inter-alpha-trypsin inhibitor heavy chain H4	0	AETLQEATFQLELPR	AETLQEATFQLELPR	2	AETLQEATFQLELPR2		12287.7
A0A5F9C8H7;A0A5F9CZQ0;G1TCD4	A0A5F9C8H7;A0A5F9CZQ0;G1TCD4	A0A5F9C8H7_RABIT;A0A5F9CZQ0_RABIT;G1TCD4_RABIT	FAM114A2	Family with sequence similarity 114 member A2	1	AETSLGIPSPSEMSPEAK	AETSLGIPSPSEMSPEAK	2	AETSLGIPSPSEMSPEAK2	15117.9	8396.32	5313.37		6638.46	7894.75
A0A5F9CAM5;G1TBV6	A0A5F9CAM5;A0A5F9CDX0;A0A5F9CRF5;G1TBV6	A0A5F9CAM5_RABIT;G1TBV6_RABIT	ATP13A3	ATPase 13A3	1	AETVPVDFEK	AETVPVDFEK	2	AETVPVDFEK2	10382.1	6777.25			5824.28	4444.47
P27124	P27124;A0A5F9DRM4	FKBP4_RABIT	FKBP4	Peptidyl-prolyl cis-trans isomerase FKBP4	1	AEVAAGDHPMDTEMKDER	AEVAAGDHPMDTEMKDER	3	AEVAAGDHPMDTEMKDER3	4811.04			4406.53	3023.51	710.904
A0A5F9DNZ2	A0A5F9DNZ2	A0A5F9DNZ2_RABIT		Friend virus susceptibility 1	1	AEVAENQAQALIVR	AEVAENQAQALIVR	2	AEVAENQAQALIVR2	7392.38
A0A5F9C1D3;G1SZJ7	A0A5F9C1D3;G1SZJ7	A0A5F9C1D3_RABIT;G1SZJ7_RABIT	MANBA	Beta-mannosidase	1	AEVAYQVR	AEVAYQVR	2	AEVAYQVR2		2748.77			5828.85	3438.69
G1T5U4	G1T5U4	G1T5U4_RABIT	RPE65	Retinoid isomerohydrolase RPE65	1	AEVEINIPVTFHGLFK	AEVEINIPVTFHGLFK	2	AEVEINIPVTFHGLFK2			13775.9
G1T5U4	G1T5U4	G1T5U4_RABIT	RPE65	Retinoid isomerohydrolase RPE65	1	AEVEINIPVTFHGLFK	AEVEINIPVTFHGLFK	3	AEVEINIPVTFHGLFK3	10074.8	4850.34
G1SU89	G1SU89	G1SU89_RABIT	SHPK	Sedoheptulokinase	1	AEVEVESAAAGPQGR	AEVEVESAAAGPQGR	2	AEVEVESAAAGPQGR2	2135.99
A0A5F9C8S8;G1SET5	G1SET5;A0A5F9C8S8;A0A5F9DDW4;G1TUG6	A0A5F9C8S8_RABIT;G1SET5_RABIT	CEMIP2	Cell migration inducing hyaluronidase 2	0	AEVGILTR	AEVGILTR	2	AEVGILTR2	35939.3	35444.1	36246.2	10661.7	37124.3	82812.5
A0A5F9CSM8;A0A5F9DNN3;G1SZQ7	A0A5F9CFY1;A0A5F9CSM8;A0A5F9DNN3;G1SZQ7	A0A5F9CSM8_RABIT;A0A5F9DNN3_RABIT;G1SZQ7_RABIT		Basic leucine zipper and W2 domains 1	0	AEVLSEEPILK	AEVLSEEPILK	2	AEVLSEEPILK2	21449.2		15735.7	19234.9	14085.8	7890.57
A0A5F9CB63;G1T652	A0A5F9CB63;G1T652	A0A5F9CB63_RABIT;G1T652_RABIT	ALDOC	Fructose-bisphosphate aldolase	1	AEVNGLAAQGK	AEVNGLAAQGK	2	AEVNGLAAQGK2	14892.7	48749.9	6573.97	18563.2
G1SS91	G1SS91;A0A5F9DNV0	G1SS91_RABIT		Uncharacterized protein	0	AEVQGALGK	AEVQGALGK	1	AEVQGALGK1	1173.7	1337.27
G1SS91	G1SS91;A0A5F9DNV0	G1SS91_RABIT		Uncharacterized protein	0	AEVQGALGK	AEVQGALGK	2	AEVQGALGK2	61732.8	65382.5	54478.9	17483.7	18272.9	29181
G1SNM1	A0A5F9CC49;G1SNM1	G1SNM1_RABIT	GARS1	Glycine--tRNA ligase	1	AEVSELPTVVR	AEVSELPTVVR	2	AEVSELPTVVR2	11831.3	9429.39	7795.03	17875	18809.4	5038.91
A0A5F9CIK6;A0A5F9DAX7;A0A5F9DN74;G1U677	A0A5F9CED9;A0A5F9CIK6;A0A5F9DAX7;A0A5F9DN74;A0A5F9DT19;G1U677	A0A5F9CIK6_RABIT;A0A5F9DAX7_RABIT;A0A5F9DN74_RABIT;G1U677_RABIT	ACAN	Aggrecan	1	AEVSGDLSGR	AEVSGDLSGR	2	AEVSGDLSGR2	41591.2	118525	298389	196043	79571.8	399668
A0A5F9C4T1;A0A5F9C9Q9	A0A5F9C4T1;A0A5F9C9Q9;A0A5F9CA72;A0A5F9CF58;A0A5F9CIE4;A0A5F9DDV7;A0A5F9DSU4;G1SE61	A0A5F9C4T1_RABIT;A0A5F9C9Q9_RABIT	FLNB	Filamin B	1	AEVSIQNNK	AEVSIQNNK	2	AEVSIQNNK2	20344.3	1973.28	8388.92	2786.34
A0A5F9DR44	A0A5F9DR44	A0A5F9DR44_RABIT		Epiplakin 1	1	AEVTYQQLK	AEVTYQQLK	2	AEVTYQQLK2	9625.84
A0A5F9DKX1;G1SEN5	G1SEN5;A0A5F9DKX1	A0A5F9DKX1_RABIT;G1SEN5_RABIT	ANKRD13A	Ankyrin repeat domain 13A	1	AEVVNGYEAK	AEVVNGYEAK	2	AEVVNGYEAK2	2934.77
G1T067	G1T067	G1T067_RABIT		FAM20 C-terminal domain-containing protein	1	AEWEVDPDYCEEVK	AEWEVDPDYC(UniMod:4)EEVK	2	AEWEVDPDYC(UniMod:4)EEVK2	5101.44	5756.57		5104.62	1975.05	4416.2
A0A5F9CM09;A0A5F9DDE0;A0A5F9DMA8	A0A5F9CM09;A0A5F9DDE0;A0A5F9DMA8;G1SN06	A0A5F9CM09_RABIT;A0A5F9DDE0_RABIT;A0A5F9DMA8_RABIT	ACSL4	Acyl-CoA synthetase long chain family member 4	1	AEWMIAAQTCFK	AEWMIAAQTC(UniMod:4)FK	2	AEWMIAAQTC(UniMod:4)FK2			4272.3		6789.85	11442
G1T2V2	G1T2V2	G1T2V2_RABIT	PAICS	PurE domain-containing protein	1	AEYEGDGIPTVFVAVAGR	AEYEGDGIPTVFVAVAGR	2	AEYEGDGIPTVFVAVAGR2	5040.65			5739.92	1456.4
A0A5F9DSQ2;B7NZB8;G1TK63	A0A5F9DSQ2;B7NZB8;G1TK63;Q0NZZ2	A0A5F9DSQ2_RABIT;B7NZB8_RABIT;G1TK63_RABIT	ENPP1	SMB domain-containing protein	1	AEYLHTWGGLLPVISK	AEYLHTWGGLLPVISK	3	AEYLHTWGGLLPVISK3	4096.18	3597.73			3618.3
G1T7E8	G1T7E8;A0A5F9CCY2;A0A5F9CDW1;A0A5F9CGH6;A0A5F9D4I9	G1T7E8_RABIT	ENPP3	Ectonucleotide pyrophosphatase/phosphodiesterase 3	1	AEYLQTWSTLMPNINK	AEYLQTWSTLMPNINK	2	AEYLQTWSTLMPNINK2	641225	777265	1405300	208007	468375	520448
G1T7E8	G1T7E8;A0A5F9CCY2;A0A5F9CDW1;A0A5F9CGH6;A0A5F9D4I9	G1T7E8_RABIT	ENPP3	Ectonucleotide pyrophosphatase/phosphodiesterase 3	1	AEYLQTWSTLMPNINK	AEYLQTWSTLMPNINK	3	AEYLQTWSTLMPNINK3	50209.2	52634	49081.6	16480.7	14728.3	20469.2
G1T7E8	G1T7E8;A0A5F9CCY2;A0A5F9CDW1;A0A5F9CGH6;A0A5F9D4I9	G1T7E8_RABIT	ENPP3	Ectonucleotide pyrophosphatase/phosphodiesterase 3	1	AEYLQTWSTLMPNINK	AEYLQTWSTLM(UniMod:35)PNINK	2	AEYLQTWSTLM(UniMod:35)PNINK2	22766.4		13395	3734.27
G1SDD0	G1SDD0	G1SDD0_RABIT	ECHS1	Enoyl-CoA hydratase, short chain 1	1	AFAAGADIK	AFAAGADIK	1	AFAAGADIK1	7078.67	3694.05	3771.79	10593.2	6183.86	1179.05
G1SDD0	G1SDD0	G1SDD0_RABIT	ECHS1	Enoyl-CoA hydratase, short chain 1	1	AFAAGADIK	AFAAGADIK	2	AFAAGADIK2	64112.3	35806.2	39725.6	56655.7	57479	13994.5
G1TI39	A0A5F9CMR6;A0A5F9CTN0;A0A5F9CV40;G1TI39	G1TI39_RABIT	RDX	Radixin	1	AFAAQEDLEK	AFAAQEDLEK	2	AFAAQEDLEK2	21009.1	23508.6	15835.1	19199.3	22841.3	19931.3
A0A5F9C4K5;A0A5F9CSA3;A0A5F9DVN5;G1SDM2	A0A5F9C4K5;A0A5F9CSA3;A0A5F9D0P8;A0A5F9DVN5;G1SDM2	A0A5F9C4K5_RABIT;A0A5F9CSA3_RABIT;A0A5F9DVN5_RABIT;G1SDM2_RABIT	RDH11	Retinol dehydrogenase 11	1	AFAEDFSAEEK	AFAEDFSAEEK	2	AFAEDFSAEEK2	9778.64				5254.34
G1T2W7	A0A5F9DCI7;G1T2W7	G1T2W7_RABIT	GGT5	Gamma-glutamyltransferase 5	1	AFAHAAVAADSK	AFAHAAVAADSK	3	AFAHAAVAADSK3		6794.71	8883.11	761	1364.92	10589.7
A0A5F9CNP8;G1TN89	A0A5F9CNP8;G1TN89	A0A5F9CNP8_RABIT;G1TN89_RABIT	HSPG2	Heparan sulfate proteoglycan 2	1	AFAHLQVPER	AFAHLQVPER	3	AFAHLQVPER3	1926.37	8127.45	3042.95
O19048	O19048;A0A5F9C2A3;A0A5F9C8Z5;A0A5F9CL77;A0A5F9CMZ6;A0A5F9D958;A0A5F9DPP1;A0A5F9DSH8;G1U2V6	PCBP1_RABIT	PCBP1	Poly(rC)-binding protein 1	0	AFAMIIDK	AFAMIIDK	2	AFAMIIDK2	5524.18	9079.96	10980.7	6552.35	14553.1	6033.69
A0A5F9CAA7;G1T5J6	A0A5F9CAA7;G1T5J6	A0A5F9CAA7_RABIT;G1T5J6_RABIT	MGST1	glutathione transferase	1	AFANPEDSASFGK	AFANPEDSASFGK	2	AFANPEDSASFGK2	114282	245223	159959	94330.1	137727	85093.5
A0A5F9CAA7;G1T5J6	A0A5F9CAA7;G1T5J6	A0A5F9CAA7_RABIT;G1T5J6_RABIT	MGST1	glutathione transferase	1	AFANPEDSASFGKGENAK	AFANPEDSASFGKGENAK	3	AFANPEDSASFGKGENAK3	16550.7	21500.2	10341.2	8612.5	7280.76	14406.7
G1U654	G1U654	G1U654_RABIT		nicotinate phosphoribosyltransferase	1	AFAQLSLSR	AFAQLSLSR	2	AFAQLSLSR2	5855.95		12522.1	8220.55	31397.1
G1TAP1	G1TAP1	G1TAP1_RABIT	PPA1	inorganic diphosphatase	1	AFAVDIIK	AFAVDIIK	2	AFAVDIIK2	13590.9		3622.22
G1SSC9	G1SSC9	G1SSC9_RABIT	IPO7	Importin 7	1	AFAVGVQQVLLK	AFAVGVQQVLLK	2	AFAVGVQQVLLK2				6841.43	12532.3
Q95223	Q95223;G1TRI5;A0A5F9CCH4;A0A5F9DQ62	ARRB1_RABIT	ARRB1	Beta-arrestin-1	1	AFCAENLEEK	AFC(UniMod:4)AENLEEK	2	AFC(UniMod:4)AENLEEK2	19437.4
Q6IVG4	G1SG54;Q6IVG4;A0A5F9CT35;A0A5F9D986	ACAP2_RABIT	ACAP2	Arf-GAP with coiled-coil, ANK repeat and PH domain-containing protein 2	1	AFCLANK	AFC(UniMod:4)LANK	2	AFC(UniMod:4)LANK2	8624.12			3007.77	6018.49
G1TPW2	G1TPW2	G1TPW2_RABIT	MRI1	Methylthioribose-1-phosphate isomerase	1	AFCTETRPYNQGAR	AFC(UniMod:4)TETRPYNQGAR	3	AFC(UniMod:4)TETRPYNQGAR3	13248.3	2830.59	3735.39	4021.89		6279.67
G1SH10	G1SH10	G1SH10_RABIT	NUP93	Nuclear pore complex protein Nup93	1	AFDIIDR	AFDIIDR	2	AFDIIDR2	8620.36		7974.77
A0A5F9CD07;G1SPF9	G1SPF9;A0A5F9CD07	A0A5F9CD07_RABIT;G1SPF9_RABIT	C5	Complement C5	1	AFDLCPLLK	AFDLC(UniMod:4)PLLK	2	AFDLC(UniMod:4)PLLK2			6905.32		5985.4	6383.88
G1T3Q4	G1T3Q4	G1T3Q4_RABIT	CALML5	Calmodulin like 5	1	AFDLNGDGHISVEELK	AFDLNGDGHISVEELK	3	AFDLNGDGHISVEELK3	5664.86	8291.72
A0A5F9CZ64;G1U2N6	A0A5F9CZ64;G1U2N6	A0A5F9CZ64_RABIT;G1U2N6_RABIT		Complex III subunit 9	0	AFDQGADAIYEHINQGK	AFDQGADAIYEHINQGK	2	AFDQGADAIYEHINQGK2		2736.22			2886.05
A0A5F9CZ64;G1U2N6	A0A5F9CZ64;G1U2N6	A0A5F9CZ64_RABIT;G1U2N6_RABIT		Complex III subunit 9	0	AFDQGADAIYEHINQGK	AFDQGADAIYEHINQGK	3	AFDQGADAIYEHINQGK3		4964.28
A0A5F9C811;G1T4Z2	A0A5F9C5S1;A0A5F9C811;G1T4Z2;A0A5F9D719	A0A5F9C811_RABIT;G1T4Z2_RABIT	ACLY	ATP-citrate synthase	1	AFDSGIIPMEFVNK	AFDSGIIPMEFVNK	2	AFDSGIIPMEFVNK2	14391.1		9701.88	5949.15	20222.4	13707.2
G1SUE3	G1SUE3;A0A5F9CBX6	G1SUE3_RABIT	EEF2K	Eukaryotic elongation factor 2 kinase	1	AFDTGQNLSPER	AFDTGQNLSPER	2	AFDTGQNLSPER2	11062.7	5896.61	4073.26	8848.15	8963.83	6487.42
A0A5F9DIS8;G1T297	G1T297;A0A5F9DAN0;A0A5F9DIS8	A0A5F9DIS8_RABIT;G1T297_RABIT	SEL1L	SEL1L adaptor subunit of ERAD E3 ubiquitin ligase	1	AFDYFNLAANAGNSHAMAFLGK	AFDYFNLAANAGNSHAMAFLGK	3	AFDYFNLAANAGNSHAMAFLGK3		6320.63
A0A5F9CA86;A0A5F9DD09;G1T7X9	A0A5F9CA86;A0A5F9DD09;G1T7X9	A0A5F9CA86_RABIT;A0A5F9DD09_RABIT;G1T7X9_RABIT	FNDC3A	Fibronectin type III domain containing 3A	1	AFEALLSNIVKPVASDIQAR	AFEALLSNIVKPVASDIQAR	3	AFEALLSNIVKPVASDIQAR3	3232.23			7459.13
A0A5F9C121;A0A5F9CYW9;G1SN11	A0A5F9C121;A0A5F9CYW9;G1SN11	A0A5F9C121_RABIT;A0A5F9CYW9_RABIT;G1SN11_RABIT		Spectrin beta chain	0	AFEDEMSGR	AFEDEMSGR	2	AFEDEMSGR2	3866.79
G1T2B8	A0A5F9CH28;A0A5F9CKT0;A0A5F9CTJ8;A0A5F9DGE3;G1T2B8	G1T2B8_RABIT	ECE1	Endothelin converting enzyme 1	1	AFEESLSTLK	AFEESLSTLK	2	AFEESLSTLK2		8898.19	12720.4	3977.55	3889.82	13007.5
A0A5F9CLX5;A0A5F9CPD8;A0A5F9CQG5;A0A5F9DS15;G1SM13	A0A5F9C915;A0A5F9CLX5;A0A5F9CPD8;A0A5F9CQG5;A0A5F9CYG5;A0A5F9D770;A0A5F9DBG8;A0A5F9DS15;G1SM11;G1SM13;G1T0A0	A0A5F9CLX5_RABIT;A0A5F9CPD8_RABIT;A0A5F9CQG5_RABIT;A0A5F9DS15_RABIT;G1SM13_RABIT	PCDHB5	Protocadherin beta 5	0	AFEFGVR	AFEFGVR	2	AFEFGVR2	19113.1	10877.2	15963.7		15259.2	26578.6
G1SZ14	G1SZ14	G1SZ14_RABIT	PSMA3	Proteasome 20S subunit alpha 3	1	AFELELSWVGELTK	AFELELSWVGELTK	2	AFELELSWVGELTK2			4714.22		2280.33
G1U0C1	G1U0C1	G1U0C1_RABIT	SNX21	Sorting nexin family member 21	1	AFEQFLGHLQAVPELR	AFEQFLGHLQAVPELR	3	AFEQFLGHLQAVPELR3	2408.52
G1TDC3	A0A5F9CDB7;A0A5F9D3N8;G1TDC3	G1TDC3_RABIT		Glycoside hydrolase family 31 N-terminal domain-containing protein	0	AFFAGSQR	AFFAGSQR	2	AFFAGSQR2	35628.4	23631.5	33638.2	17469.4	18395.9	17626
A0A5F9C9U5;A0A5F9CBF6;A0A5F9CXZ1;A0A5F9DNP0;G1SV35	A0A5F9C9U5;A0A5F9CBF6;A0A5F9CXZ1;A0A5F9DNP0;G1SV35	A0A5F9C9U5_RABIT;A0A5F9CBF6_RABIT;A0A5F9CXZ1_RABIT;A0A5F9DNP0_RABIT;G1SV35_RABIT		CBS domain-containing protein	0	AFFALVTNGVR	AFFALVTNGVR	2	AFFALVTNGVR2	5630.01
P49065	P49065;G1U9S2;A0A5F9CE05	ALBU_RABIT	ALB	Albumin	1	AFFGHYLYEVAR	AFFGHYLYEVAR	2	AFFGHYLYEVAR2	291976	951057	1434110	565300	824643	2868240
P49065	P49065;G1U9S2;A0A5F9CE05	ALBU_RABIT	ALB	Albumin	1	AFFGHYLYEVAR	AFFGHYLYEVAR	3	AFFGHYLYEVAR3	93050.3	1814890	2256850	669884	1003860	4455420
A0A5F9CFP1;A0A5F9DHC7;G1SYM4	A0A5F9CFP1;A0A5F9DHC7;G1SYM4	A0A5F9CFP1_RABIT;A0A5F9DHC7_RABIT;G1SYM4_RABIT	A1BG	Alpha-1-B glycoprotein	1	AFFHLNEVALGDSGPYTCSYR	AFFHLNEVALGDSGPYTC(UniMod:4)SYR	3	AFFHLNEVALGDSGPYTC(UniMod:4)SYR3						14359.1
G1SKA7	G1SKA7	G1SKA7_RABIT	SPOCK3	SPARC (osteonectin), cwcv and kazal like domains proteoglycan 3	1	AFFNSCDTYK	AFFNSC(UniMod:4)DTYK	2	AFFNSC(UniMod:4)DTYK2	2055.39				2107.17
G1TWU9	G1TR42;G1TWU9	G1TWU9_RABIT	RNPEP	Arginyl aminopeptidase	1	AFFPCFDTPAVK	AFFPC(UniMod:4)FDTPAVK	2	AFFPC(UniMod:4)FDTPAVK2					12983.5
G1TDI0	G1TDI0;A0A5F9CD18	G1TDI0_RABIT	PA2G4	Proliferation-associated 2G4	1	AFFSEVER	AFFSEVER	2	AFFSEVER2	93149.6	103394	53801.4	40513.2	80106.5	75656.1
A0A5F9CIR3;G1SYA5	A0A5F9CIR3;A0A5F9CMB3;G1SYA5	A0A5F9CIR3_RABIT;G1SYA5_RABIT		S-formylglutathione hydrolase	0	AFGEFLGPDQNK	AFGEFLGPDQNK	2	AFGEFLGPDQNK2	9524.14		20886.6	18056.9	17961.6	10447.4
P01697	P01697	KV16_RABIT		Ig kappa chain V region AH80-5	1	AFGGGTEVVVK	AFGGGTEVVVK	2	AFGGGTEVVVK2	31261.9	901483	1010970	538459	19722.7	88786.8
P01697	P01697	KV16_RABIT		Ig kappa chain V region AH80-5	1	AFGGGTEVVVKG	AFGGGTEVVVKG	2	AFGGGTEVVVKG2		21822.5	36514.8	27634.9		21367.8
G1SIH0	G1SIH0	G1SIH0_RABIT	CDK1	Cyclin dependent kinase 1	1	AFGIPIR	AFGIPIR	2	AFGIPIR2	17117.9
A0A5F9DU18;G1T521	A0A5F9C829;A0A5F9DBR5;A0A5F9DU18;G1T521	A0A5F9DU18_RABIT;G1T521_RABIT		Milk fat globule EGF and factor V/VIII domain containing	0	AFGWYPFYGR	AFGWYPFYGR	2	AFGWYPFYGR2	7247780	23751700	22126000	10372700	9156530	18229000
A0A5F9DU18;G1T521	A0A5F9C829;A0A5F9DBR5;A0A5F9DU18;G1T521	A0A5F9DU18_RABIT;G1T521_RABIT		Milk fat globule EGF and factor V/VIII domain containing	0	AFGWYPFYGR	AFGWYPFYGR	3	AFGWYPFYGR3	5169.54	7540.92	3540.74	2135.38	1938.65	3188.02
A0A5F9DU18;G1T521	A0A5F9C829;A0A5F9DBR5;A0A5F9DU18;G1T521	A0A5F9DU18_RABIT;G1T521_RABIT		Milk fat globule EGF and factor V/VIII domain containing	0	AFGWYPFYGRLDK	AFGWYPFYGRLDK	2	AFGWYPFYGRLDK2	5129.36			10604.8	10241.1
A0A5F9DU18;G1T521	A0A5F9C829;A0A5F9DBR5;A0A5F9DU18;G1T521	A0A5F9DU18_RABIT;G1T521_RABIT		Milk fat globule EGF and factor V/VIII domain containing	0	AFGWYPFYGRLDK	AFGWYPFYGRLDK	3	AFGWYPFYGRLDK3	28231.3		11564	89245.2	11930.4
A0A5F9CC74;A0A5F9DFU4;G1T3Y0	A0A5F9CC74;A0A5F9CSZ6;A0A5F9CW71;A0A5F9DFU4;G1T3Y0	A0A5F9CC74_RABIT;A0A5F9DFU4_RABIT;G1T3Y0_RABIT	DAB2	DAB adaptor protein 2	1	AFGYVCGGEGQHQFFAIK	AFGYVC(UniMod:4)GGEGQHQFFAIK	3	AFGYVC(UniMod:4)GGEGQHQFFAIK3	12090.7	5851.9			4038.02	3577.25
G1SRH7	G1SRH7	G1SRH7_RABIT	SRSF3	Serine and arginine rich splicing factor 3	1	AFGYYGPLR	AFGYYGPLR	2	AFGYYGPLR2	9217.2	17957.6
G1SIT6	G1SIT6	G1SIT6_RABIT	ARPC5L	Actin-related protein 2/3 complex subunit 5	1	AFHAALR	AFHAALR	2	AFHAALR2	11650.1	19921.5		13016.8	20636.3	19278.5
P49065	P49065;G1U9S2;A0A5F9CE05	ALBU_RABIT	ALB	Albumin	1	AFHDDEKAFFGHYLYEVAR	AFHDDEKAFFGHYLYEVAR	3	AFHDDEKAFFGHYLYEVAR3	7088.07	14968.7	43190.3	43333.8		54914
P49065	P49065;G1U9S2;A0A5F9CE05	ALBU_RABIT	ALB	Albumin	1	AFHDDEKAFFGHYLYEVAR	AFHDDEKAFFGHYLYEVAR	4	AFHDDEKAFFGHYLYEVAR4	7894.56		12502	47177.1		17415
A0A5F9CWM1;A0A5F9D2D7;G1SU17	A0A5F9CWM1;A0A5F9D2D7;G1SU17	A0A5F9CWM1_RABIT;A0A5F9D2D7_RABIT;G1SU17_RABIT	NSDHL	NAD(P) dependent steroid dehydrogenase-like	1	AFHITNDEPIPFWMFLSR	AFHITNDEPIPFWMFLSR	3	AFHITNDEPIPFWMFLSR3	4927.43	31359.7
G1U9S7	G1U9S7;A0A5F9DUJ9;B2ZDY6	G1U9S7_RABIT	TCP1	T-complex protein 1 subunit alpha	1	AFHNEAQVNPER	AFHNEAQVNPER	2	AFHNEAQVNPER2	20145.4	2562.95	9793.76	9246.87	6457.41	5618.6
G1U9S7	G1U9S7;A0A5F9DUJ9;B2ZDY6	G1U9S7_RABIT	TCP1	T-complex protein 1 subunit alpha	1	AFHNEAQVNPER	AFHNEAQVNPER	3	AFHNEAQVNPER3	52578.4	18075.3	27150.1	31961.2	24941.5	19946.3
G1U9S7	G1U9S7;A0A5F9DUJ9;B2ZDY6	G1U9S7_RABIT	TCP1	T-complex protein 1 subunit alpha	1	AFHNEAQVNPERK	AFHNEAQVNPERK	3	AFHNEAQVNPERK3	3019.15	1450.71		1191.51
G1T3V0	A0A5F9CNR6;G1T3V0	G1T3V0_RABIT	HDLBP	High density lipoprotein binding protein	1	AFHPFIAGPYNR	AFHPFIAGPYNR	2	AFHPFIAGPYNR2	29885.1	13695.2	10703.1	18068	15029.4	7817.35
G1T3V0	A0A5F9CNR6;G1T3V0	G1T3V0_RABIT	HDLBP	High density lipoprotein binding protein	1	AFHPFIAGPYNR	AFHPFIAGPYNR	3	AFHPFIAGPYNR3	4294.53		4294.3		4017.78
G1TPI0	G1TPI0	G1TPI0_RABIT	FOLH1	Folate hydrolase 1	1	AFIDPLGLPDRPFYR	AFIDPLGLPDRPFYR	2	AFIDPLGLPDRPFYR2	13264.6	72479.6	166954		20167.8	73983.2
G1TPI0	G1TPI0	G1TPI0_RABIT	FOLH1	Folate hydrolase 1	1	AFIDPLGLPDRPFYR	AFIDPLGLPDRPFYR	3	AFIDPLGLPDRPFYR3	85994.6	405822	82280.4	27928.5	20356.4	115582
A0A5F9C5Y5;A0A5F9CTD4;G1TQV4	G1TQV4;A0A5F9C5Y5;A0A5F9CTD4	A0A5F9C5Y5_RABIT;A0A5F9CTD4_RABIT;G1TQV4_RABIT	NECAP2	NECAP endocytosis associated 2	1	AFIGIGFGDR	AFIGIGFGDR	2	AFIGIGFGDR2	1714.75
G1SN68	G1SN68	G1SN68_RABIT	QARS1	glutamine--tRNA ligase	1	AFIHWVSQPLTCEIR	AFIHWVSQPLTC(UniMod:4)EIR	3	AFIHWVSQPLTC(UniMod:4)EIR3					9729.15	4713.6
G1TKT9	G1TKT9	G1TKT9_RABIT	CCDC30	Coiled-coil domain containing 30	1	AFIISFK	AFIISFK	2	AFIISFK2	12550.3		2427.45	15829.1
A0A5F9DQQ8;G1T239	A0A5F9DQQ8;G1T239	A0A5F9DQQ8_RABIT;G1T239_RABIT	ATP6V0D1	V-type proton ATPase subunit	1	AFIITINSFGTELSK	AFIITINSFGTELSK	2	AFIITINSFGTELSK2			10267.9
A0A5F9CJD7;G1SYX5	G1SYX5;A0A5F9CJD7	A0A5F9CJD7_RABIT;G1SYX5_RABIT	ATP6V0D2	ATPase H+ transporting V0 subunit d2	1	AFIITLNSFGTELSK	AFIITLNSFGTELSK	2	AFIITLNSFGTELSK2		7745.67
G1U153	A0A5F9CNQ0;A0A5F9CPK6;A0A5F9DAC9;A0A5F9DJ94;G1SDJ0;G1U153	G1U153_RABIT		RRM domain-containing protein	0	AFITNIPFDVK	AFITNIPFDVK	2	AFITNIPFDVK2	21131.7	14978
G1TPI0	G1TPI0;A0A5F9DTQ0	G1TPI0_RABIT	FOLH1	Folate hydrolase 1	1	AFLDELK	AFLDELK	1	AFLDELK1		8184.5	6771.36	3252.27	4514.6
G1TPI0	G1TPI0;A0A5F9DTQ0	G1TPI0_RABIT	FOLH1	Folate hydrolase 1	1	AFLDELK	AFLDELK	2	AFLDELK2	13777.9	21168.6	22454.6	4410.35	6994.16	6693.91
G1TPI0	G1TPI0;A0A5F9DTQ0	G1TPI0_RABIT	FOLH1	Folate hydrolase 1	1	AFLDELKAENIK	AFLDELKAENIK	3	AFLDELKAENIK3		10756.8	20907.2			4277.18
A0A5F9DBH3;G1SIU3	A0A5F9DBH3;A0A5F9DN70;G1SIU3	A0A5F9DBH3_RABIT;G1SIU3_RABIT	TXNIP	Thioredoxin interacting protein	1	AFLDRPSQPTQETK	AFLDRPSQPTQETK	3	AFLDRPSQPTQETK3	16224.8
G1T7Z0	G1T7Z0	G1T7Z0_RABIT	PGD	6-phosphogluconate dehydrogenase, decarboxylating	1	AFLEDIR	AFLEDIR	2	AFLEDIR2	3141.13				19706.2	20118.2
G1T7Z0	G1T7Z0	G1T7Z0_RABIT	PGD	6-phosphogluconate dehydrogenase, decarboxylating	1	AFLEDIRK	AFLEDIRK	2	AFLEDIRK2			9043.15		6824.24	10287
G1SIK0	G1SIK0	G1SIK0_RABIT	SERPINC1	Antithrombin-III	1	AFLEVNEEGSEAAASTVIGIAGR	AFLEVNEEGSEAAASTVIGIAGR	3	AFLEVNEEGSEAAASTVIGIAGR3		717.505				2313.12
G1TEC6	G1TEC6	G1TEC6_RABIT	SPART	Spartin	1	AFLFVNK	AFLFVNK	2	AFLFVNK2	6814.07				3431.66
G1TAA1;U3KM68	G1TAA1;U3KM68	G1TAA1_RABIT;U3KM68_RABIT		Dol-P-Glc:Glc(2)Man(9)GlcNAc(2)-PP-Dol alpha-1,2-glucosyltransferase	0	AFLGLAWR	AFLGLAWR	2	AFLGLAWR2	2229.13			3209.29
G1TXG5;G1U945	G1TXG5;A0A5F9CBY7;A0A5F9DBU2;G1TKS8;G1TU60;G1U945	G1TXG5_RABIT;G1U945_RABIT		60S ribosomal protein L34	0	AFLIEEQK	AFLIEEQK	1	AFLIEEQK1	3910.93	8528.12	697.531	1754.52	5078.19	2602.41
G1TXG5;G1U945	G1TXG5;A0A5F9CBY7;A0A5F9DBU2;G1TKS8;G1TU60;G1U945	G1TXG5_RABIT;G1U945_RABIT		60S ribosomal protein L34	0	AFLIEEQK	AFLIEEQK	2	AFLIEEQK2	198448	370472	71668.8	116352	282869	203271
G1TA86	A0A5F9CF51;A0A5F9DBW0;G1TA86	G1TA86_RABIT	LDAH	Lipid droplet-associated hydrolase	1	AFLLFPTIER	AFLLFPTIER	2	AFLLFPTIER2	113841	80780.8	108574	11428.3	25062.3	59537.3
A0A5F9C396;G1TJS2	A0A5F9C396;A0A5F9CH02;G1TJS2	A0A5F9C396_RABIT;G1TJS2_RABIT	PLD3	Phospholipase D family member 3	1	AFLLSLAALR	AFLLSLAALR	2	AFLLSLAALR2	1704.84			9886.02
G1SU36	G1SU36	G1SU36_RABIT	APOM	Apolipoprotein M	1	AFLLTPR	AFLLTPR	2	AFLLTPR2	88843.1	264501	263867	74506.6	36954.9	60868.2
G1SSM4	G1SSM4;A0A5F9CU85	G1SSM4_RABIT	HSD17B11	Hydroxysteroid 17-beta dehydrogenase 11	1	AFLPAMMK	AFLPAMMK	1	AFLPAMMK1	12189.9	8532.59	7521.92
G1SSM4	G1SSM4;A0A5F9CU85	G1SSM4_RABIT	HSD17B11	Hydroxysteroid 17-beta dehydrogenase 11	1	AFLPAMMK	AFLPAMMK	2	AFLPAMMK2	325409	285912	76960.3		9411.38	5623.86
G1SSM4	G1SSM4;A0A5F9CU85	G1SSM4_RABIT	HSD17B11	Hydroxysteroid 17-beta dehydrogenase 11	1	AFLPAMMK	AFLPAM(UniMod:35)MK	2	AFLPAM(UniMod:35)MK2	20021.9	19685.8
A0A5F9D028;A0A5F9DSL3;G1TXW6	A0A5F9D028;A0A5F9DSL3;G1TXW6	A0A5F9D028_RABIT;A0A5F9DSL3_RABIT;G1TXW6_RABIT	GPNMB	Glycoprotein nmb	1	AFLPIAQVK	AFLPIAQVK	2	AFLPIAQVK2	11928.8		1976.53			2798.44
A0A5F9CTU0;U3KMP1	U3KMP1;A0A5F9CTU0	A0A5F9CTU0_RABIT;U3KMP1_RABIT	RAB10	RAB10, member RAS oncogene family	1	AFLTLAEDILR	AFLTLAEDILR	2	AFLTLAEDILR2	106147	267541	51015.1	15621.8		33521.6
G1TL06	A0A5F9C2T7;G1TL06;G1U3I6	G1TL06_RABIT	RPL3	Ribosomal protein L3	1	AFMGPLKK	AFMGPLKK	2	AFMGPLKK2	9661.54	17932.1	13137	6632.95	18034.3	13497.6
G1SRZ3	G1SRZ3	G1SRZ3_RABIT	CDCP1	CUB domain containing protein 1	1	AFMIIQEQQTR	AFMIIQEQQTR	2	AFMIIQEQQTR2	4713.69	6807.78				7732.02
G1SW97	A0A5F9C538;G1SW97	G1SW97_RABIT	IVD	Isovaleryl-CoA dehydrogenase, mitochondrial	1	AFNADFH	AFNADFH	2	AFNADFH2	5253.68			3820.03
G1U460	A0A5F9C474;A0A5F9CR73;G1U460	G1U460_RABIT	ALDH6A1	Aldehyde dehydrogenase 6 family member A1	1	AFPAWADTSILSR	AFPAWADTSILSR	2	AFPAWADTSILSR2	23249.4		15907.4	9708.53	33202.7
G1TE96	G1TE96	G1TE96_RABIT	LANCL1	LanC like 1	1	AFPNPYADYNK	AFPNPYADYNK	2	AFPNPYADYNK2	8129.97				1640.55
G1T8H3	G1T8H3;A0A5F9CX92;A0A5F9DCM8	G1T8H3_RABIT	GALK1	Galactokinase 1	1	AFREEFGEEPELAVSAPGR	AFREEFGEEPELAVSAPGR	3	AFREEFGEEPELAVSAPGR3	4427.17			4577.78	5404.62	4353.02
G1TQG1	A0A5F9D950;G1TQG1	G1TQG1_RABIT	NDUFB9	NADH dehydrogenase [ubiquinone] 1 beta subcomplex subunit 9	1	AFSAPGAYLTHQQK	(UniMod:1)AFSAPGAYLTHQQK	2	(UniMod:1)AFSAPGAYLTHQQK2	24783.2	54471.5	19477.9	14673.9
A0A5F9CZI7;G1SV05	G1SV05;A0A5F9CZI7	A0A5F9CZI7_RABIT;G1SV05_RABIT	HSPA4	Heat shock protein family A (Hsp70) member 4	1	AFSDPFVEAEK	AFSDPFVEAEK	2	AFSDPFVEAEK2	19082.6	9543.36			16754.5	26116.5
A0A5F9DBK4;G1TKZ6	A0A5F9DBK4;G1TKZ6	A0A5F9DBK4_RABIT;G1TKZ6_RABIT	GPRC5B	G protein-coupled receptor class C group 5 member B	1	AFSMDEHSSAR	AFSMDEHSSAR	2	AFSMDEHSSAR2	2019.2	1532.06			2392.19	1820.59
A0A5F9DBK4;G1TKZ6	A0A5F9DBK4;G1TKZ6	A0A5F9DBK4_RABIT;G1TKZ6_RABIT	GPRC5B	G protein-coupled receptor class C group 5 member B	1	AFSMDEHSSAR	AFSMDEHSSAR	3	AFSMDEHSSAR3	2051.71	2018.32			2046.89
A0A5F9CCZ1;G1T5C0	G1T5C0;A0A5F9CCZ1	A0A5F9CCZ1_RABIT;G1T5C0_RABIT	GPRC5C	G protein-coupled receptor class C group 5 member C	1	AFSMDEPASAK	AFSMDEPASAK	2	AFSMDEPASAK2	4539.71	4528.91	4110.89	1839.62	3546.87	16753
A0A5F9CHB7;A0A5F9DQ48;G1TBR5	A0A5F9CHB7;A0A5F9DQ48;G1TBR5	A0A5F9CHB7_RABIT;A0A5F9DQ48_RABIT;G1TBR5_RABIT	SEC61A1	SEC61 translocon alpha 1 subunit	1	AFSPTTVNTGR	AFSPTTVNTGR	2	AFSPTTVNTGR2	62650.8	35499.3	65250.2	34408.4	56985.1	100480
G1ST63;G1TLG5	G1ST63;G1TLG5	G1ST63_RABIT;G1TLG5_RABIT		isopentenyl-diphosphate Delta-isomerase	0	AFSVFLFNTENK	AFSVFLFNTENK	2	AFSVFLFNTENK2	4043.67	1356.58		8368.16	8978.3
G1SL16	G1SL16	G1SL16_RABIT		Serine and arginine rich splicing factor 7	1	AFSYYGPLR	AFSYYGPLR	2	AFSYYGPLR2	19664.8	21541.1			4090.42
A0A5F9CH48;A0A5F9DU25;G1SDT6	G1SDT6;A0A5F9CH48;A0A5F9DU25	A0A5F9CH48_RABIT;A0A5F9DU25_RABIT;G1SDT6_RABIT	EPHA7	receptor protein-tyrosine kinase	1	AFTAAGYGNYSPR	AFTAAGYGNYSPR	2	AFTAAGYGNYSPR2	1932.89					2806.32
A0A5F9CRK8;A0A5F9CU68;A0A5F9DCB3;G1SF78	G1SF78;A0A5F9CRK8;A0A5F9CU68;A0A5F9DCB3	A0A5F9CRK8_RABIT;A0A5F9CU68_RABIT;A0A5F9DCB3_RABIT;G1SF78_RABIT	VPS13A	Vacuolar protein sorting 13 homolog A	1	AFTEAATGSAPVFIR	AFTEAATGSAPVFIR	2	AFTEAATGSAPVFIR2	8518.47					7444.36
A0A5F9D7X0;A0A5F9D8J9;G1T4D2	A0A5F9D7X0;A0A5F9D8J9;G1T4D2	A0A5F9D7X0_RABIT;A0A5F9D8J9_RABIT;G1T4D2_RABIT	ACOX1	Acyl-coenzyme A oxidase	1	AFTTWVTNAAIEECR	AFTTWVTNAAIEEC(UniMod:4)R	2	AFTTWVTNAAIEEC(UniMod:4)R2				5751.24
G1TCW1	G1TCW1	G1TCW1_RABIT	TFRC	Transferrin receptor protein 1	1	AFTYINLDK	AFTYINLDK	2	AFTYINLDK2	15178.7	22920.1	37476.6		7334.72
A0A5F9C3H1;A0A5F9CXV4;G1T706	A0A5F9C3H1;A0A5F9CXV4;G1T706	A0A5F9C3H1_RABIT;A0A5F9CXV4_RABIT;G1T706_RABIT	RTCA	RNA 3'-terminal-phosphate cyclase (ATP)	1	AFVAGVLPFK	AFVAGVLPFK	2	AFVAGVLPFK2	5054.69			1709.8
G1TUT9	G1TUT9	G1TUT9_RABIT		Small ribosomal subunit protein uS5	1	AFVAIGDYNGHVGLGVK	AFVAIGDYNGHVGLGVK	2	AFVAIGDYNGHVGLGVK2	31474	14265.2			20053.2	8916.36
G1TUT9	G1TUT9	G1TUT9_RABIT		Small ribosomal subunit protein uS5	1	AFVAIGDYNGHVGLGVK	AFVAIGDYNGHVGLGVK	3	AFVAIGDYNGHVGLGVK3	22332.7				26932.7
G1TGT5	G1TGT5;A0A5F9C8U9	G1TGT5_RABIT	HSD17B12	Hydroxysteroid 17-beta dehydrogenase 12	1	AFVDFFSQCLHEEYR	AFVDFFSQC(UniMod:4)LHEEYR	3	AFVDFFSQC(UniMod:4)LHEEYR3					2658.39
A0A5F9C3F3;A0A5F9C9I5;A0A5F9CYW5;G1TQD3	A0A5F9C3F3;A0A5F9C9I5;A0A5F9CYW5;G1TQD3	A0A5F9C3F3_RABIT;A0A5F9C9I5_RABIT;A0A5F9CYW5_RABIT;G1TQD3_RABIT	OCRL	phosphoinositide 5-phosphatase	1	AFVDFHEGEIK	AFVDFHEGEIK	3	AFVDFHEGEIK3	9622.69		14059.5
G1SM31	G1SM31	G1SM31_RABIT	ANKIB1	RBR-type E3 ubiquitin transferase	1	AFVENNPAIK	AFVENNPAIK	2	AFVENNPAIK2	12829.9	4567.81	2875.66			4357.16
G1TNS4	A0A5F9CBL0;A0A5F9CBP0;A0A5F9D1U3;A0A5F9D276;A0A5F9D3I5;A0A5F9D8Z8;A0A5F9DI29;A0A5F9DT94;G1SL10;G1T0B7;G1TBT0;G1TFC2;G1TNS4;G1TQR3;G1TR82;G1U031;G1U466;G1U7V8	G1TNS4_RABIT	TUBA1C	Tubulin alpha chain	0	AFVHWYVGEGMEEGEFSEAR	AFVHWYVGEGMEEGEFSEAR	3	AFVHWYVGEGMEEGEFSEAR3	3343.13		9129.11		8907.82	4897.79
A0A5F9C5Y4;G1T004	A0A5F9C5Y4;G1T004	A0A5F9C5Y4_RABIT;G1T004_RABIT	PGM3	Phosphoacetylglucosamine mutase	1	AFVRPSGTEDVVR	AFVRPSGTEDVVR	3	AFVRPSGTEDVVR3	14517.6	7657.1	15568.3	24442.4	10751.8	17688.5
A0A5F9CZ02	A0A5F9CZ02	A0A5F9CZ02_RABIT	SELENOM	Selenoprotein M	1	AFVTQDIPYYHNLVMK	AFVTQDIPYYHNLVMK	2	AFVTQDIPYYHNLVMK2				4496.92	7605.29	10192.7
A0A5F9CZ02	A0A5F9CZ02	A0A5F9CZ02_RABIT	SELENOM	Selenoprotein M	1	AFVTQDIPYYHNLVMK	AFVTQDIPYYHNLVMK	3	AFVTQDIPYYHNLVMK3				17311.2		9868.76
A0A5F9CRD7;G1SIH1	A0A5F9CRD7;G1SIH1	A0A5F9CRD7_RABIT;G1SIH1_RABIT	PSME2	Proteasome activator subunit 2	1	AFYAELYHIISSNLEK	AFYAELYHIISSNLEK	3	AFYAELYHIISSNLEK3	1367.14			1987.17
A0A5F9CB30;G1SG63	G1SG63;A0A5F9CB30	A0A5F9CB30_RABIT;G1SG63_RABIT	SLC12A2	Solute carrier family 12 member 2	1	AFYAPVHADDLR	AFYAPVHADDLR	3	AFYAPVHADDLR3	2741.86				5601.67
A0A5F9DQV8;G1STP3	A0A5F9C241;A0A5F9DP15;A0A5F9DQV8;G1STP3	A0A5F9DQV8_RABIT;G1STP3_RABIT	CRTAP	Cartilage associated protein	1	AFYECLAACEGSR	AFYEC(UniMod:4)LAAC(UniMod:4)EGSR	2	AFYEC(UniMod:4)LAAC(UniMod:4)EGSR2	12804.9	16986.7	25585.6	734.987		3909.22
G1TRC0	G1SUX8;G1TRC0	G1TRC0_RABIT		Uncharacterized protein	0	AFYPEEISSMVLSK	AFYPEEISSMVLSK	2	AFYPEEISSMVLSK2	7716.37	37395.4
A0A5F9DB70;G1SND0	G1SND0;A0A5F9DB70	A0A5F9DB70_RABIT;G1SND0_RABIT	QSOX1	Sulfhydryl oxidase	1	AFYTAYLQR	AFYTAYLQR	2	AFYTAYLQR2	25780.6	54545.4	187587	913.413		151082
A0A5F9CP29;A0A5F9CU51;A0A5F9D1Z4;A0A5F9D5H3;A0A5F9D7K6;A0A5F9DDG1;G1TAL0	A0A5F9C7U6;A0A5F9CP29;A0A5F9CU51;A0A5F9D1Z4;A0A5F9D5H3;A0A5F9D7K6;A0A5F9DDG1;G1TAL0	A0A5F9CP29_RABIT;A0A5F9CU51_RABIT;A0A5F9D1Z4_RABIT;A0A5F9D5H3_RABIT;A0A5F9D7K6_RABIT;A0A5F9DDG1_RABIT;G1TAL0_RABIT	ARHGAP12	Rho GTPase activating protein 12	1	AFYVPAQYVK	AFYVPAQYVK	2	AFYVPAQYVK2	4414.63	2861.31	10781.2			4653.6
G1SDZ5	G1SDZ5	G1SDZ5_RABIT	HTATIP2	HIV-1 Tat interactive protein 2	1	AGAEGFVR	AGAEGFVR	2	AGAEGFVR2	46960.4	25943.3	19065.1	6023.74	19129.1	12757.9
G1STX4	G1STX4	G1STX4_RABIT	SRP54	Signal recognition particle 54 kDa protein	1	AGAFDQLK	AGAFDQLK	2	AGAFDQLK2	20424.4	12793.2		8512.06
U3KMH9	A0A5F9C494;A0A5F9CGB8;A0A5F9CN88;A0A5F9D9Q4;G1T765;Q0QF40;U3KMH9	U3KMH9_RABIT	MDH2	Malate dehydrogenase	1	AGAGSATLSMAYAGAR	AGAGSATLSMAYAGAR	2	AGAGSATLSMAYAGAR2	44441.2	10240	30308.1	13703.6	18782.1	21965.2
G1SPK4	G1SPK4;A0A5F9C609	G1SPK4_RABIT		60S acidic ribosomal protein P0	0	AGAIAPCEVTVPAQNTGLGPEK	AGAIAPC(UniMod:4)EVTVPAQNTGLGPEK	3	AGAIAPC(UniMod:4)EVTVPAQNTGLGPEK3	14436.7	25062.3		31819.6	52799.9	20850.7
G1TTH9	G1TTH9	G1TTH9_RABIT	LAMA1	Laminin subunit alpha 1	1	AGALASGLEK	AGALASGLEK	2	AGALASGLEK2	10782.5	13749.4	9890.53
A0A5F9C0T5	A0A5F9C0T5;G1U9R8;A0A5F9D216;A0A5F9D473;A0A5F9DBJ1	A0A5F9C0T5_RABIT	GSN	Gelsolin	1	AGALNSNDAFVLK	AGALNSNDAFVLK	2	AGALNSNDAFVLK2	34884.6	95738.2	94098.6	138713	128684	121700
G1SED6	G1SED6	G1SED6_RABIT	RNF26	Ring finger protein 26	1	AGAPGAPQGAPR	AGAPGAPQGAPR	2	AGAPGAPQGAPR2	12197.5			656.355		6258.28
A0A5F9CI80	A0A5F9CI80;A0A5F9DER9;G1TCX6	A0A5F9CI80_RABIT	SRPRA	SRP receptor subunit alpha	1	AGAVEQLR	AGAVEQLR	2	AGAVEQLR2	5216.87	4503.41	1841.94	2128.71	11221.9	3888.7
G1T1C1	A0A5F9CQY5;A0A5F9D2L1;G1T1C1;A0A5F9CKR3	G1T1C1_RABIT	FAP	Dipeptidyl peptidase 4	1	AGAVNPTVR	AGAVNPTVR	2	AGAVNPTVR2	14032.2	27734.2	52939.2
U3KPB1	U3KPB1	U3KPB1_RABIT	PPM1H	Protein phosphatase, Mg2+/Mn2+ dependent 1H	1	AGAVTSTPNR	AGAVTSTPNR	2	AGAVTSTPNR2	4133.65
A0A5F9C5Q7;A0A5F9DFU3;G1U3B8	A0A5F9C5Q7;A0A5F9DAY7;A0A5F9DFU3;G1U3B8	A0A5F9C5Q7_RABIT;A0A5F9DFU3_RABIT;G1U3B8_RABIT	TXNL1	Thioredoxin like 1	1	AGCECLNESDEHGFDNCLR	AGC(UniMod:4)EC(UniMod:4)LNESDEHGFDNC(UniMod:4)LR	3	AGC(UniMod:4)EC(UniMod:4)LNESDEHGFDNC(UniMod:4)LR3	2783.34	19217	3316.69	17269.4	6228.59	5960.83
P11170	P11170;B7NZM9;P26430;A0A5F9C288;A0A5F9C3D8;A0A5F9D895;A0A5F9DG60;G1U7W5	SC5A1_RABIT	SLC5A1	Sodium/glucose cotransporter 1	0	AGCILCGYLK	AGC(UniMod:4)ILC(UniMod:4)GYLK	2	AGC(UniMod:4)ILC(UniMod:4)GYLK2	68748.2		173326		118948	29918.6
G1U6B2	G1U6B2	G1U6B2_RABIT	ALAD	Delta-aminolevulinic acid dehydratase	1	AGCQVVAPSDMMDGR	AGC(UniMod:4)QVVAPSDMMDGR	2	AGC(UniMod:4)QVVAPSDMMDGR2	30566	28696.1	45026.6	45389.2	63535.7	33226.6
Q28631	Q28631;G1SXE2	WFDC2_RABIT	WFDC2	WAP four-disulfide core domain protein 2	1	AGCSAICSIPNEK	AGC(UniMod:4)SAIC(UniMod:4)SIPNEK	2	AGC(UniMod:4)SAIC(UniMod:4)SIPNEK2	49163.6	106240	211257	155841	25210.7	181196
A0A5F9CYQ8;A0A5F9D5D7;G1T726	G1T726;A0A5F9C6K5;A0A5F9CMP1;A0A5F9CYQ8;A0A5F9D038;A0A5F9D5D7;A0A5F9DJF3	A0A5F9CYQ8_RABIT;A0A5F9D5D7_RABIT;G1T726_RABIT	HADH	Hydroxyacyl-CoA dehydrogenase	1	AGDEFVQK	AGDEFVQK	1	AGDEFVQK1	1323.26
A0A5F9CYQ8;A0A5F9D5D7;G1T726	G1T726;A0A5F9C6K5;A0A5F9CMP1;A0A5F9CYQ8;A0A5F9D038;A0A5F9D5D7;A0A5F9DJF3	A0A5F9CYQ8_RABIT;A0A5F9D5D7_RABIT;G1T726_RABIT	HADH	Hydroxyacyl-CoA dehydrogenase	1	AGDEFVQK	AGDEFVQK	2	AGDEFVQK2	36813.5	40128.6	46329.5	13997.8	3184.17	11846.6
A0A5F9DBX9;G1TDE0	G1TDE0;A0A5F9DBX9	A0A5F9DBX9_RABIT;G1TDE0_RABIT	LMTK2	Lemur tyrosine kinase 2	1	AGDGSQPAEEALR	AGDGSQPAEEALR	2	AGDGSQPAEEALR2	1897.57
G1T2J0	G1T2J0	G1T2J0_RABIT	JUP	Junction plakoglobin	1	AGDKDDITEPAVCALR	AGDKDDITEPAVC(UniMod:4)ALR	2	AGDKDDITEPAVC(UniMod:4)ALR2	5556.48		5818.3	4950.75	2435	2811.77
G1T2J0	G1T2J0	G1T2J0_RABIT	JUP	Junction plakoglobin	1	AGDKDDITEPAVCALR	AGDKDDITEPAVC(UniMod:4)ALR	3	AGDKDDITEPAVC(UniMod:4)ALR3	19759.2	30389.3	36031.9	23093	17003.7	18379
G1TH33	G1TH33	G1TH33_RABIT	ETFB	Electron transfer flavoprotein subunit beta	1	AGDLGVDLSSR	AGDLGVDLSSR	2	AGDLGVDLSSR2	41678.8	18270.4	22357.2	22912	7512.64
G1SIK4	G1SIK4	G1SIK4_RABIT	TM9SF1	Transmembrane 9 superfamily member	1	AGDPVILYVNK	AGDPVILYVNK	2	AGDPVILYVNK2		6458.96	5576.24		2539.88
G1ST90	G1ST90;A0A5F9CWM7	G1ST90_RABIT	CTH	Cystathionine gamma-lyase	1	AGDQIICMDDVYGGTNR	AGDQIIC(UniMod:4)MDDVYGGTNR	2	AGDQIIC(UniMod:4)MDDVYGGTNR2	4313.66	9756.67	5107.65	11233	14411.4	7693.61
O19053	O19053;A0A5F9CY33;A0A5F9DTI4;G1SLF1	ADHX_RABIT	ADH5	Alcohol dehydrogenase class-3	1	AGDTVIPLYIPQCGECK	AGDTVIPLYIPQC(UniMod:4)GEC(UniMod:4)K	2	AGDTVIPLYIPQC(UniMod:4)GEC(UniMod:4)K2	3988.61			24721.9	4116.04
A0A5F9CED2;A0A5F9D0Y0;A0A5F9DAU7;A0A5F9DE76;A0A5F9DMR8;A0A5F9DQC3;A0A5F9DV62;G1SQE1	A0A5F9CED2;A0A5F9D0Y0;A0A5F9DAU7;A0A5F9DE76;A0A5F9DMR8;A0A5F9DQC3;A0A5F9DV62;G1SQE1	A0A5F9CED2_RABIT;A0A5F9D0Y0_RABIT;A0A5F9DAU7_RABIT;A0A5F9DE76_RABIT;A0A5F9DMR8_RABIT;A0A5F9DQC3_RABIT;A0A5F9DV62_RABIT;G1SQE1_RABIT	RIC8B	Synembryn	1	AGEAGAIER	AGEAGAIER	2	AGEAGAIER2	52652.7	24163	25512.5	14197.6	27945.1	30702.7
A0A5F9D8U1	A0A5F9D8U1;A0A5F9CSQ5	A0A5F9D8U1_RABIT		Retinoic acid receptor responder protein 2	0	AGEDPHSYYFPGQFAFFK	AGEDPHSYYFPGQFAFFK	3	AGEDPHSYYFPGQFAFFK3	10051.4				8171.02
G1TA71	G1TA71	G1TA71_RABIT	TCN1	Transcobalamin 1	1	AGEEDLK	AGEEDLK	2	AGEEDLK2	5837.03	21611.6	44892.7	5555.01	9338.5	24782.7
G1TA71	G1TA71	G1TA71_RABIT	TCN1	Transcobalamin 1	1	AGEEDLKEINNHIASLVK	AGEEDLKEINNHIASLVK	3	AGEEDLKEINNHIASLVK3	4671.56	5183.18	18224.8	7124.63		23906.5
G1TA71	G1TA71	G1TA71_RABIT	TCN1	Transcobalamin 1	1	AGEEDLKEINNHIASLVK	AGEEDLKEINNHIASLVK	4	AGEEDLKEINNHIASLVK4				9042.96	2036.85	9160.11
G1SKD5	G1SKD5	G1SKD5_RABIT	STAM	Signal transducing adaptor molecule	1	AGEIITVLDDSDPNWWK	AGEIITVLDDSDPNWWK	2	AGEIITVLDDSDPNWWK2	2521.79	1009.14
G1TCW1	G1TCW1	G1TCW1_RABIT	TFRC	Transferrin receptor protein 1	1	AGEITFAEK	AGEITFAEK	2	AGEITFAEK2	36283.7	57891.4	42551.3	8696.65	15641.7	13335.7
A0A5F9CCF8;A0A5F9D2X3;G1SWR7	A0A5F9CCF8;A0A5F9D2X3;G1SWR7	A0A5F9CCF8_RABIT;A0A5F9D2X3_RABIT;G1SWR7_RABIT	SEC11C	Signal peptidase complex catalytic subunit SEC11	1	AGEIVVFK	AGEIVVFK	2	AGEIVVFK2	5592.61	31611.5	23800.9	28150.5	32162.8	28276.2
A0A5F9CL74;G1SPG2	A0A5F9CL74;G1SPG2	A0A5F9CL74_RABIT;G1SPG2_RABIT	TRIP11	Thyroid hormone receptor interactor 11	1	AGELNQLLNAVK	AGELNQLLNAVK	2	AGELNQLLNAVK2	2304.77
R9W542	A0A5F9CV23;A0A5F9DBD5;A0A5F9DGP1;G1SZI5;G1TPG3;R9W542	R9W542_RABIT	RPS18	Small ribosomal subunit protein uS13 (Fragment)	1	AGELTEDEVER	AGELTEDEVER	2	AGELTEDEVER2	43483.2	92018	144312	275584	18906.8	56869.8
A0A5F9D464	A0A5F9CN27;A0A5F9D464;G1SDB9	A0A5F9D464_RABIT	SEC14L2	SEC14 like lipid binding 2	1	AGEMTEVLPNQR	AGEMTEVLPNQR	2	AGEMTEVLPNQR2	49402.6	29857.6	51694	25306.2	32603.8	33436.4
A0A5F9D4R9;A0A5F9DK62;G1TS36	A0A5F9D4R9;A0A5F9DK62;G1TS36	A0A5F9D4R9_RABIT;A0A5F9DK62_RABIT;G1TS36_RABIT	PALS2	Membrane palmitoylated protein 6	1	AGEPLGVTFR	AGEPLGVTFR	2	AGEPLGVTFR2	4217.12	7596.23				3751.32
G1SFW8	G1SFW8	G1SFW8_RABIT		Amine oxidase	1	AGEPSSELR	AGEPSSELR	2	AGEPSSELR2	263531	482886	585793	251269	119751	333747
G1SFW8	G1SFW8	G1SFW8_RABIT		Amine oxidase	1	AGEPSSELRK	AGEPSSELRK	2	AGEPSSELRK2	109315	213928	217985	84094.7	28247.5	79438.5
A0A5F9DCJ0;G1SIW8	G1SIW8;A0A5F9DCJ0;A0A5F9DV34	A0A5F9DCJ0_RABIT;G1SIW8_RABIT	CRYZ	Crystallin zeta	1	AGESVLVHGASGGVGLAACQIAR	AGESVLVHGASGGVGLAAC(UniMod:4)QIAR	3	AGESVLVHGASGGVGLAAC(UniMod:4)QIAR3	15475.6			24007.8	35794	22648.8
G1TJW3	G1TJW3;A0A5F9D345	G1TJW3_RABIT	NONO	Non-POU domain containing octamer binding	1	AGEVFIHK	AGEVFIHK	2	AGEVFIHK2	6306.51
A0A5F9C3B7;A0A5F9D1N8;G1SJ56	A0A5F9C3B7;A0A5F9CUN3;A0A5F9D1N8;A0A5F9DFZ5;G1SJ56	A0A5F9C3B7_RABIT;A0A5F9D1N8_RABIT;G1SJ56_RABIT	VCL	Vinculin	1	AGEVINQPMMMAAR	AGEVINQPMMMAAR	2	AGEVINQPMMMAAR2	5909.68		2383.68
G1U460	A0A5F9C474;A0A5F9CR73;G1U460	G1U460_RABIT	ALDH6A1	Aldehyde dehydrogenase 6 family member A1	1	AGEYIFER	AGEYIFER	2	AGEYIFER2	20818.8	5453.68	3918.2	14375.1	8061.07	6238.24
P29751	P62740;P68135;P29751;G1STB6;A0A0A0MQP7;G1SK59;A0A5F9CU07;G1SL06	ACTB_RABIT	ACTB	Actin, cytoplasmic 1	0	AGFAGDDAPR	AGFAGDDAPR	2	AGFAGDDAPR2	913037	2336560	633273	1839840	1489570	544524
A0A5F9CZV1;G1SPM5	A0A5F9CZV1;A0A5F9D9R7;G1SPM5;G1SQ23	A0A5F9CZV1_RABIT;G1SPM5_RABIT	ACTR1A	Actin related protein 1A	0	AGFAGDQIPK	AGFAGDQIPK	2	AGFAGDQIPK2	54015.3	54331.1	24634.4	67406.2	34889.6	28315.2
A0A5F9C632;A0A5F9C6G1;A0A5F9C746;A0A5F9CIW0;A0A5F9CLS7;A0A5F9CQV1;A0A5F9DFG5;G1SZM5;U3KM24	A0A5F9C632;A0A5F9C6G1;A0A5F9C746;A0A5F9CIW0;A0A5F9CLS7;A0A5F9CQV1;A0A5F9DFG5;G1SZM5;U3KM24	A0A5F9C632_RABIT;A0A5F9C6G1_RABIT;A0A5F9C746_RABIT;A0A5F9CIW0_RABIT;A0A5F9CLS7_RABIT;A0A5F9CQV1_RABIT;A0A5F9DFG5_RABIT;G1SZM5_RABIT;U3KM24_RABIT	BMP1	Metalloendopeptidase	1	AGFAVNFFK	AGFAVNFFK	2	AGFAVNFFK2			7010.88		1927.4	2749.67
G1TBZ2	G1TBZ2;A0A5F9DFC3	G1TBZ2_RABIT	ANGPTL4	Angiopoietin like 4	1	AGFGDPHGEFWLGLEK	AGFGDPHGEFWLGLEK	2	AGFGDPHGEFWLGLEK2	6462.78	14201.5	11575.9		5527.35	12328.7
G1TBZ2	G1TBZ2;A0A5F9DFC3	G1TBZ2_RABIT	ANGPTL4	Angiopoietin like 4	1	AGFGDPHGEFWLGLEK	AGFGDPHGEFWLGLEK	3	AGFGDPHGEFWLGLEK3		266261	274600	23412.4		71125.1
A0A5F9CG96;A0A5F9CKC4;A0A5F9CP37;A0A5F9DBZ5;A0A5F9DQL6;G1SGP4	A0A5F9CG96;A0A5F9CKC4;A0A5F9CP37;A0A5F9DBZ5;A0A5F9DQL6;A0A5F9DRP2;G1SGP4	A0A5F9CG96_RABIT;A0A5F9CKC4_RABIT;A0A5F9CP37_RABIT;A0A5F9DBZ5_RABIT;A0A5F9DQL6_RABIT;G1SGP4_RABIT	NAALADL2	N-acetylated alpha-linked acidic dipeptidase like 2	1	AGFGGVLLYIDPCDLPK	AGFGGVLLYIDPC(UniMod:4)DLPK	2	AGFGGVLLYIDPC(UniMod:4)DLPK2	4955.13	5154.39
G1TY29	G1TY29;Q9GLY4	G1TY29_RABIT	ITIH4	Inter-alpha-trypsin inhibitor heavy chain H4	0	AGFSWIK	AGFSWIK	2	AGFSWIK2		18856.7		7459.51	7387.62	7544.08
Q95MJ3	A0A5F9C0Z2;A0A5F9C0Z7;A0A5F9CIB3;A0A5F9D0L1;A0A5F9D104;A0A5F9D650;A0A5F9D742;G1U018;Q95MJ3	Q95MJ3_RABIT	m6p/igf2r	Mannose-6-phosphate/insulin-like growth factor II receptor (Fragment)	0	AGFTAAYSEK	AGFTAAYSEK	2	AGFTAAYSEK2	24251.9			8132.52
G1SXQ6	G1SXQ6	G1SXQ6_RABIT	LPO	Lactoperoxidase	1	AGFVCPTPPFQSLAR	AGFVC(UniMod:4)PTPPFQSLAR	2	AGFVC(UniMod:4)PTPPFQSLAR2		5903.11	11443.5	51962.7	10817.4	32934.8
G1TMG8	G1TMG8	G1TMG8_RABIT	METTL9	Methyltransferase like 9	1	AGFVIEAFTR	AGFVIEAFTR	2	AGFVIEAFTR2	20357.9		7643.22
G1U577	G1U577	G1U577_RABIT	ARMC6	Armadillo repeat containing 6	1	AGGAASIVAAMTR	AGGAASIVAAMTR	2	AGGAASIVAAMTR2	4155.15
A0A5F9D7D3	A0A5F9D7D3	A0A5F9D7D3_RABIT		Ig-like domain-containing protein	1	AGGEDSGSYWCEAATEDGGVR	AGGEDSGSYWC(UniMod:4)EAATEDGGVR	3	AGGEDSGSYWC(UniMod:4)EAATEDGGVR3	2127.44	6939.04	5714.92	5511.16	3152.77	7930.29
A0A5F9D7D3	A0A5F9D7D3	A0A5F9D7D3_RABIT		Ig-like domain-containing protein	1	AGGEDSGSYWCEAATEDGGVRK	AGGEDSGSYWC(UniMod:4)EAATEDGGVRK	3	AGGEDSGSYWC(UniMod:4)EAATEDGGVRK3		2381.76		4196.08	2545.51
A0A5F9DKX0	A0A5F9C1Z0;A0A5F9C2P1;A0A5F9C743;A0A5F9CJT5;A0A5F9CYJ2;A0A5F9D566;A0A5F9DJA9;A0A5F9DKX0;G1T5Z8	A0A5F9DKX0_RABIT	KIF16B	Kinesin family member 16B	1	AGGEVDSEELER	AGGEVDSEELER	2	AGGEVDSEELER2	2707.04		1931.47
G1TGM9	G1TGM9	G1TGM9_RABIT	DNASE2	deoxyribonuclease II	1	AGGFGDDLYSGWLAAALR	AGGFGDDLYSGWLAAALR	2	AGGFGDDLYSGWLAAALR2			5537.31
A0A5F9C7Z2;G1T9V7	A0A5F9C7Z2;A0A5F9D6C3;G1T9V7	A0A5F9C7Z2_RABIT;G1T9V7_RABIT		Signal recognition particle 19 kDa protein	0	AGGGDPSLQQGEGSK	AGGGDPSLQQGEGSK	2	AGGGDPSLQQGEGSK2	3896.5	2307.89		6167.33	2776.74
A0A5F9C185;A0A5F9CER0;A0A5F9DN27;G1T840	A0A5F9C185;A0A5F9CER0;A0A5F9DN27;G1T840	A0A5F9C185_RABIT;A0A5F9CER0_RABIT;A0A5F9DN27_RABIT;G1T840_RABIT	HSPH1	Heat shock protein 105 kDa	1	AGGIETIANEFSDRR	AGGIETIANEFSDRR	3	AGGIETIANEFSDRR3	4216.48
G1SU71	G1SU71;A0A5F9CPK4	G1SU71_RABIT	PSMB1	Proteasome subunit beta	1	AGGSASAMLQPLLDNQVGFK	AGGSASAMLQPLLDNQVGFK	3	AGGSASAMLQPLLDNQVGFK3	2859.33
G1T3Q4	G1T3Q4	G1T3Q4_RABIT	CALML5	Calmodulin like 5	1	AGGSEQDLR	AGGSEQDLR	2	AGGSEQDLR2	3717.74	2803.3
A0A5F9CFT7;G1TS87	A0A5F9CFT7;G1TS87	A0A5F9CFT7_RABIT;G1TS87_RABIT		Synaptogyrin	0	AGGSFDLR	AGGSFDLR	2	AGGSFDLR2	43957.7	22854	37865.2	50859.5	42762.1	54958.8
G1T4U5	G1T4U5	G1T4U5_RABIT	HS6ST1	Heparan-sulfate 6-O-sulfotransferase	1	AGGVEVDEDTIR	AGGVEVDEDTIR	2	AGGVEVDEDTIR2	14859.2	23505	6410.18	6819.04	21554.4	28363.4
G1SEN8	A0A5F9CCJ9;A0A5F9CU84;A0A5F9DEY2;A0A5F9DQ21;A0A5F9DTA5;G1SEN8	G1SEN8_RABIT		Saccharopine dehydrogenase NADP binding domain-containing protein	0	AGGVFTPGAAFSR	AGGVFTPGAAFSR	2	AGGVFTPGAAFSR2	480356	321599	170470	107318	190269	260596
G1TKX5	G1TKX5;U3KNC5	G1TKX5_RABIT	ADGRE5	Adhesion G protein-coupled receptor E5	0	AGGYQCLCR	AGGYQC(UniMod:4)LC(UniMod:4)R	2	AGGYQC(UniMod:4)LC(UniMod:4)R2	13316.3	24708.1	24921.7	5353.16
A0A5F9CI43;A0A5F9CT24;A0A5F9DFM3;G1SES4	A0A5F9CI43;A0A5F9CT24;A0A5F9DFM3;G1SES4	A0A5F9CI43_RABIT;A0A5F9CT24_RABIT;A0A5F9DFM3_RABIT;G1SES4_RABIT	HCFC1	Host cell factor C1	1	AGHCAVAINTR	AGHC(UniMod:4)AVAINTR	3	AGHC(UniMod:4)AVAINTR3	8529.21
G1U120	G1U120	G1U120_RABIT	CYBC1	Essential for reactive oxygen species protein	1	AGHDQVVVLLNDIR	AGHDQVVVLLNDIR	3	AGHDQVVVLLNDIR3	3050.03			3143.38	4371.46
A0A5F9C7Y3;A0A5F9CKP9;A0A5F9CRG2;A0A5F9CXU8;A0A5F9DGS8;A0A5F9DTG4;U3KPE6	U3KPE6;A0A5F9C7Y3;A0A5F9CKP9;A0A5F9CRG2;A0A5F9CXU8;A0A5F9D301;A0A5F9DGS8;A0A5F9DTG4	A0A5F9C7Y3_RABIT;A0A5F9CKP9_RABIT;A0A5F9CRG2_RABIT;A0A5F9CXU8_RABIT;A0A5F9DGS8_RABIT;A0A5F9DTG4_RABIT;U3KPE6_RABIT	CCDC91	Coiled-coil domain containing 91	1	AGHEALSIIVDEYK	AGHEALSIIVDEYK	2	AGHEALSIIVDEYK2	16629.8	14060		10948.7		7935.58
A0A5F9C7Y3;A0A5F9CKP9;A0A5F9CRG2;A0A5F9CXU8;A0A5F9DGS8;A0A5F9DTG4;U3KPE6	U3KPE6;A0A5F9C7Y3;A0A5F9CKP9;A0A5F9CRG2;A0A5F9CXU8;A0A5F9D301;A0A5F9DGS8;A0A5F9DTG4	A0A5F9C7Y3_RABIT;A0A5F9CKP9_RABIT;A0A5F9CRG2_RABIT;A0A5F9CXU8_RABIT;A0A5F9DGS8_RABIT;A0A5F9DTG4_RABIT;U3KPE6_RABIT	CCDC91	Coiled-coil domain containing 91	1	AGHEALSIIVDEYK	AGHEALSIIVDEYK	3	AGHEALSIIVDEYK3			6475.91	16100	6945.94	3682.47
G1T671	G1T671;G1T678	G1T671_RABIT	ACAT2	Acetyl-CoA acetyltransferase 2	1	AGHFDREIVPVLVSSR	AGHFDREIVPVLVSSR	3	AGHFDREIVPVLVSSR3	5829.43	8109.29		13737.1		7216.15
G1THS4	G1THS4	G1THS4_RABIT	VDR	Vitamin D3 receptor	1	AGHSLELIEPLIK	AGHSLELIEPLIK	3	AGHSLELIEPLIK3	6658.13
G1T1P4;G1U993	G1U993;G1T1P4	G1T1P4_RABIT;G1U993_RABIT	ANKRD17	Ankyrin repeat domain 17	1	AGHVCTVQFLISK	AGHVC(UniMod:4)TVQFLISK	2	AGHVC(UniMod:4)TVQFLISK2		2718.02			3034.38
A0A5F9CGU5;G1TSN4;G1TYC7	G1TYC7;G1TSN4;A0A5F9CGU5	A0A5F9CGU5_RABIT;G1TSN4_RABIT;G1TYC7_RABIT	NBR1	NBR1 autophagy cargo receptor	1	AGHVGVVSVEFIAPALEGMYTSHWR	AGHVGVVSVEFIAPALEGMYTSHWR	4	AGHVGVVSVEFIAPALEGMYTSHWR4	2574.86
A0A5F9CBN6;A0A5F9D9F3;G1SY88	A0A5F9CBN6;A0A5F9D9F3;A0A5F9DS33;G1SY88	A0A5F9CBN6_RABIT;A0A5F9D9F3_RABIT;G1SY88_RABIT	ADK	Adenosine kinase	1	AGHYAASVIIR	AGHYAASVIIR	2	AGHYAASVIIR2	7175.45	5322.36	4452.73		7777.87	9838.14
A0A5F9CBN6;A0A5F9D9F3;G1SY88	A0A5F9CBN6;A0A5F9D9F3;A0A5F9DS33;G1SY88	A0A5F9CBN6_RABIT;A0A5F9D9F3_RABIT;G1SY88_RABIT	ADK	Adenosine kinase	1	AGHYAASVIIR	AGHYAASVIIR	3	AGHYAASVIIR3	11059.6	6852.06	5900.06	15340.7	20428.3	11014.8
G1SSI2	G1SSI2	G1SSI2_RABIT	IRS1	Insulin receptor substrate 1	1	AGIAAEEASLPR	AGIAAEEASLPR	2	AGIAAEEASLPR2	4754.26			4664.76	6584.51
P00637	P00637;A0A5F9C5M5;A0A5F9CLJ6	F16P1_RABIT	FBP1	Fructose-1,6-bisphosphatase 1	1	AGIAHLYGIAGSTNVTGDQVK	AGIAHLYGIAGSTNVTGDQVK	3	AGIAHLYGIAGSTNVTGDQVK3	4901.87	6311.87	5098.22	14743.4	15634.6	7791.74
A0A5F9DQ66;G1SCR7	A0A5F9DQ66;A0A5F9C0R6;G1SCR7	A0A5F9DQ66_RABIT;G1SCR7_RABIT	NUP155	Nucleoporin 155	1	AGIFQPHVR	AGIFQPHVR	2	AGIFQPHVR2	3411.13	2451.11				2445.46
G1TPV7	G1TPV7	G1TPV7_RABIT		Cytochrome c oxidase subunit 6C	1	AGIFQSAK	AGIFQSAK	2	AGIFQSAK2	14967.6	16682.5	6121.43	8587.57	29255.3	5529.5
A0A5F9C7H8;A0A5F9CFY2;A0A5F9D021	A0A5F9C7H8;A0A5F9CFY2;A0A5F9CGG2;A0A5F9CVT3;A0A5F9D021;G1TQS9;G1U7C5	A0A5F9C7H8_RABIT;A0A5F9CFY2_RABIT;A0A5F9D021_RABIT	RRBP1	Ribosome binding protein 1	1	AGIIQDTWHK	AGIIQDTWHK	2	AGIIQDTWHK2	7252.27	5097.16		17001.9	19251.6	8820.02
A0A5F9C7H8;A0A5F9CFY2;A0A5F9D021	A0A5F9C7H8;A0A5F9CFY2;A0A5F9CGG2;A0A5F9CVT3;A0A5F9D021;G1TQS9;G1U7C5	A0A5F9C7H8_RABIT;A0A5F9CFY2_RABIT;A0A5F9D021_RABIT	RRBP1	Ribosome binding protein 1	1	AGIIQDTWHK	AGIIQDTWHK	3	AGIIQDTWHK3	3288.94	5198.62	1422.76	10799.3	17019.3	11726.2
G1SVH0	A0A5F9DS62;G1SVH0	G1SVH0_RABIT		Adenosylhomocysteinase	0	AGIPVYAWK	AGIPVYAWK	2	AGIPVYAWK2	15161.4			9954.6	2437.46	4336.33
A0A5F9DH52;G1SHS4	G1SHS4;A0A5F9DH52	A0A5F9DH52_RABIT;G1SHS4_RABIT	CUL1	Cullin 1	1	AGIQQVYTR	AGIQQVYTR	2	AGIQQVYTR2	2988.86			1023.87	3355.41
A0A5F9CI29;A0A5F9DKE0;G1SGR9	A0A5F9CI29;A0A5F9DKE0;G1SGR9	A0A5F9CI29_RABIT;A0A5F9DKE0_RABIT;G1SGR9_RABIT	GTF2I	General transcription factor IIi	1	AGISFIIK	AGISFIIK	2	AGISFIIK2	5399
A0A5F9C5M0;G1TQ08	G1TQ08;A0A5F9C5M0	A0A5F9C5M0_RABIT;G1TQ08_RABIT	TECPR1	Tectonin beta-propeller repeat containing 1	1	AGITPSYPQGSSWEHVSNNVR	AGITPSYPQGSSWEHVSNNVR	3	AGITPSYPQGSSWEHVSNNVR3	2541.05				5516.51	6878.45
A0A5F9DTD6	A0A5F9CII3;A0A5F9DTD6;G1SSK9	A0A5F9DTD6_RABIT	C1orf43	Chromosome 1 open reading frame 43	1	AGITTIEAVK	(UniMod:1)AGITTIEAVK	2	(UniMod:1)AGITTIEAVK2	11271.2				3213.14	7649.92
A0A5F9DTD6	A0A5F9CII3;A0A5F9DTD6;G1SSK9	A0A5F9DTD6_RABIT	C1orf43	Chromosome 1 open reading frame 43	1	AGITTIEAVKR	(UniMod:1)AGITTIEAVKR	2	(UniMod:1)AGITTIEAVKR2	16471.4	18032.7	24365.6	21743.9	12497.9	11847
G1SKZ8	A0A5F9C943;A0A5F9CM35;G1SKZ8;G1TY53	G1SKZ8_RABIT		Ribosomal protein	0	AGKFPSLLTHNENMVAK	AGKFPSLLTHNENMVAK	3	AGKFPSLLTHNENMVAK3	24593.1	5751.96	23510.3	21324.3	50933.1	21535.6
G1SKZ8	A0A5F9C943;A0A5F9CM35;G1SKZ8;G1TY53	G1SKZ8_RABIT		Ribosomal protein	0	AGKFPSLLTHNENMVAK	AGKFPSLLTHNENMVAK	4	AGKFPSLLTHNENMVAK4	5140.63			10764.1	30835	3028.74
G1SL68	G1SL68;A0A5F9CXR1;A0A5F9DGW4;G1TC33	G1SL68_RABIT	MYH9	Myosin heavy chain 9	0	AGKLDPHLVLDQLR	AGKLDPHLVLDQLR	3	AGKLDPHLVLDQLR3	11915.3	6874.8	3679.91	3424.94		8127.91
A0A5F9C0T5	A0A5F9C0T5;G1U9R8;A0A5F9D216;A0A5F9D473;A0A5F9DBJ1;Q7M2V6	A0A5F9C0T5_RABIT	GSN	Gelsolin	1	AGKQPGLQIWR	AGKQPGLQIWR	2	AGKQPGLQIWR2	8676.71		3385.97		5084.58	8016.44
A0A5F9C0T5	A0A5F9C0T5;G1U9R8;A0A5F9D216;A0A5F9D473;A0A5F9DBJ1;Q7M2V6	A0A5F9C0T5_RABIT	GSN	Gelsolin	1	AGKQPGLQIWR	AGKQPGLQIWR	3	AGKQPGLQIWR3				6605.99		2177.21
A0A5F9DK14;A0A5F9DTZ7	G1U0Z1;A0A5F9DK14;A0A5F9DTZ7	A0A5F9DK14_RABIT;A0A5F9DTZ7_RABIT	ST6GALNAC6	ST6 N-acetylgalactosaminide alpha-2,6-sialyltransferase 6	1	AGLAFPGMEAYAVSPGR	AGLAFPGMEAYAVSPGR	2	AGLAFPGMEAYAVSPGR2	11714.1
A0A5F9C4T1;A0A5F9C9Q9	A0A5F9C4T1;A0A5F9C9Q9;A0A5F9CA72;A0A5F9CF58;A0A5F9CIE4;A0A5F9DDV7;A0A5F9DSU4;G1SE61	A0A5F9C4T1_RABIT;A0A5F9C9Q9_RABIT	FLNB	Filamin B	1	AGLAPLEVR	AGLAPLEVR	2	AGLAPLEVR2	53354.5	18068.6	24342.7	12901.2	15732.7	20728.6
A0A5F9CG96;A0A5F9CKC4;A0A5F9CP37;A0A5F9DBZ5;A0A5F9DQL6;G1SGP4	A0A5F9CG96;A0A5F9CKC4;A0A5F9CP37;A0A5F9DBZ5;A0A5F9DQL6;A0A5F9DRP2;G1SGP4	A0A5F9CG96_RABIT;A0A5F9CKC4_RABIT;A0A5F9CP37_RABIT;A0A5F9DBZ5_RABIT;A0A5F9DQL6_RABIT;G1SGP4_RABIT	NAALADL2	N-acetylated alpha-linked acidic dipeptidase like 2	1	AGLDVFESVLVEK	AGLDVFESVLVEK	2	AGLDVFESVLVEK2	5472.8	5610.39	2928.28
G1SFR5	A0A5F9C1Q1;A0A5F9DQB7;G1SFR5	G1SFR5_RABIT	PAM	Peptidylglycine alpha-amidating monooxygenase	1	AGLEAHDVK	AGLEAHDVK	2	AGLEAHDVK2	5252.3	12974.6	6746.91	7840.51	3568.41	6253.28
A0A5F9CUC8;G1TM48	G1TM48;A0A5F9CUC8	A0A5F9CUC8_RABIT;G1TM48_RABIT	MIA3	MIA SH3 domain ER export factor 3	1	AGLEDECR	AGLEDEC(UniMod:4)R	2	AGLEDEC(UniMod:4)R2	3822.05	1250.09		4119.65	3715.18
A0A5F9C6E6;G1SMP2	A0A5F9C6E6;G1SMP2	A0A5F9C6E6_RABIT;G1SMP2_RABIT	IL1RAP	Interleukin 1 receptor accessory protein	1	AGLENMASR	AGLENMASR	2	AGLENMASR2	10212.3	5144.15
G1T1Y7	G1T1Y7;G1T6X1	G1T1Y7_RABIT	KRT15	Keratin 15	1	AGLENSLAEVECR	AGLENSLAEVEC(UniMod:4)R	2	AGLENSLAEVEC(UniMod:4)R2	29282.1	7163.35
G1T4S1	G1T4S1	G1T4S1_RABIT	KRT15	Keratin 15	1	AGLESTVAETECR	AGLESTVAETEC(UniMod:4)R	2	AGLESTVAETEC(UniMod:4)R2	8159.19	1925.28
A0A5F9C8S8;G1SET5	G1SET5;A0A5F9C8S8	A0A5F9C8S8_RABIT;G1SET5_RABIT	CEMIP2	Cell migration inducing hyaluronidase 2	1	AGLFIDK	AGLFIDK	1	AGLFIDK1	3786.74				2320.99
A0A5F9C8S8;G1SET5	G1SET5;A0A5F9C8S8	A0A5F9C8S8_RABIT;G1SET5_RABIT	CEMIP2	Cell migration inducing hyaluronidase 2	1	AGLFIDK	AGLFIDK	2	AGLFIDK2	15102.2	19668.1	8536.48	4281.04	10455.9	43784.4
G1STY5	G1STY5	G1STY5_RABIT	ITPKC	Kinase	1	AGLGPEPGTDSPR	AGLGPEPGTDSPR	2	AGLGPEPGTDSPR2	2389.82	1114.89			2557.88
G1SZ23	G1SZ23	G1SZ23_RABIT	BDH1	3-hydroxybutyrate dehydrogenase 1	1	AGLKDPEK	AGLKDPEK	2	AGLKDPEK2	10019.2
Q28619	G1SFP2;Q28619	NHRF1_RABIT	NHERF1	Na(+)/H(+) exchange regulatory cofactor NHE-RF1	0	AGLLAGDR	AGLLAGDR	2	AGLLAGDR2	90631.6	70924.1	65866	69511.4	126984	70015.1
A0A5F9C8G2;A0A5F9CHL9;A0A5F9CZ74;G1SPY1	A0A5F9C8G2;A0A5F9CHL9;A0A5F9CNW5;A0A5F9CZ74;A0A5F9DBQ3;A0A5F9DK22;A0A5F9DKX8;G1SPY1	A0A5F9C8G2_RABIT;A0A5F9CHL9_RABIT;A0A5F9CZ74_RABIT;G1SPY1_RABIT	GBE1	1,4-alpha-glucan branching enzyme	1	AGLLFIFNFHPSK	AGLLFIFNFHPSK	2	AGLLFIFNFHPSK2	3625.37		8965.2		1255.22	2069.56
A0A5F9C8G2;A0A5F9CHL9;A0A5F9CZ74;G1SPY1	A0A5F9C8G2;A0A5F9CHL9;A0A5F9CNW5;A0A5F9CZ74;A0A5F9DBQ3;A0A5F9DK22;A0A5F9DKX8;G1SPY1	A0A5F9C8G2_RABIT;A0A5F9CHL9_RABIT;A0A5F9CZ74_RABIT;G1SPY1_RABIT	GBE1	1,4-alpha-glucan branching enzyme	1	AGLLFIFNFHPSK	AGLLFIFNFHPSK	3	AGLLFIFNFHPSK3			4840.19		5303.56	2860.43
A0A5F9D156;A0A5F9D552;G1SP00	A0A5F9D156;A0A5F9D552;G1SP00	A0A5F9D156_RABIT;A0A5F9D552_RABIT;G1SP00_RABIT	VPS33B	VPS33B late endosome and lysosome associated	1	AGLLTEQAPGDTLTAVESK	AGLLTEQAPGDTLTAVESK	2	AGLLTEQAPGDTLTAVESK2	8844.86
A0A5F9CHW6	A0A5F9CHW6;G1T2G4	A0A5F9CHW6_RABIT	EIF2S1	Eukaryotic translation initiation factor 2 subunit 1	1	AGLNCSTETMPIK	AGLNC(UniMod:4)STETMPIK	2	AGLNC(UniMod:4)STETMPIK2	17647	13060	11102.2	30775.1	10644.9	14045.7
A0A5F9CI66;G1SJX3;U3KMC6	A0A5F9CI66;G1SJX3;U3KMC6	A0A5F9CI66_RABIT;G1SJX3_RABIT;U3KMC6_RABIT	CP	Ceruloplasmin	1	AGLQAFFQVQDCHK	AGLQAFFQVQDC(UniMod:4)HK	2	AGLQAFFQVQDC(UniMod:4)HK2		12196.9				4131.99
A0A5F9CI66;G1SJX3;U3KMC6	A0A5F9CI66;G1SJX3;U3KMC6	A0A5F9CI66_RABIT;G1SJX3_RABIT;U3KMC6_RABIT	CP	Ceruloplasmin	1	AGLQAFFQVQDCHK	AGLQAFFQVQDC(UniMod:4)HK	3	AGLQAFFQVQDC(UniMod:4)HK3			959.473			6971.66
O62695	O62695;A0A5F9CKJ6;A0A5F9CLR6;A0A5F9D8N0;A0A5F9DKY4;A0A5F9DN85;A0A5F9DVV2;G1SGC2;G1SUJ3;G1SVP6;G1T0Z2;G1T7F6;G1TE68;G1TGN3;G1TMN0;G1TUJ8;G1TXN5;G1U2G1;G1U2Q4	H2AV_RABIT	H2AZ2	Histone H2A.V	0	AGLQFPVGR	AGLQFPVGR	2	AGLQFPVGR2	141069	521554	287277	49383.6	57876.2	71333.3
G1SZP0;U3KM53	U3KM53;G1SZP0	G1SZP0_RABIT;U3KM53_RABIT	TOM1	Target of myb1 membrane trafficking protein	1	AGLQSLEASGR	AGLQSLEASGR	2	AGLQSLEASGR2	20890.3	9426.72	8179.78	10150.6		5568.54
A0A5F9CGR5;A0A5F9DHH6;G1SWK5	A0A5F9CGR5;A0A5F9CM24;A0A5F9DHH6;A0A5F9DQ97;A0A5F9DVY8;G1SWK5	A0A5F9CGR5_RABIT;A0A5F9DHH6_RABIT;G1SWK5_RABIT		Phosphatidylinositol glycan anchor biosynthesis class T	0	AGLSVLLK	AGLSVLLK	2	AGLSVLLK2	3318.9	4152.13	4202.21
G1TGK3	G1TGK3	G1TGK3_RABIT	PRPSAP1	Phosphoribosyl pyrophosphate synthetase associated protein 1	1	AGLTHIITMDLHQK	AGLTHIITMDLHQK	3	AGLTHIITMDLHQK3	1172.85				6825.94	1809.65
G1TT67	G1TCE1;G1TT67	G1TT67_RABIT		VLIG-type G domain-containing protein	0	AGLVASNQTWCVIDR	AGLVASNQTWC(UniMod:4)VIDR	2	AGLVASNQTWC(UniMod:4)VIDR2					7069.12
G1T9N2	A0A5F9D7I7;G1T9N2	G1T9N2_RABIT		ATP synthase subunit d, mitochondrial	0	AGLVDDFEK	AGLVDDFEK	2	AGLVDDFEK2	86019.9	70516.7	105338	117756	44342.1	31925.4
G1T9N2	G1T9N2	G1T9N2_RABIT		ATP synthase subunit d, mitochondrial	1	AGLVDDFEKK	AGLVDDFEKK	2	AGLVDDFEKK2	11755.9	20879.3	22788.6	20740.5	15813.4
A0A5F9DR44	A0A5F9DR44	A0A5F9DR44_RABIT		Epiplakin 1	1	AGLVGPELHHR	AGLVGPELHHR	2	AGLVGPELHHR2	4498.46
P07511	P07511;A0A5F9C5G3	GLYC_RABIT	SHMT1	Serine hydroxymethyltransferase, cytosolic	1	AGMIFYR	AGMIFYR	2	AGMIFYR2	6992.76	8255.08			11465.7
G1TL06	A0A5F9C2T7;A0A5F9CVM4;G1TL06;G1U3I6	G1TL06_RABIT	RPL3	Ribosomal protein L3	1	AGMTHIVR	AGMTHIVR	2	AGMTHIVR2	37223.9	86249.3	16978.2	12528.3	44075	25601.6
G1T5D2	A0A5F9CGP7;A0A5F9DEW0;G1T5D2	G1T5D2_RABIT	HEBP2	Heme binding protein 2	1	AGMTVFVR	AGMTVFVR	2	AGMTVFVR2	13183.4			62810.5	35543.3	38345.9
G1SFS8	A0A5F9CF82;A0A5F9CPQ6;A0A5F9CPZ9;A0A5F9D9Z0;G1SFS8;A0A5F9CWF0	G1SFS8_RABIT	SND1	Staphylococcal nuclease domain-containing protein	1	AGNFIGWLHMDGANLSVLLVEHALSK	AGNFIGWLHMDGANLSVLLVEHALSK	4	AGNFIGWLHMDGANLSVLLVEHALSK4	2903.42	862.879		3051.82	1091.95	4427.5
G1SV32	A0A5F9DSU7;G1SV32;G1TGX8;G1TUB1	G1SV32_RABIT		Ribosomal protein L7	0	AGNFYVPAEPK	AGNFYVPAEPK	2	AGNFYVPAEPK2	77507.8	198924	52510	46517.3	177652	134359
A0A5F9CPU6;A0A5F9D636;G1SIX1	G1SIX1;A0A5F9CPU6;A0A5F9D636	A0A5F9CPU6_RABIT;A0A5F9D636_RABIT;G1SIX1_RABIT	SLK	non-specific serine/threonine protein kinase	1	AGNILFTLDGDIK	AGNILFTLDGDIK	2	AGNILFTLDGDIK2		6545.31	4618.65
A0A5F9CE44;G1SIV1	G1SM04;G1SIV1;A0A5F9CE44	A0A5F9CE44_RABIT;G1SIV1_RABIT	STK4	Serine/threonine kinase 4	0	AGNILLNTEGHAK	AGNILLNTEGHAK	2	AGNILLNTEGHAK2	6324.81					1511.98
G1TA41	G1TA41;A0A5F9CX84;A0A5F9DJE4;A0A5F9C9W2	G1TA41_RABIT	TAOK1	TAO kinase 1	1	AGNILLTEPGQVK	AGNILLTEPGQVK	2	AGNILLTEPGQVK2	18060.1	7118.06	6806.64	7294.33	27511.5	3994.87
G1ST24	G1ST24;A0A5F9D245	G1ST24_RABIT	ACACB	acetyl-CoA carboxylase	1	AGNSLYPEDDSK	AGNSLYPEDDSK	2	AGNSLYPEDDSK2	45792.2	19756	12098.5	29605	90091.8	59896.2
A0A5F9CGS1;A0A5F9D0E7;A0A5F9DBK0	A0A5F9CD33;A0A5F9CGS1;A0A5F9D0E7;A0A5F9DBK0;G1SWU1	A0A5F9CGS1_RABIT;A0A5F9D0E7_RABIT;A0A5F9DBK0_RABIT	OXCT1	Succinyl-CoA:3-ketoacid-coenzyme A transferase	1	AGNVIFR	AGNVIFR	2	AGNVIFR2	6723.66		4354.1
A0A5F9DL71;A0A5F9DSB6;G1T1S7	G1T1S7;A0A5F9DL71;A0A5F9DSB6	A0A5F9DL71_RABIT;A0A5F9DSB6_RABIT;G1T1S7_RABIT	BAG3	BCL2 associated athanogene 3	1	AGPAGPDLLPGHIPIQVIR	AGPAGPDLLPGHIPIQVIR	3	AGPAGPDLLPGHIPIQVIR3	3311.93	1965.23				4217.88
A0A5F9DT70;G1SDJ3	A0A5F9DT70;G1SDJ3	A0A5F9DT70_RABIT;G1SDJ3_RABIT		ATP synthase membrane subunit K, mitochondrial	0	AGPETDAQFQFTGIK	AGPETDAQFQFTGIK	2	AGPETDAQFQFTGIK2	19294.7	9242.71	18683.4	6883.15	9608.58	10416.7
G1SSW2	A0A5F9C162;A0A5F9C4R2;A0A5F9DB90;A0A5F9DTJ0;G1SSW2	G1SSW2_RABIT	STK26	Serine/threonine kinase 26	1	AGPFDEFQIATMLK	AGPFDEFQIATMLK	2	AGPFDEFQIATMLK2	2625.41	2079.35
Q9MZD2	Q9MZD2;A0A5F9C4T1;A0A5F9C9Q9;A0A5F9CA72;A0A5F9CF58;A0A5F9CIE4;A0A5F9DDV7;A0A5F9DSU4;G1SE61	FLNB_RABIT	FLNB	Filamin-B (Fragment)	1	AGPGTLSVTIEGPSK	AGPGTLSVTIEGPSK	2	AGPGTLSVTIEGPSK2	7796.01	4026.64	3528.49
G1SDN4;G1TJN8	G1TJN8;A0A5F9CKC7;A0A5F9D4A4;G1SDN4;G1SRH9	G1SDN4_RABIT;G1TJN8_RABIT	SYNCRIP	Synaptotagmin binding cytoplasmic RNA interacting protein	0	AGPIWDLR	AGPIWDLR	2	AGPIWDLR2	3419.52		4684.04	29458.5	18531.8	4929.72
A0A5F9CMU1;A0A5F9D729;A0A5F9DDQ5	A0A5F9CMU1;A0A5F9D729;A0A5F9DDQ5	A0A5F9CMU1_RABIT;A0A5F9D729_RABIT;A0A5F9DDQ5_RABIT	SRC	Tyrosine-protein kinase	1	AGPLAGGVTTFVALYDYESR	AGPLAGGVTTFVALYDYESR	3	AGPLAGGVTTFVALYDYESR3	965.444
A0A5F9CIA1;G1TE76	A0A5F9CIA1;G1TE76	A0A5F9CIA1_RABIT;G1TE76_RABIT	EIF4H	Eukaryotic translation initiation factor 4H	1	AGPPMGSR	AGPPMGSR	2	AGPPMGSR2	15895.2	7366.12		32897.2		18628.8
G1T7Z0	G1T7Z0	G1T7Z0_RABIT	PGD	6-phosphogluconate dehydrogenase, decarboxylating	1	AGQAVDDFIEK	AGQAVDDFIEK	2	AGQAVDDFIEK2	69084.5	33637.6	44574.6	95387.8	139743	93734.8
A0A5F9C7N8;G1STW2	A0A5F9C7N8;A0A5F9DKY6;G1STW2	A0A5F9C7N8_RABIT;G1STW2_RABIT	ERAP1	Aminopeptidase	1	AGQGLLQEPLR	AGQGLLQEPLR	2	AGQGLLQEPLR2	5607.04	7046.39	14945.6	11337.9	7165.06	14266.7
G1TNZ3	G1TNZ3	G1TNZ3_RABIT	SLC25A10	Solute carrier family 25 member 10	1	AGQGPLPFHQK	AGQGPLPFHQK	3	AGQGPLPFHQK3	2648.62	11571.7	15466.1			18326.2
G1SQD4	G1SQD4	G1SQD4_RABIT	TBC1D24	TBC1 domain family member 24	1	AGQPLASDSVK	AGQPLASDSVK	2	AGQPLASDSVK2	15141.3	6879.46	1466.05	7541.26	37541.4	34723.6
P18287	P18287	APOE_RABIT	APOE	Apolipoprotein E	1	AGQPWELALGR	AGQPWELALGR	2	AGQPWELALGR2	173453		263779
A0A5F9DCH7;G1SY96	A0A5F9DCH7;G1T2J6;A0A5F9CC00;G1SY96	A0A5F9DCH7_RABIT;G1SY96_RABIT	SLC25A13	Solute carrier family 25 member 13	0	AGQTTYSGVIDCFR	AGQTTYSGVIDC(UniMod:4)FR	2	AGQTTYSGVIDC(UniMod:4)FR2	3603.53
G1TZ77	G1STJ8;A0A5F9C1H6;A0A5F9CV51;A0A5F9DFD7;G1STI8;G1TZ77	G1TZ77_RABIT	MYO5B	Myosin VB	0	AGQVAYLEK	AGQVAYLEK	2	AGQVAYLEK2	6290.07				2460.95
G1SYD6;U3KNJ6	G1SYD6;A0A5F9D7P4;A0A5F9DRS0;U3KNJ6	G1SYD6_RABIT;U3KNJ6_RABIT	LMNA	Lamin A/C	1	AGQVVTIWAAGAGATHSPPTDLVWK	AGQVVTIWAAGAGATHSPPTDLVWK	3	AGQVVTIWAAGAGATHSPPTDLVWK3	4612	12027.4	5839.77
A0A5F9DPU5	A0A5F9DPU5	A0A5F9DPU5_RABIT	UQCRB	Cytochrome b-c1 complex subunit 7	1	AGRPAVAASGR	(UniMod:1)AGRPAVAASGR	2	(UniMod:1)AGRPAVAASGR2	4069.74	4997.09		11170.7
A0A5F9DU18;G1T521	A0A5F9C829;A0A5F9DBR5;A0A5F9DU18;G1T521	A0A5F9DU18_RABIT;G1T521_RABIT		Milk fat globule EGF and factor V/VIII domain containing	0	AGSAEYVK	AGSAEYVK	1	AGSAEYVK1	1196430	2223960	2178220	1407390	1522560	1589860
A0A5F9DU18;G1T521	A0A5F9C829;A0A5F9DBR5;A0A5F9DU18;G1T521	A0A5F9DU18_RABIT;G1T521_RABIT		Milk fat globule EGF and factor V/VIII domain containing	0	AGSAEYVK	AGSAEYVK	2	AGSAEYVK2	17374900	37608800	36253300	26027600	20465700	21709900
A0A5F9DU18;G1T521	A0A5F9C829;A0A5F9DBR5;A0A5F9DU18;G1T521	A0A5F9DU18_RABIT;G1T521_RABIT		Milk fat globule EGF and factor V/VIII domain containing	0	AGSAEYVKTLK	AGSAEYVKTLK	2	AGSAEYVKTLK2	21554	18891.1	15874.1	23937.9	6437.45	21794.2
A0A5F9DU18;G1T521	A0A5F9C829;A0A5F9DBR5;A0A5F9DU18;G1T521	A0A5F9DU18_RABIT;G1T521_RABIT		Milk fat globule EGF and factor V/VIII domain containing	0	AGSAEYVKTLK	AGSAEYVKTLK	3	AGSAEYVKTLK3	40042.3	44265.9	22461.8	39198.2	10004.8	14403.3
A0A5F9DNN9	A0A5F9DNN9	A0A5F9DNN9_RABIT	CLIC4	Chloride intracellular channel protein	1	AGSDGESIGNCPFSQR	AGSDGESIGNC(UniMod:4)PFSQR	2	AGSDGESIGNC(UniMod:4)PFSQR2	10621.6	5685.89	3025.25		6406.03	4570.02
A0A5F9DS02	G1U2A2;A0A5F9DS02;G1TI53	A0A5F9DS02_RABIT	MYO6	Unconventional myosin-VI	1	AGSLKDPLLDDHGDFIR	AGSLKDPLLDDHGDFIR	3	AGSLKDPLLDDHGDFIR3	6081.34				13339.1
A0A5F9DS02	G1U2A2;A0A5F9DS02;G1TI53	A0A5F9DS02_RABIT	MYO6	Unconventional myosin-VI	1	AGSLKDPLLDDHGDFIR	AGSLKDPLLDDHGDFIR	4	AGSLKDPLLDDHGDFIR4	3726.59					5616.34
A0A5F9CG96;A0A5F9CKC4;A0A5F9CP37;A0A5F9DBZ5;A0A5F9DQL6;G1SGP4	A0A5F9CG96;A0A5F9CKC4;A0A5F9CP37;A0A5F9DBZ5;A0A5F9DQL6;A0A5F9DRP2;G1SGP4	A0A5F9CG96_RABIT;A0A5F9CKC4_RABIT;A0A5F9CP37_RABIT;A0A5F9DBZ5_RABIT;A0A5F9DQL6_RABIT;G1SGP4_RABIT	NAALADL2	N-acetylated alpha-linked acidic dipeptidase like 2	1	AGSQDLLYSYAAYSAK	AGSQDLLYSYAAYSAK	2	AGSQDLLYSYAAYSAK2	6564.47
A0A5F9C432;A0A5F9CLL6;A0A5F9DBM9;A0A5F9DGD5;G1SU30	G1SU30;A0A5F9C432;A0A5F9CLL6;A0A5F9CMF5;A0A5F9DBM9;A0A5F9DGD5	A0A5F9C432_RABIT;A0A5F9CLL6_RABIT;A0A5F9DBM9_RABIT;A0A5F9DGD5_RABIT;G1SU30_RABIT	BAG6	Large proline-rich protein BAG6	1	AGSSESIAAFIQR	AGSSESIAAFIQR	2	AGSSESIAAFIQR2	6247.37			2237.09
G1TCW2	A0A5F9CPP3;A0A5F9DC90;G1TCW2	G1TCW2_RABIT		SH3 domain-containing protein	0	AGSTALYWACHGGHK	AGSTALYWAC(UniMod:4)HGGHK	2	AGSTALYWAC(UniMod:4)HGGHK2	6743.71
G1TCW2	A0A5F9CPP3;A0A5F9DC90;G1TCW2	G1TCW2_RABIT		SH3 domain-containing protein	0	AGSTALYWACHGGHK	AGSTALYWAC(UniMod:4)HGGHK	3	AGSTALYWAC(UniMod:4)HGGHK3	1308.75		7413.69			7445.05
G1TY29	G1TY29;A0A5F9C6K3;Q9GLY4	G1TY29_RABIT	ITIH4	Inter-alpha-trypsin inhibitor heavy chain H4	0	AGSVSLLILLTDGEPTQGK	AGSVSLLILLTDGEPTQGK	2	AGSVSLLILLTDGEPTQGK2			7352.07		8688.67	9482.21
A0A5F9DU56;G1TKE7	G1TKE7;A0A5F9DU56	A0A5F9DU56_RABIT;G1TKE7_RABIT	IQGAP2	IQ motif containing GTPase activating protein 2	1	AGSWVTPEPCLTK	AGSWVTPEPC(UniMod:4)LTK	2	AGSWVTPEPC(UniMod:4)LTK2	14799.9	5567.75			7779.87
G1SK43	G1SK43	G1SK43_RABIT	CGNL1	Cingulin like 1	1	AGSYGVSIR	AGSYGVSIR	2	AGSYGVSIR2	5446.01
G1TTH9	G1TTH9	G1TTH9_RABIT	LAMA1	Laminin subunit alpha 1	1	AGTFALHK	AGTFALHK	2	AGTFALHK2		8808.43
A0A5F9C3T0;A0A5F9DF54;G1SPL1	G1SPL1;A0A5F9C3T0;A0A5F9DF54;A0A5F9CUQ6;A0A5F9DL30;A0A5F9DQA2	A0A5F9C3T0_RABIT;A0A5F9DF54_RABIT;G1SPL1_RABIT	PHGDH	D-3-phosphoglycerate dehydrogenase	1	AGTGVDNVDLEAATR	AGTGVDNVDLEAATR	2	AGTGVDNVDLEAATR2	7392.54
G1SKF1	G1SKF1	G1SKF1_RABIT	THBS1	Thrombospondin 1	1	AGTLDLSLTVQGK	AGTLDLSLTVQGK	2	AGTLDLSLTVQGK2	111431	56052.3	131227	19500.2		116241
Q9N0V7	Q9N0V7;A0A5F9CAT8;A0A5F9CLM2;A0A5F9DVL5;G1TE53	CBS_RABIT	CBS	Cystathionine beta-synthase	1	AGTLRPGDTIIEPTSGNTGIGLALAAAVK	AGTLRPGDTIIEPTSGNTGIGLALAAAVK	3	AGTLRPGDTIIEPTSGNTGIGLALAAAVK3		3566.42	6310.33	3957.63	11100.1	2472.69
G1TUP8	G1TUP8	G1TUP8_RABIT	RGL2	Ral guanine nucleotide dissociation stimulator like 2	1	AGTLVALVR	AGTLVALVR	2	AGTLVALVR2		2204.66			2063.77
G1SCY3	G1SCY3	G1SCY3_RABIT	UBR4	Ubiquitin protein ligase E3 component n-recognin 4	1	AGTQGDPDVPECLK	AGTQGDPDVPEC(UniMod:4)LK	2	AGTQGDPDVPEC(UniMod:4)LK2	3563.93				4194.62
A0A5F9D0E2;A0A5F9DC35;A0A5F9DJN9;G1TE34	A0A5F9D0E2;A0A5F9DC35;A0A5F9DJN9;G1TE34;A5HC35	A0A5F9D0E2_RABIT;A0A5F9DC35_RABIT;A0A5F9DJN9_RABIT;G1TE34_RABIT	ITGAV	Integrin subunit alpha V	1	AGTQLVAGLR	AGTQLVAGLR	2	AGTQLVAGLR2	9138.09	13243.8	10279.1	2831.42	2382.5	4294.45
G1TLM2	G1TLM2	G1TLM2_RABIT	CDC42EP1	CDC42 effector protein 1	1	AGTVAEGPR	AGTVAEGPR	2	AGTVAEGPR2	4319.96			2514.88	3057.72	2584.76
G1SXA8	G1SXA8	G1SXA8_RABIT	TTC9C	Tetratricopeptide repeat domain 9C	1	AGVAFFHLQDYDQAR	AGVAFFHLQDYDQAR	2	AGVAFFHLQDYDQAR2	3275.58				1408.39	1041.71
A0A5F9DSP4;G1TBY4	A0A5F9DSP4;G1TBY4	A0A5F9DSP4_RABIT;G1TBY4_RABIT	EDEM2	alpha-1,2-Mannosidase	1	AGVEVEAGWPCSGPLLR	AGVEVEAGWPC(UniMod:4)SGPLLR	2	AGVEVEAGWPC(UniMod:4)SGPLLR2		6922.22			8184.27	9462.93
A0A5F9C116;A0A5F9C5U5;A0A5F9DCJ2;G1SW67	G1SMH6;A0A5F9C0M6;A0A5F9C116;A0A5F9C5U5;A0A5F9DCJ2;A0A5F9DLR6;G1SW67	A0A5F9C116_RABIT;A0A5F9C5U5_RABIT;A0A5F9DCJ2_RABIT;G1SW67_RABIT	MACROH2A1	MacroH2A.1 histone	0	AGVIFPVGR	AGVIFPVGR	2	AGVIFPVGR2	17173.7	22211.3
G1TLN2	G1TLN2	G1TLN2_RABIT	HSD17B8	Hydroxysteroid 17-beta dehydrogenase 8	1	AGVIGLTQTVAK	AGVIGLTQTVAK	2	AGVIGLTQTVAK2	26231
G1SYI2	G1SEC9;G1SYI2;A0A5F9CMT3;A0A5F9CWI9;A0A5F9D3K2;A0A5F9D9N2;G1TLE4	G1SYI2_RABIT	GNB1	G protein subunit beta 1	0	AGVLAGHDNR	AGVLAGHDNR	2	AGVLAGHDNR2	315529	446311	253748	35971.5	11220.9	114681
G1SL68	G1SL68;A0A5F9CXR1;A0A5F9DGW4;G1TC33	G1SL68_RABIT	MYH9	Myosin heavy chain 9	0	AGVLAHLEEER	AGVLAHLEEER	2	AGVLAHLEEER2	25928.2			10744.2	13690.8	22672.6
G1SL68	G1SL68;A0A5F9CXR1;A0A5F9DGW4;G1TC33	G1SL68_RABIT	MYH9	Myosin heavy chain 9	0	AGVLAHLEEER	AGVLAHLEEER	3	AGVLAHLEEER3	8765.41	3296.72	4074.98	2931.33	10394.4	3339.92
G1SH63	A0A5F9C8I7;G1SH63	G1SH63_RABIT	GSS	Glutathione synthetase	1	AGVLEGLLPGQPQAVAR	AGVLEGLLPGQPQAVAR	2	AGVLEGLLPGQPQAVAR2	17423.1				20907.4
A0A5F9C5C4;G1SKP5	G1SKP5;A0A5F9C5C4	A0A5F9C5C4_RABIT;G1SKP5_RABIT	ZNHIT6	Zinc finger HIT-type containing 6	1	AGVLEVK	AGVLEVK	1	AGVLEVK1					12620	7216.68
G1T7W2	A0A5F9D0Q9;G1T7W2;G1TI56	G1T7W2_RABIT		RNA transcription, translation and transport factor protein	0	AGVMALANLLQIQR	AGVMALANLLQIQR	2	AGVMALANLLQIQR2	19916.7	13757.6		25315.9
G1TUP1	G1TUP1	G1TUP1_RABIT	PDCD6	Programmed cell death 6	1	AGVNFSEFTGVWK	AGVNFSEFTGVWK	2	AGVNFSEFTGVWK2	9890.19		10019.3	7916.92
G1STW0	G1TH09;G1STW0	G1STW0_RABIT		60S ribosomal protein L7a	0	AGVNTVTTLVENK	AGVNTVTTLVENK	2	AGVNTVTTLVENK2	144980	291303	90706	93967.9	266846	148706
G1STW0	G1TH09;G1STW0	G1STW0_RABIT		60S ribosomal protein L7a	0	AGVNTVTTLVENKK	AGVNTVTTLVENKK	2	AGVNTVTTLVENKK2	10449.1	27826.9	19800.9	11551.1	17598.5	22250.4
G1STW0	G1TH09;G1STW0	G1STW0_RABIT		60S ribosomal protein L7a	0	AGVNTVTTLVENKK	AGVNTVTTLVENKK	3	AGVNTVTTLVENKK3	15973.6	26586.5	10011.7	7913.7	21351	13167.2
G1T495	G1T495	G1T495_RABIT	HSPA14	Heat shock protein family A (Hsp70) member 14	1	AGVVANDAGDR	AGVVANDAGDR	2	AGVVANDAGDR2	2862.35				2031.32
P11170	P11170;B7NZM9	SC5A1_RABIT	SLC5A1	Sodium/glucose cotransporter 1	0	AGVVTMPEYLQK	AGVVTMPEYLQK	2	AGVVTMPEYLQK2	131235	144598	136228	71835.3	74774.8	370599
P11170	P11170;B7NZM9	SC5A1_RABIT	SLC5A1	Sodium/glucose cotransporter 1	0	AGVVTMPEYLQK	AGVVTM(UniMod:35)PEYLQK	2	AGVVTM(UniMod:35)PEYLQK2	6177.24	3453.61		8932.98	8892.42	18758.9
Q9N2G5	Q9N2G5	CLIC6_RABIT	CLIC6	Chloride intracellular channel protein 6	1	AGYDGESIGNCPFSQR	AGYDGESIGNC(UniMod:4)PFSQR	2	AGYDGESIGNC(UniMod:4)PFSQR2	22443.4	37438.7	12343.5	23863	32604.5	24537.7
A0A5F9C7A0;A0A5F9CH86	A0A5F9C7A0;A0A5F9CH86;G1SIW7	A0A5F9C7A0_RABIT;A0A5F9CH86_RABIT	GGH	folate gamma-glutamyl hydrolase	1	AGYHGVLR	AGYHGVLR	2	AGYHGVLR2	2372.92	915.532			6090.66
G1SCP8	A0A5F9CLL8;G1SCP8	G1SCP8_RABIT		Moesin	0	AGYLAGDK	AGYLAGDK	1	AGYLAGDK1	1100.51
G1SCP8	A0A5F9CLL8;G1SCP8	G1SCP8_RABIT		Moesin	0	AGYLAGDK	AGYLAGDK	2	AGYLAGDK2	19176.3	9629.71	4131.15	10754.9	13392	16873.8
G1SRT1	G1SRT1	G1SRT1_RABIT	APPL1	Adaptor protein, phosphotyrosine interacting with PH domain and leucine zipper 1	1	AGYLNAR	AGYLNAR	2	AGYLNAR2	3706.71
Q8HZQ5	Q8HZQ5;A0A5F9CK01;A0A5F9D2U0;A0A5F9D832;G1SKI1	EZRI_RABIT	EZR	Ezrin	1	AGYLSSER	AGYLSSER	2	AGYLSSER2	4158.4	29392.4	6574.46	39858.7	108252	12760.4
G1T8M9	G1T8M9;A0A5F9DD52	G1T8M9_RABIT	LRPPRC	Leucine rich pentatricopeptide repeat containing	1	AGYPQYVSEILEK	AGYPQYVSEILEK	2	AGYPQYVSEILEK2	9928.79
A0A5F9CGI8	A0A5F9CGI8;G1STU0	A0A5F9CGI8_RABIT	WDR77	WD repeat domain 77	1	AHAGQVTCVAASPHK	AHAGQVTC(UniMod:4)VAASPHK	3	AHAGQVTC(UniMod:4)VAASPHK3	5880.26		2422.06	3265.63	3525.21
A0A5F9DSL7	A0A5F9DSL7	A0A5F9DSL7_RABIT	TRIM4	Tripartite motif containing 4	1	AHAMAPIDEAFQNYR	AHAMAPIDEAFQNYR	2	AHAMAPIDEAFQNYR2	10351.4	3421.49
A0A5F9CSX2;G1TBW7	G1TBW7;A0A5F9CSX2	A0A5F9CSX2_RABIT;G1TBW7_RABIT	GNAQ	G protein subunit alpha q	1	AHAQLVR	AHAQLVR	2	AHAQLVR2	94950.2	38763.2	45605.5	16059.3	24585.8	25833.8
G1SQ44	G1SQ44;G1U6I6	G1SQ44_RABIT		Acyl-CoA thioesterase 4	0	AHAVAQVDAWK	AHAVAQVDAWK	2	AHAVAQVDAWK2	835.293					1438.35
P49065	P49065;G1U9S2;A0A5F9CE05	ALBU_RABIT	ALB	Albumin	1	AHCIYGLHNDETPAGLPAVAEEFVEDK	AHC(UniMod:4)IYGLHNDETPAGLPAVAEEFVEDK	4	AHC(UniMod:4)IYGLHNDETPAGLPAVAEEFVEDK4		13831	13572.1			43587.9
G1SHS7	G1SHS7;A0A5F9DBZ9;A0A5F9DMQ3	G1SHS7_RABIT	WDR1	WD repeat domain 1	1	AHDGGIYAISWSPDSTHLLSASGDK	AHDGGIYAISWSPDSTHLLSASGDK	3	AHDGGIYAISWSPDSTHLLSASGDK3	6092.58
G1SHS7	G1SHS7;A0A5F9DBZ9;A0A5F9DMQ3	G1SHS7_RABIT	WDR1	WD repeat domain 1	1	AHDGGIYAISWSPDSTHLLSASGDK	AHDGGIYAISWSPDSTHLLSASGDK	4	AHDGGIYAISWSPDSTHLLSASGDK4	49917.7			14481.3	9489.47
A0A5F9CB65;A0A5F9DEH3;G1SXJ0	A0A5F9CB65;A0A5F9DEH3;G1SXJ0	A0A5F9CB65_RABIT;A0A5F9DEH3_RABIT;G1SXJ0_RABIT	FAM114A1	Family with sequence similarity 114 member A1	1	AHDWVEEGQTPVSVDVAK	AHDWVEEGQTPVSVDVAK	3	AHDWVEEGQTPVSVDVAK3	2591.11
G1SR63	G1SR63;A0A5F9DKJ9	G1SR63_RABIT	PREB	Prolactin regulatory element-binding protein	1	AHEGEIEDLTLGPDGK	AHEGEIEDLTLGPDGK	2	AHEGEIEDLTLGPDGK2	2848.28	2224.92	2480.18		2411.92	4355.07
G1SHZ8	G1SHZ8	G1SHZ8_RABIT	CCT8	T-complex protein 1 subunit theta	1	AHEILPDLVCCSAK	AHEILPDLVC(UniMod:4)C(UniMod:4)SAK	2	AHEILPDLVC(UniMod:4)C(UniMod:4)SAK2	19502	12023.5	11727.3	18696.2	9937.52	18121.5
G1SHZ8	G1SHZ8	G1SHZ8_RABIT	CCT8	T-complex protein 1 subunit theta	1	AHEILPDLVCCSAK	AHEILPDLVC(UniMod:4)C(UniMod:4)SAK	3	AHEILPDLVC(UniMod:4)C(UniMod:4)SAK3	8536.92		9839.37	13968.2
Q28888	Q28888	PGS2_RABIT	DCN	Decorin	1	AHENEITK	AHENEITK	2	AHENEITK2			5082.05
A0A5F9DMW1;A0A5F9DQE2	A0A5F9CRK4;A0A5F9DMW1;A0A5F9DQE2;G1T2F4	A0A5F9DMW1_RABIT;A0A5F9DQE2_RABIT	PALS1	Protein PALS1	1	AHFDYDPSDDPYVPCR	AHFDYDPSDDPYVPC(UniMod:4)R	2	AHFDYDPSDDPYVPC(UniMod:4)R2	7854.4	4565.43	3473.41		3888.61	4573.4
A0A5F9DMW1;A0A5F9DQE2	A0A5F9CRK4;A0A5F9DMW1;A0A5F9DQE2;G1T2F4	A0A5F9DMW1_RABIT;A0A5F9DQE2_RABIT	PALS1	Protein PALS1	1	AHFDYDPSDDPYVPCR	AHFDYDPSDDPYVPC(UniMod:4)R	3	AHFDYDPSDDPYVPC(UniMod:4)R3	6722.35		4461.68		7672.85	3831.39
A0A5F9C5D0	A0A5F9C5D0	A0A5F9C5D0_RABIT		MHD domain-containing protein	1	AHFGLPSVEAEDK	AHFGLPSVEAEDK	3	AHFGLPSVEAEDK3	8880.53		4807.93	10438.2
G1SLD5	G1SLD5;A0A5F9CCP0;A0A5F9CNU0;A0A5F9DIW7	G1SLD5_RABIT	HYOU1	Hypoxia up-regulated 1	1	AHFNLDESGVLSLDR	AHFNLDESGVLSLDR	2	AHFNLDESGVLSLDR2	6272.32		15745.5	16763.9	4983.26	6487.34
G1SLD5	G1SLD5;A0A5F9CCP0;A0A5F9CNU0;A0A5F9DIW7	G1SLD5_RABIT	HYOU1	Hypoxia up-regulated 1	1	AHFNLDESGVLSLDR	AHFNLDESGVLSLDR	3	AHFNLDESGVLSLDR3	10544.5	22750.1
A0A1K0GGE9	A0A5F9C4S2;A0A1K0GGE9	A0A1K0GGE9_RABIT	GLNE1	Globin E1	1	AHGAEVAAALDDAVK	AHGAEVAAALDDAVK	2	AHGAEVAAALDDAVK2	1531.81	7953.09
A0A1K0GGE9	A0A5F9C4S2;A0A1K0GGE9	A0A1K0GGE9_RABIT	GLNE1	Globin E1	1	AHGAEVAAALDDAVK	AHGAEVAAALDDAVK	3	AHGAEVAAALDDAVK3	2140.01	7385.11
G1TJP4	G1TJP4	G1TJP4_RABIT	CHI3L1	Chitinase 3 like 1	1	AHGFDGLDLAWLYPTR	AHGFDGLDLAWLYPTR	3	AHGFDGLDLAWLYPTR3					5955.79	4449.24
G1SQA8	G1SQA8;Q0QEN9	G1SQA8_RABIT	ATP5F1B	ATP synthase subunit beta	0	AHGGYSVFAGVGER	AHGGYSVFAGVGER	2	AHGGYSVFAGVGER2	82364.7	57860.1	105358	107043	32830.8	27399.7
G1SQA8	G1SQA8;Q0QEN9	G1SQA8_RABIT	ATP5F1B	ATP synthase subunit beta	0	AHGGYSVFAGVGER	AHGGYSVFAGVGER	3	AHGGYSVFAGVGER3	68680.5	41436.2	125652	77908.1	54047.3	20826
A0A5F9CPM2;A0A5F9DH33;G1T072;G1U2N8	G1U9R7;A0A5F9CPM2;A0A5F9DH33;G1T072;G1U2N8;Q7M2X2	A0A5F9CPM2_RABIT;A0A5F9DH33_RABIT;G1T072_RABIT;G1U2N8_RABIT	COL4A5	Collagen type IV alpha 5 chain	0	AHGQDLGTAGSCLR	AHGQDLGTAGSC(UniMod:4)LR	2	AHGQDLGTAGSC(UniMod:4)LR2	8908.39	14476.7	4339.59
A0A5F9CPM2;A0A5F9DH33;G1T072;G1U2N8	G1U9R7;A0A5F9CPM2;A0A5F9DH33;G1T072;G1U2N8;Q7M2X2	A0A5F9CPM2_RABIT;A0A5F9DH33_RABIT;G1T072_RABIT;G1U2N8_RABIT	COL4A5	Collagen type IV alpha 5 chain	0	AHGQDLGTAGSCLR	AHGQDLGTAGSC(UniMod:4)LR	3	AHGQDLGTAGSC(UniMod:4)LR3	15527.3	45135	19808.4		1182.16	5678.29
A0A5F9C7A4;A0A5F9D0G7	A0A5F9C7A4;A0A5F9D0G7;A0A5F9DAL6;G1SFG2	A0A5F9C7A4_RABIT;A0A5F9D0G7_RABIT	ZDHHC20	Palmitoyltransferase	1	AHHCSACDTCILK	AHHC(UniMod:4)SAC(UniMod:4)DTC(UniMod:4)ILK	2	AHHC(UniMod:4)SAC(UniMod:4)DTC(UniMod:4)ILK2	1287.7
A0A5F9C7A4;A0A5F9D0G7	A0A5F9C7A4;A0A5F9D0G7;A0A5F9DAL6;G1SFG2	A0A5F9C7A4_RABIT;A0A5F9D0G7_RABIT	ZDHHC20	Palmitoyltransferase	1	AHHCSACDTCILK	AHHC(UniMod:4)SAC(UniMod:4)DTC(UniMod:4)ILK	3	AHHC(UniMod:4)SAC(UniMod:4)DTC(UniMod:4)ILK3	8390.18	6937.93	6605.74	2046.65	815.071	1870.04
A0A5F9DCD4;G1TBL6	A0A5F9DCD4;G1TBL6	A0A5F9DCD4_RABIT;G1TBL6_RABIT	CLTC	Clathrin heavy chain	1	AHIAQLCEK	AHIAQLC(UniMod:4)EK	2	AHIAQLC(UniMod:4)EK2	50352.2	11639.7	22690.5	28130.3	64838.4	20337.6
A0A5F9DH95;G1TR31	G1TR31;A0A5F9C8I9;A0A5F9CCK9;A0A5F9CCX6;A0A5F9CJZ1;A0A5F9CSF2;A0A5F9CT93;A0A5F9DBP5;A0A5F9DH95;A0A5F9DI97;A0A5F9DIU6	A0A5F9DH95_RABIT;G1TR31_RABIT		Alpha-2-macroglobulin	0	AHITQALTWLSQK	AHITQALTWLSQK	2	AHITQALTWLSQK2		1897.96			9935.01	6213.54
A0A5F9DH95;G1TR31	G1TR31;A0A5F9C8I9;A0A5F9CCK9;A0A5F9CCX6;A0A5F9CJZ1;A0A5F9CSF2;A0A5F9CT93;A0A5F9DBP5;A0A5F9DH95;A0A5F9DI97;A0A5F9DIU6	A0A5F9DH95_RABIT;G1TR31_RABIT		Alpha-2-macroglobulin	0	AHITQALTWLSQK	AHITQALTWLSQK	3	AHITQALTWLSQK3				6839.79
A0A5F9CRR7;G1SZ47	A0A5F9CRR7;A0A5F9DMM2;G1SZ47;G1TIV1;G1TZC6	A0A5F9CRR7_RABIT;G1SZ47_RABIT		Small ribosomal subunit protein uS12	0	AHLGTALK	AHLGTALK	1	AHLGTALK1	2042.44	3223.61			3100.71	844.38
A0A5F9CRR7;G1SZ47	A0A5F9CRR7;A0A5F9DMM2;G1SZ47;G1TIV1;G1TZC6	A0A5F9CRR7_RABIT;G1SZ47_RABIT		Small ribosomal subunit protein uS12	0	AHLGTALK	AHLGTALK	2	AHLGTALK2	59164.7	57528.9	22100	19887.3	56338.2	43496.1
G1TFT1	G1TFT1	G1TFT1_RABIT	TAOK2	TAO kinase 2	1	AHLLETTPK	AHLLETTPK	2	AHLLETTPK2	3909.39
G1TL06	A0A5F9DIB4;A0A5F9C2T7;A0A5F9CHZ5;A0A5F9CU17;A0A5F9CVM4;G1TL06;G1U3I6	G1TL06_RABIT	RPL3	Ribosomal protein L3	1	AHLMEIQVNGGTVAEK	AHLMEIQVNGGTVAEK	2	AHLMEIQVNGGTVAEK2	19397.2	32692.2	3265.07	3193.22	14512.6	3581.31
G1TL06	A0A5F9DIB4;A0A5F9C2T7;A0A5F9CHZ5;A0A5F9CU17;A0A5F9CVM4;G1TL06;G1U3I6	G1TL06_RABIT	RPL3	Ribosomal protein L3	1	AHLMEIQVNGGTVAEK	AHLMEIQVNGGTVAEK	3	AHLMEIQVNGGTVAEK3					13864.4
A0A5F9C4S4;G1TD66;Q95KS2	A0A5F9C4S4;G1TD66;O46408;Q95KS2	A0A5F9C4S4_RABIT;G1TD66_RABIT;Q95KS2_RABIT	ART4	NAD(P)(+)--arginine ADP-ribosyltransferase	1	AHLTWLNLAK	AHLTWLNLAK	2	AHLTWLNLAK2						9449.02
P33477	P33477;G1U9U1	ANX11_RABIT	ANXA11	Annexin A11	1	AHLVAVFNEYQR	AHLVAVFNEYQR	2	AHLVAVFNEYQR2	18248.7	13764.5	17657.4	4774.68		17435.5
G1SXM7	G1SXM7	G1SXM7_RABIT	SDR16C5	Short chain dehydrogenase/reductase family 16C member 5	1	AHLWTYK	AHLWTYK	2	AHLWTYK2	7690.69	3659.84
A0A5F9DCD4;G1TBL6	G1SF26;A0A5F9CWS3;A0A5F9DCD4;A0A5F9DCQ8;A0A5F9DSZ0;G1TBL6;A0A5F9CM34	A0A5F9DCD4_RABIT;G1TBL6_RABIT	CLTC	Clathrin heavy chain	0	AHMGMFTELAILYSK	AHMGMFTELAILYSK	2	AHMGMFTELAILYSK2			1291.05		5820.06	6696.32
A0A5F9DCD4;G1TBL6	G1SF26;A0A5F9CWS3;A0A5F9DCD4;A0A5F9DCQ8;A0A5F9DSZ0;G1TBL6;A0A5F9CM34	A0A5F9DCD4_RABIT;G1TBL6_RABIT	CLTC	Clathrin heavy chain	0	AHMGMFTELAILYSK	AHMGMFTELAILYSK	3	AHMGMFTELAILYSK3	3892.64
Q29513	Q29513	GNMT_RABIT	GNMT	Glycine N-methyltransferase	1	AHMVTLDYTVQVPAAGQDGPPSLSK	AHMVTLDYTVQVPAAGQDGPPSLSK	3	AHMVTLDYTVQVPAAGQDGPPSLSK3				7679.54
A0A5F9C2F4;A0A5F9CXD3;A0A5F9DF06;G1T049	A0A5F9C2F4;A0A5F9CXD3;A0A5F9DF06;G1T049	A0A5F9C2F4_RABIT;A0A5F9CXD3_RABIT;A0A5F9DF06_RABIT;G1T049_RABIT	COL4A6	Collagen type IV alpha 6 chain	1	AHNQDLGFAGSCLPR	AHNQDLGFAGSC(UniMod:4)LPR	2	AHNQDLGFAGSC(UniMod:4)LPR2		3263.18
P41111	P41111;G1TYD9	EI2BD_RABIT	EIF2B4	Translation initiation factor eIF-2B subunit delta	1	AHNVPVLVCCETYK	AHNVPVLVC(UniMod:4)C(UniMod:4)ETYK	2	AHNVPVLVC(UniMod:4)C(UniMod:4)ETYK2	3860.77	3027.68		2492.66	3426.75	1582.25
P41111	P41111;G1TYD9	EI2BD_RABIT	EIF2B4	Translation initiation factor eIF-2B subunit delta	1	AHNVPVLVCCETYK	AHNVPVLVC(UniMod:4)C(UniMod:4)ETYK	3	AHNVPVLVC(UniMod:4)C(UniMod:4)ETYK3				2047	3661.2
G1T0V4	G1T0V4	G1T0V4_RABIT		Small nuclear ribonucleoprotein G	1	AHPPELK	AHPPELK	2	AHPPELK2	10289	5498.7	3425.94
A0A5F9DIB9	A0A5F9DIB9;G1T866	A0A5F9DIB9_RABIT	FAF2	Fas associated factor family member 2	1	AHPVFYQGTYSQALNDAK	AHPVFYQGTYSQALNDAK	3	AHPVFYQGTYSQALNDAK3	16332.9	3537.09		4763.89	6798.01
G1SS91	G1SS91;A0A5F9DNV0	G1SS91_RABIT		Uncharacterized protein	0	AHQLQLNNHQTK	AHQLQLNNHQTK	3	AHQLQLNNHQTK3	4718.82	5031.15	3997.68
A0A5F9CVV7;G1SX32	A0A5F9CVV7;G1SX32	A0A5F9CVV7_RABIT;G1SX32_RABIT	PPP6C	Serine/threonine-protein phosphatase	1	AHQLVHEGYK	AHQLVHEGYK	3	AHQLVHEGYK3	1678.94			2656.56	2011.99
G1SZN0	G1SZN0;G1T777	G1SZN0_RABIT	FAM120A	Family with sequence similarity 120A	0	AHQLVLPPCDVVIK	AHQLVLPPC(UniMod:4)DVVIK	2	AHQLVLPPC(UniMod:4)DVVIK2	5459.25		4505.36
P67777	P11611;P67777;A0A5F9DM35;A0A5S8H548	PP2AA_RABIT	PPP2CA	Serine/threonine-protein phosphatase 2A catalytic subunit alpha isoform	0	AHQLVMEGYNWCHDR	AHQLVMEGYNWC(UniMod:4)HDR	2	AHQLVMEGYNWC(UniMod:4)HDR2	5279.78				968.757
P67777	P11611;P67777;A0A5F9DM35;A0A5S8H548	PP2AA_RABIT	PPP2CA	Serine/threonine-protein phosphatase 2A catalytic subunit alpha isoform	0	AHQLVMEGYNWCHDR	AHQLVMEGYNWC(UniMod:4)HDR	3	AHQLVMEGYNWC(UniMod:4)HDR3	986.253			1611.93	6097.72
P67777	P11611;P67777;A0A5F9DM35;A0A5S8H548	PP2AA_RABIT	PPP2CA	Serine/threonine-protein phosphatase 2A catalytic subunit alpha isoform	0	AHQLVMEGYNWCHDR	AHQLVMEGYNWC(UniMod:4)HDR	4	AHQLVMEGYNWC(UniMod:4)HDR4	4872.58	10058.5	10912.2	15959.3		7953.8
G1T0E5	G1T0E5;A0A5F9CHR1;A0A5F9CPD5;A0A5F9DRE2	G1T0E5_RABIT	SNAP23	Synaptosomal-associated protein	1	AHQVTDESLESTR	AHQVTDESLESTR	2	AHQVTDESLESTR2	23864.2	21825	29516.6	8337.45	18068.6	23733.4
G1T0E5	G1T0E5;A0A5F9CHR1;A0A5F9CPD5;A0A5F9DRE2	G1T0E5_RABIT	SNAP23	Synaptosomal-associated protein	1	AHQVTDESLESTR	AHQVTDESLESTR	3	AHQVTDESLESTR3	28557.8	45474	39268.9	15694.6	59042.5	44442.7
G1T0E5	G1T0E5;A0A5F9CHR1;A0A5F9CPD5;A0A5F9DRE2	G1T0E5_RABIT	SNAP23	Synaptosomal-associated protein	1	AHQVTDESLESTRR	AHQVTDESLESTRR	3	AHQVTDESLESTRR3	111141	71638.8	109002	55857.9	147267	235144
G1T0E5	G1T0E5;A0A5F9CHR1;A0A5F9CPD5;A0A5F9DRE2	G1T0E5_RABIT	SNAP23	Synaptosomal-associated protein	1	AHQVTDESLESTRR	AHQVTDESLESTRR	4	AHQVTDESLESTRR4	46742.4	68006.4	35175.2	11496.6		39520.3
P62143	P62139;P62143;A0A5F9CWJ2;G1SWW8;G1U3X6;A0A5F9CBD9;A0A5F9D840;A0A5F9DKS8;A0A5F9DVN2;G1SEK1	PP1B_RABIT	PPP1CB	Serine/threonine-protein phosphatase PP1-beta catalytic subunit	0	AHQVVEDGYEFFAK	AHQVVEDGYEFFAK	2	AHQVVEDGYEFFAK2	5374.08				22550	16465.6
P62143	P62139;P62143;A0A5F9CWJ2;G1SWW8;G1U3X6;A0A5F9CBD9;A0A5F9D840;A0A5F9DKS8;A0A5F9DVN2;G1SEK1	PP1B_RABIT	PPP1CB	Serine/threonine-protein phosphatase PP1-beta catalytic subunit	0	AHQVVEDGYEFFAK	AHQVVEDGYEFFAK	3	AHQVVEDGYEFFAK3		17499.7	14027		14827	7796.47
P98118	P98118;A0A5F9D237;G1TNZ4	PROS_RABIT	PROS1	Vitamin K-dependent protein S (Fragment)	1	AHSCPSVWNDK	AHSC(UniMod:4)PSVWNDK	2	AHSC(UniMod:4)PSVWNDK2	2053.72	14932	5242.73	14731.6	21166.2	20049.1
P98118	P98118;A0A5F9D237;G1TNZ4	PROS_RABIT	PROS1	Vitamin K-dependent protein S (Fragment)	1	AHSCPSVWNDK	AHSC(UniMod:4)PSVWNDK	3	AHSC(UniMod:4)PSVWNDK3	5584.58	8907.91	9086.15	16951.5	24692	40966.6
G1SN40	G1SN40	G1SN40_RABIT	TBC1D8B	TBC1 domain family member 8B	1	AHSEQFNAFFR	AHSEQFNAFFR	2	AHSEQFNAFFR2	33821.9	14531.4	6479.31	7455.72	31481.7	22469.3
G1SN40	G1SN40	G1SN40_RABIT	TBC1D8B	TBC1 domain family member 8B	1	AHSEQFNAFFR	AHSEQFNAFFR	3	AHSEQFNAFFR3	22362.9	5649.31	11475.1	1030.91	14371.7	12750.6
G1TTY7	G1TTY7	G1TTY7_RABIT	RPL18A	60S ribosomal protein L18a	1	AHSIQVMK	AHSIQVMK	1	AHSIQVMK1	1949.9	4469.19			2334.17	6130.16
G1TTY7	G1TTY7	G1TTY7_RABIT	RPL18A	60S ribosomal protein L18a	1	AHSIQVMK	AHSIQVMK	2	AHSIQVMK2	7222.54	48822.8	7190.64	4166.98	100782	56811.5
G1TTY7	G1TTY7	G1TTY7_RABIT	RPL18A	60S ribosomal protein L18a	1	AHSIQVMK	AHSIQVM(UniMod:35)K	2	AHSIQVM(UniMod:35)K2	4541.13
G1T7Z6	G1T7Z6;G1TLE3	G1T7Z6_RABIT		Phosphoglycerate kinase	0	AHSSMVGVNLPQK	AHSSMVGVNLPQK	2	AHSSMVGVNLPQK2	10589.9	8798.85		3517.81	5022.05	7954.69
G1T7Z6	G1T7Z6;G1TLE3	G1T7Z6_RABIT		Phosphoglycerate kinase	0	AHSSMVGVNLPQK	AHSSMVGVNLPQK	3	AHSSMVGVNLPQK3	10426.2	8334.62	6339.66	9687.4	10363.6	10189.3
A0A5F9C6V3;G1TL18	A0A5F9C6V3;A0A5F9DJT9;G1TL18	A0A5F9C6V3_RABIT;G1TL18_RABIT	PTPRF	protein-tyrosine-phosphatase	1	AHTDVGPGPESSPVLVR	AHTDVGPGPESSPVLVR	2	AHTDVGPGPESSPVLVR2	1272.89		3415.71			810.31
A0A5F9C6V3;G1TL18	A0A5F9C6V3;A0A5F9DJT9;G1TL18	A0A5F9C6V3_RABIT;G1TL18_RABIT	PTPRF	protein-tyrosine-phosphatase	1	AHTDVGPGPESSPVLVR	AHTDVGPGPESSPVLVR	3	AHTDVGPGPESSPVLVR3	12113	17383.8				6615.27
A0A5F9DCD4;G1TBL6	A0A5F9DCD4;G1TBL6	A0A5F9DCD4_RABIT;G1TBL6_RABIT	CLTC	Clathrin heavy chain	1	AHTMTDDVTFWK	AHTMTDDVTFWK	2	AHTMTDDVTFWK2	15746.6	7566.57	12224.4	9223.32	15636.8	15858.9
A0A5F9DCD4;G1TBL6	A0A5F9DCD4;G1TBL6	A0A5F9DCD4_RABIT;G1TBL6_RABIT	CLTC	Clathrin heavy chain	1	AHTMTDDVTFWK	AHTMTDDVTFWK	3	AHTMTDDVTFWK3	8149.51	5253.08	7866.19	7882.24	17703.1	11306.6
G1SMM2	A0A5F9CCW7;G1SMM2	G1SMM2_RABIT	DIP2A	Disco interacting protein 2 homolog A	1	AHTTPDHPLFLLLNAK	AHTTPDHPLFLLLNAK	3	AHTTPDHPLFLLLNAK3	1075.59
A0A5F9DRF7;G1SWC1	G1SWC1;A0A5F9CEV0;A0A5F9DRF7	A0A5F9DRF7_RABIT;G1SWC1_RABIT	LETMD1	LETM1 domain containing 1	1	AHTTVIQQLDK	AHTTVIQQLDK	2	AHTTVIQQLDK2	3304.49
A0A5F9C4D8	A0A5F9C4D8;A0A5F9C4F4;A0A5F9CV98;A0A5F9D785;G1TI71	A0A5F9C4D8_RABIT		UTP--glucose-1-phosphate uridylyltransferase	0	AHVDEFK	AHVDEFK	2	AHVDEFK2	17125.7	16730.2	10606.5	45772.5	43373.1	18519.8
G1TEP1	G1TEP1;U3KN58	G1TEP1_RABIT	ZC3HAV1	Poly [ADP-ribose] polymerase	1	AHVESICANNFDR	AHVESIC(UniMod:4)ANNFDR	2	AHVESIC(UniMod:4)ANNFDR2	4023.39	1273.01	5686.57			1956.8
G1SR03	G1SR03	G1SR03_RABIT	VCP	Transitional endoplasmic reticulum ATPase	1	AHVIVMAATNRPNSIDPALR	AHVIVMAATNRPNSIDPALR	3	AHVIVMAATNRPNSIDPALR3	17309	5538.86	7167.86	12067.5	8923.31	6213.8
G1SR03	G1SR03	G1SR03_RABIT	VCP	Transitional endoplasmic reticulum ATPase	1	AHVIVMAATNRPNSIDPALR	AHVIVMAATNRPNSIDPALR	4	AHVIVMAATNRPNSIDPALR4	10711.6	10958.1	10128.9	10803.1	17065.8
A0A5F9DAQ9;G1SW47	A0A5F9DAQ9;G1SW47	A0A5F9DAQ9_RABIT;G1SW47_RABIT		Tetratricopeptide repeat protein 7 N-terminal domain-containing protein	0	AHVLYFK	AHVLYFK	2	AHVLYFK2	1906.16	2041.31
A0A5F9CLB6;A0A5F9D815;A0A5F9DNT2;G1SM64	A0A5F9C3H6;A0A5F9CLB6;A0A5F9DIX6;A0A5F9D815;A0A5F9DA11;A0A5F9DNT2;G1SM64;Q9GLY6	A0A5F9CLB6_RABIT;A0A5F9D815_RABIT;A0A5F9DNT2_RABIT;G1SM64_RABIT	ITIH2	Inter-alpha-trypsin inhibitor heavy chain 2	0	AHVSFKPTVAQQR	AHVSFKPTVAQQR	3	AHVSFKPTVAQQR3	1802.02	5761.04	6914.17	4431.13		7772.17
A0A5F9CCJ8;A0A5F9CMC1;A0A5F9D2B4	A0A5F9CCJ8;A0A5F9CFU4;A0A5F9CMC1;A0A5F9CXB7;A0A5F9D2B4;A0A5F9D4G1;A0A5F9D4J2;A0A5F9D526;A0A5F9DTC8;A0A5F9DTV9;Q30849;A0A5F9CXR0;Q30850;Q30851	A0A5F9CCJ8_RABIT;A0A5F9CMC1_RABIT;A0A5F9D2B4_RABIT		Ig-like domain-containing protein	0	AHVTHHPASDKEATLR	AHVTHHPASDKEATLR	3	AHVTHHPASDKEATLR3					2718.5
G1T196	G1T196	G1T196_RABIT	STRN3	Striatin 3	1	AHWEVER	AHWEVER	2	AHWEVER2	7052.71	6351.34		4121.25
A0A5F9D3P7;G1T0W8	G1T0W8;A0A5F9D3P7	A0A5F9D3P7_RABIT;G1T0W8_RABIT	FGB	Fibrinogen beta chain	1	AHYGGFTLQNEANK	AHYGGFTLQNEANK	2	AHYGGFTLQNEANK2	20653.5	38424.4	29872	33709.3	8340.14	60513.5
A0A5F9D3P7;G1T0W8	G1T0W8;A0A5F9D3P7	A0A5F9D3P7_RABIT;G1T0W8_RABIT	FGB	Fibrinogen beta chain	1	AHYGGFTLQNEANK	AHYGGFTLQNEANK	3	AHYGGFTLQNEANK3	25034.5	60875	51259.9	32857.2	20292.5	74426.5
A0A5F9DH95;G1TR31	G1TR31;A0A5F9C8I9;A0A5F9CCK9;A0A5F9CCX6;A0A5F9CJZ1;A0A5F9CSF2;A0A5F9CT93;A0A5F9DBP5;A0A5F9DH95;A0A5F9DI97;A0A5F9DIU6	A0A5F9DH95_RABIT;G1TR31_RABIT		Alpha-2-macroglobulin	0	AHYILNAQVLGELK	AHYILNAQVLGELK	2	AHYILNAQVLGELK2	1406.53	4486.13				924.746
A0A5F9DRJ7	A0A5F9C1C5;A0A5F9C8Z8;A0A5F9CQY8;A0A5F9D2M1;A0A5F9DH12;A0A5F9DLN0;A0A5F9DRJ7;G1SQV9	A0A5F9DRJ7_RABIT		Alpha-2-macroglobulin	0	AHYILNGQILK	AHYILNGQILK	3	AHYILNGQILK3		1804.1			2249.26
A0A5F9DQV8;G1STP3	A0A5F9C241;A0A5F9DP15;A0A5F9DQV8;G1STP3	A0A5F9DQV8_RABIT;G1STP3_RABIT	CRTAP	Cartilage associated protein	1	AIAAAHTFLLK	AIAAAHTFLLK	2	AIAAAHTFLLK2	3442.4	8671.42				2977.95
P19134	P19134;G1STF7;A0A5F9CXN7;A0A5F9CYD1;A0A5F9DTL0	TRFE_RABIT	TF	Serotransferrin	1	AIAAHEADAVTLDAGLVHEAGLTPNNLK	AIAAHEADAVTLDAGLVHEAGLTPNNLK	3	AIAAHEADAVTLDAGLVHEAGLTPNNLK3		14759.8	17520.9	7948.19		13032.7
P19134	P19134;G1STF7;A0A5F9CXN7;A0A5F9CYD1;A0A5F9DTL0	TRFE_RABIT	TF	Serotransferrin	1	AIAAHEADAVTLDAGLVHEAGLTPNNLK	AIAAHEADAVTLDAGLVHEAGLTPNNLK	4	AIAAHEADAVTLDAGLVHEAGLTPNNLK4	4922.5	22424.6	7789.01	59966.5
G1SHZ8	G1SHZ8	G1SHZ8_RABIT	CCT8	T-complex protein 1 subunit theta	1	AIAATGANVIVTGGK	AIAATGANVIVTGGK	2	AIAATGANVIVTGGK2	66199.3	23362.4	44859.5	54042	27430.5	23718.5
A0A5F9CH79;A0A5F9CLI7;A0A5F9D8A3;A0A5F9DFE7;G1SLF8	A0A5F9CH79;A0A5F9CLI7;A0A5F9D8A3;A0A5F9DC61;A0A5F9DFE7;G1SLF8;G1TVW9	A0A5F9CH79_RABIT;A0A5F9CLI7_RABIT;A0A5F9D8A3_RABIT;A0A5F9DFE7_RABIT;G1SLF8_RABIT	ECPAS	Ecm29 proteasome adaptor and scaffold	1	AIACVVTACSAELEK	AIAC(UniMod:4)VVTAC(UniMod:4)SAELEK	2	AIAC(UniMod:4)VVTAC(UniMod:4)SAELEK2	658.715				1561.1
G1SQG5	G1SQG5;A0A5F9CUV4;A0A5F9DW09	G1SQG5_RABIT	MDH1	Malate dehydrogenase	1	AIADHVR	AIADHVR	2	AIADHVR2	5612.69	11392.1	12169.9	37933.9	29238.6	25955.2
G1T8R1	G1T8R1	G1T8R1_RABIT	PAFAH1B1	Platelet-activating factor acetylhydrolase IB subunit alpha	1	AIADYLR	AIADYLR	2	AIADYLR2	41439.7		13030.8	22328.6	56964.1	38835.8
A0A5F9D9K6;A0A5F9DPV4;G1SWV9	A0A5F9CZS3;A0A5F9D9K6;A0A5F9DPV4;G1SWV9	A0A5F9D9K6_RABIT;A0A5F9DPV4_RABIT;G1SWV9_RABIT	NAPB	NSF attachment protein beta	1	AIAHYEQSADYYK	AIAHYEQSADYYK	2	AIAHYEQSADYYK2	15581.7	10469.5	12344.5	6713.75	6282.67	4199.63
A0A5F9D9K6;A0A5F9DPV4;G1SWV9	A0A5F9CZS3;A0A5F9D9K6;A0A5F9DPV4;G1SWV9	A0A5F9D9K6_RABIT;A0A5F9DPV4_RABIT;G1SWV9_RABIT	NAPB	NSF attachment protein beta	1	AIAHYEQSADYYK	AIAHYEQSADYYK	3	AIAHYEQSADYYK3	8215.65	9417.73	7914.2	5754.2	4887.14	7185.4
A0A5F9D9K6;A0A5F9DPV4;G1SWV9	A0A5F9CZS3;A0A5F9D9K6;A0A5F9DPV4;G1SWV9	A0A5F9D9K6_RABIT;A0A5F9DPV4_RABIT;G1SWV9_RABIT	NAPB	NSF attachment protein beta	1	AIAHYEQSADYYKGEESNSSANK	AIAHYEQSADYYKGEESNSSANK	3	AIAHYEQSADYYKGEESNSSANK3	14080.8	2786.66		11332.7	2779.46
A0A5F9D9K6;A0A5F9DPV4;G1SWV9	A0A5F9CZS3;A0A5F9D9K6;A0A5F9DPV4;G1SWV9	A0A5F9D9K6_RABIT;A0A5F9DPV4_RABIT;G1SWV9_RABIT	NAPB	NSF attachment protein beta	1	AIAHYEQSADYYKGEESNSSANK	AIAHYEQSADYYKGEESNSSANK	4	AIAHYEQSADYYKGEESNSSANK4	10536.2	18033.7	16726	17391.2	3260.13	6657.86
G1TAG4	A0A5F9C7Y2;G1TAG4	G1TAG4_RABIT	RHPN2	Rhophilin Rho GTPase binding protein 2	1	AIALHEESVR	AIALHEESVR	2	AIALHEESVR2	4724.46
G1SR03	G1SR03	G1SR03_RABIT	VCP	Transitional endoplasmic reticulum ATPase	1	AIANECQANFISIK	AIANEC(UniMod:4)QANFISIK	2	AIANEC(UniMod:4)QANFISIK2			15744.6	2688.35	2597.61
G1T9N2	G1T9N2	G1T9N2_RABIT		ATP synthase subunit d, mitochondrial	1	AIANSLK	AIANSLK	1	AIANSLK1	1248.91		2052.19	4580.79
A0A5F9CP82;A0A5F9DG33;G1SIX0	A0A5F9CP82;A0A5F9DG33;G1SIX0	A0A5F9CP82_RABIT;A0A5F9DG33_RABIT;G1SIX0_RABIT	ITGA10	Integrin subunit alpha 10	1	AIASDPDER	AIASDPDER	2	AIASDPDER2	4366.15	5801.06	2565.65
A0A5F9C6P1;G1T180	A0A5F9C6P1;G1T180	A0A5F9C6P1_RABIT;G1T180_RABIT	ITGA2	Integrin subunit alpha 2	1	AIASIPTER	AIASIPTER	2	AIASIPTER2	23991.5		42741.4		9918.18	20545.5
A0A5F9CM20;A0A5F9CYF1;G1SYV9	G1SYV9;A0A5F9CM20;A0A5F9CYF1;A0A5F9DB63	A0A5F9CM20_RABIT;A0A5F9CYF1_RABIT;G1SYV9_RABIT	TLN1	Talin 1	1	AIAVTVQEMVTK	AIAVTVQEMVTK	2	AIAVTVQEMVTK2	3961.3	2415.01
G1SQL0	A0A5F9C5H9;A0A5F9C9T9;A0A5F9D992;A0A5F9CKA9;G1SQL0	G1SQL0_RABIT		Proteasome 26S subunit, ATPase 1	0	AICTEAGLMALR	AIC(UniMod:4)TEAGLMALR	2	AIC(UniMod:4)TEAGLMALR2			16904.6	13677.3	25496.8	17884
G1SZD6	G1SZD6	G1SZD6_RABIT	YWHAQ	14-3-3 protein theta	1	AICTTVLELLDK	AIC(UniMod:4)TTVLELLDK	2	AIC(UniMod:4)TTVLELLDK2			5491.21			4667.23
A0A5F9CXS2;A0A5F9DC34;G1STI6	G1STI6;A0A5F9CA40;A0A5F9CXS2;A0A5F9DC34	A0A5F9CXS2_RABIT;A0A5F9DC34_RABIT;G1STI6_RABIT	TEC	Tyrosine-protein kinase	1	AIDELVECEESFGR	AIDELVEC(UniMod:4)EESFGR	2	AIDELVEC(UniMod:4)EESFGR2	7815.55
G1SXL3;G1TQF7	G1SXL3;G1TJ30;G1TQF7;G1SCD7	G1SXL3_RABIT;G1TQF7_RABIT		STI1 domain-containing protein	0	AIDINPDSAQPYK	AIDINPDSAQPYK	2	AIDINPDSAQPYK2	72182.7	51128.9	44118.6	63489.1	55798.9	38041.3
G1SXL3;G1TQF7	G1SXL3;G1TJ30;G1TQF7;A0A5F9DW93;G1SCD7	G1SXL3_RABIT;G1TQF7_RABIT		STI1 domain-containing protein	0	AIDLFTDAIK	AIDLFTDAIK	2	AIDLFTDAIK2	112616			71409.7
G1TE43	A0A5F9CP79;A0A5F9DJZ4;G1TE43	G1TE43_RABIT		vesicle-fusing ATPase	0	AIDLVTK	AIDLVTK	1	AIDLVTK1				6306.13	5215.87
A0A5F9CVY7	A0A5F9CVY7	A0A5F9CVY7_RABIT	ADAM10	ADAM metallopeptidase domain 10	1	AIDTIYQTTDFSGIR	AIDTIYQTTDFSGIR	2	AIDTIYQTTDFSGIR2	22663.8	12927		5266.18	1663.03	6398.44
A0A5F9CKM8;A0A5F9D9T4;A0A5F9DRP4;G1SWY3	A0A5F9CKM8;A0A5F9D9T4;A0A5F9DRP4;G1SWY3	A0A5F9CKM8_RABIT;A0A5F9D9T4_RABIT;A0A5F9DRP4_RABIT;G1SWY3_RABIT	EFR3A	EFR3 homolog A	1	AIDTSGMEEQEK	AIDTSGMEEQEK	2	AIDTSGMEEQEK2	1121.13
G1T9N2	G1T9N2	G1T9N2_RABIT		ATP synthase subunit d, mitochondrial	1	AIDWVAFGEIIPR	AIDWVAFGEIIPR	2	AIDWVAFGEIIPR2	9086.85			9391.11	29245
G1TCQ4	G1TCQ4;G1TEQ9;A0A5F9C5B7	G1TCQ4_RABIT	GNPDA1	Glucosamine-6-phosphate isomerase	0	AIEEGVNHMWTVSAFQQHPR	AIEEGVNHMWTVSAFQQHPR	3	AIEEGVNHMWTVSAFQQHPR3	8826.35	11869.9
A0A5F9DGX1;G1U1D2	A0A5F9DGX1;G1U1D2	A0A5F9DGX1_RABIT;G1U1D2_RABIT		RNA polymerase I and III subunit D	0	AIEELLK	AIEELLK	2	AIEELLK2	6234.94	7751.37	17887.9	14853.6	10890.7	22009.3
A0A5F9DDQ8;G1SR41;G1SU98	A0A5F9DDQ8;G1SR41;G1SU98	A0A5F9DDQ8_RABIT;G1SR41_RABIT;G1SU98_RABIT		Stathmin	0	AIEENNNFSK	AIEENNNFSK	2	AIEENNNFSK2	6479.31	2649.07		594.058
G1T9R8	A0A5F9CNG0;G1T9R8	G1T9R8_RABIT	UAP1	UDP-N-acetylglucosamine pyrophosphorylase 1	1	AIEGFNQSSHQK	AIEGFNQSSHQK	3	AIEGFNQSSHQK3	2990.57			4344.65	5913.21
G1SEF8	G1SEF8;A0A5F9D0X4	G1SEF8_RABIT	NAPA	NSF attachment protein alpha	1	AIEIYTDMGR	AIEIYTDMGR	2	AIEIYTDMGR2	251747	257468	251501	97305	120358	184627
G1SEF8	G1SEF8;A0A5F9D0X4	G1SEF8_RABIT	NAPA	NSF attachment protein alpha	1	AIEIYTDMGR	AIEIYTDM(UniMod:35)GR	2	AIEIYTDM(UniMod:35)GR2	9440.84		10372.3	5785.93		4315.46
G1T2I2	G1T2I2	G1T2I2_RABIT	OTULIN	OTU deubiquitinase with linear linkage specificity	1	AIELYDDKEK	AIELYDDKEK	2	AIELYDDKEK2	8163.64
G1TUE0	G1SXZ7;G1TUE0;G1TVI3	G1TUE0_RABIT		Fumarate hydratase, mitochondrial	0	AIEMLGGELGSK	AIEMLGGELGSK	2	AIEMLGGELGSK2	11908.2	4980.81	23151.3		7928.94
G1SH63	A0A5F9C8I7;G1SH63	G1SH63_RABIT	GSS	Glutathione synthetase	1	AIENELLAK	AIENELLAK	2	AIENELLAK2	20614.4		18733.5	19260.3
A0A5F9D5Q5;G1TET0	A0A5F9D5Q5;G1TET0	A0A5F9D5Q5_RABIT;G1TET0_RABIT	CPB2	Carboxypeptidase B2	1	AIENINK	AIENINK	2	AIENINK2		6812.46	7673.05	10278.1		16568.8
A0A5F9CXG8;A0A5F9DLT8;G1U886	A0A5F9CXG8;A0A5F9DLT8;G1U886	A0A5F9CXG8_RABIT;A0A5F9DLT8_RABIT;G1U886_RABIT		AP complex subunit sigma	0	AIEQADLLQEEDESPR	AIEQADLLQEEDESPR	2	AIEQADLLQEEDESPR2	15177.7	12495.8	8997.83	32553.5	40748.1	12311.2
G1SQL4	G1SQL4	G1SQL4_RABIT	JAK1	Tyrosine-protein kinase	1	AIETDKEYYTVK	AIETDKEYYTVK	2	AIETDKEYYTVK2	4836.78
G1SHF3	G1SHF3	G1SHF3_RABIT	NIT1	Nitrilase 1	1	AIETQCYVVAAAQCGR	AIETQC(UniMod:4)YVVAAAQC(UniMod:4)GR	2	AIETQC(UniMod:4)YVVAAAQC(UniMod:4)GR2	1724.75			7761.49	5613.21
A0A5F9C214;A0A5F9CZS1;A0A5F9DR06;G1SMM1	A0A5F9C214;A0A5F9CU82;A0A5F9CZS1;A0A5F9D4X0;A0A5F9DI16;A0A5F9DR06;G1SMM1	A0A5F9C214_RABIT;A0A5F9CZS1_RABIT;A0A5F9DR06_RABIT;G1SMM1_RABIT	USP47	Ubiquitin carboxyl-terminal hydrolase 47	1	AIETTDVTR	AIETTDVTR	2	AIETTDVTR2	5934.42
G1SF08;G1U2Z0	G1SF08;G1U062;G1U1G0;G1U2Z0;G1U7Y8;G1U6I9;G1U951	G1SF08_RABIT;G1U2Z0_RABIT		Large ribosomal subunit protein eL33	0	AIFAGYK	AIFAGYK	1	AIFAGYK1	7491.01	10635.7	12678.6	9788.4	6297.3	4564.34
G1SF08;G1U2Z0	G1SF08;G1U062;G1U1G0;G1U2Z0;G1U7Y8;G1U6I9;G1U951	G1SF08_RABIT;G1U2Z0_RABIT		Large ribosomal subunit protein eL33	0	AIFAGYK	AIFAGYK	2	AIFAGYK2	116514	138105	103047	91997.8	167857	96130.2
G1SF08;G1U2Z0	G1SF08;G1U062;G1U1G0;G1U2Z0;G1U7Y8;G1U6I9;G1U951	G1SF08_RABIT;G1U2Z0_RABIT		Large ribosomal subunit protein eL33	0	AIFAGYKR	AIFAGYKR	2	AIFAGYKR2	6651.15	9259.7	2405.61		5197.29	2894.49
G1SIW7	G1SIW7	G1SIW7_RABIT	GGH	Gamma-glutamyl hydrolase	1	AIFDLEGWQFSHAFQITPSVAK	AIFDLEGWQFSHAFQITPSVAK	3	AIFDLEGWQFSHAFQITPSVAK3					2777.87	2001.38
Q9XS70	Q9XS70	COR1B_RABIT	CORO1B	Coronin-1B	1	AIFLADGK	AIFLADGK	2	AIFLADGK2	36536.8			5689.3	10150.9
G1TRH5	G1TRH5;A0A5F9D3T9	G1TRH5_RABIT	CORO1C	Coronin	1	AIFLADGNVFTTGFSR	AIFLADGNVFTTGFSR	2	AIFLADGNVFTTGFSR2	3040.12
G1SSC9	G1SSC9	G1SSC9_RABIT	IPO7	Importin 7	1	AIFQTIQNR	AIFQTIQNR	2	AIFQTIQNR2	12583.6			9756.79	13588.8
G1T670	G1T670	G1T670_RABIT	PSMA5	Proteasome subunit alpha type	1	AIGSASEGAQSSLQEVYHK	AIGSASEGAQSSLQEVYHK	3	AIGSASEGAQSSLQEVYHK3		138602	75949.4	69875.6	54158
G1SKP2	G1SKP2;A0A5F9C599	G1SKP2_RABIT	IPO5	Importin 5	1	AIGTEPDSDVLSEIMHSFAK	AIGTEPDSDVLSEIMHSFAK	3	AIGTEPDSDVLSEIMHSFAK3	3675.4
P22758	P22758;A0A5F9D8V0;A0A5F9DBT8;A0A5F9DEE2	TGM1_RABIT	TGM1	Protein-glutamine gamma-glutamyltransferase K	1	AIGTLIVTK	AIGTLIVTK	2	AIGTLIVTK2	8570.39		17334.1	11414.8
G1SR03	G1SR03	G1SR03_RABIT	VCP	Transitional endoplasmic reticulum ATPase	1	AIGVKPPR	AIGVKPPR	2	AIGVKPPR2	23326.3	4550.64		8393.4	8989.98	2585.21
P47859	P47859;U3KNG6;A0A5F9CEN0;A0A5F9DEW4;A0A5F9DJ93;G1T0H8	PFKAP_RABIT	PFKP	ATP-dependent 6-phosphofructokinase, platelet type	1	AIGVLTSGGDAQGMNAAVR	AIGVLTSGGDAQGMNAAVR	2	AIGVLTSGGDAQGMNAAVR2	7759.58	5464.34		4768.53	5826.87	8912.76
G1SZN0	G1SZN0	G1SZN0_RABIT	FAM120A	Family with sequence similarity 120A	1	AIGYYSATSKPVSFHPPHYLAR	AIGYYSATSKPVSFHPPHYLAR	3	AIGYYSATSKPVSFHPPHYLAR3	4239.83
A0A5F9C858;A0A5F9DMD6;G1SU69	A0A5F9C858;A0A5F9D060;A0A5F9D8V5;A0A5F9DMD6;G1SU69	A0A5F9C858_RABIT;A0A5F9DMD6_RABIT;G1SU69_RABIT	TBC1D4	TBC1 domain family member 4	1	AIHQQILLLR	AIHQQILLLR	2	AIHQQILLLR2	6823.76	6392.17
A0A5F9C858;A0A5F9DMD6;G1SU69	A0A5F9C858;A0A5F9D060;A0A5F9D8V5;A0A5F9DMD6;G1SU69	A0A5F9C858_RABIT;A0A5F9DMD6_RABIT;G1SU69_RABIT	TBC1D4	TBC1 domain family member 4	1	AIHQQILLLR	AIHQQILLLR	3	AIHQQILLLR3	9009.35				3682.57
B7NZD7;G1T918	B7NZD7;G1T918	B7NZD7_RABIT;G1T918_RABIT	PSMB4	Proteasome subunit beta	1	AIHSWLTR	AIHSWLTR	2	AIHSWLTR2	24226.2	12958	11679.9	8639.88	16689.7	11426
G1SQ70	A0A5F9CAH6;A0A5F9CNX4;A0A5F9CPY6;A0A5F9CQC0;G1SQ70	G1SQ70_RABIT	A2M	Alpha-2-macroglobulin	1	AIHYLNTGYQR	AIHYLNTGYQR	2	AIHYLNTGYQR2	1858.79	14216.9		8084.26		2929.11
G1SQ70	A0A5F9CAH6;A0A5F9CNX4;A0A5F9CPY6;A0A5F9CQC0;G1SQ70	G1SQ70_RABIT	A2M	Alpha-2-macroglobulin	1	AIHYLNTGYQR	AIHYLNTGYQR	3	AIHYLNTGYQR3	5212.68	8872.36	18087.9		13621.1	43442.9
P41110	P41110;G1SQD1;A0A5F9C9R7;A0A5F9CEL2;A0A5F9CH69	IF4G1_RABIT	EIF4G1	Eukaryotic translation initiation factor 4 gamma 1	1	AIIEEYLHLNDMK	AIIEEYLHLNDMK	2	AIIEEYLHLNDMK2	7308.19
G1SVB0	A0A5F9C485;A0A5F9CNS3;A0A5F9DDF5;A0A5F9DL25;G1SVB0;G1U3Y9;G1U598	G1SVB0_RABIT		Small ribosomal subunit protein eS7	0	AIIIFVPVPQLK	AIIIFVPVPQLK	2	AIIIFVPVPQLK2	5434.47	2518.2	3395.8	4602.05	52404.7	16835.8
P0CL18	P0CL18;A0A5F9CKK7;A0A5F9CVG3;A0A5S8HNF7	EIF2D_RABIT	EIF2D	Eukaryotic translation initiation factor 2D	1	AIIINYAK	AIIINYAK	2	AIIINYAK2	5787.19					1011.35
G1SG72	G1SG72	G1SG72_RABIT		ATP binding cassette subfamily E member 1	1	AIIKPQYVDQIPK	AIIKPQYVDQIPK	2	AIIKPQYVDQIPK2	3499.64		2812.3		5729.91
G1SG72	G1SG72	G1SG72_RABIT		ATP binding cassette subfamily E member 1	1	AIIKPQYVDQIPK	AIIKPQYVDQIPK	3	AIIKPQYVDQIPK3	10954.2				48264.5	7073.9
G1SMT2	G1SMT2	G1SMT2_RABIT	NIBAN2	Niban apoptosis regulator 2	1	AIINSAGYK	AIINSAGYK	2	AIINSAGYK2	14299.3	6132.08			6705.02
G1SXG8	G1SXG8;G1TXI0	G1SXG8_RABIT		peptidylprolyl isomerase	0	AIIPSHLAYGK	AIIPSHLAYGK	2	AIIPSHLAYGK2	96851.4	142962	53284.7	162948	74793.5	202040
G1SXG8	G1SXG8;G1TXI0	G1SXG8_RABIT		peptidylprolyl isomerase	0	AIIPSHLAYGK	AIIPSHLAYGK	3	AIIPSHLAYGK3	67459.7	141174	82097.7	265597	156201	303646
G1TRL5;U3KLT5	G1TRL5;U3KLT5	G1TRL5_RABIT;U3KLT5_RABIT	EIF5B	Eukaryotic translation initiation factor 5B	1	AIIVEFAQQGLNAALFYENKDPR	AIIVEFAQQGLNAALFYENKDPR	3	AIIVEFAQQGLNAALFYENKDPR3	3965.1	1610.21		3396.13
G1TJ57	G1TJ57	G1TJ57_RABIT	KLHL34	Kelch like family member 34	1	AILGASDVAR	AILGASDVAR	2	AILGASDVAR2	11429.1	22941.6	48631.3	20605.4		18205.6
G1SDU6	A0A5F9CWV3;G1SDU6	G1SDU6_RABIT	TARS1	threonine--tRNA ligase	1	AILGSVER	AILGSVER	2	AILGSVER2		14817	19524.3	55892.6	83440.6	25509.6
G1SWW6;G1TGS9	G1TGS9;G1SWW6	G1SWW6_RABIT;G1TGS9_RABIT		Adaptor related protein complex 3 subunit sigma 1	0	AILIFNNHGKPR	AILIFNNHGKPR	3	AILIFNNHGKPR3	29268.2			16966.6
A0A5F9CG47;G1T593	A0A5F9C7V0;A0A5F9CG47;G1T593	A0A5F9CG47_RABIT;G1T593_RABIT	COPZ1	Coatomer subunit zeta	1	AILILDNDGDR	AILILDNDGDR	2	AILILDNDGDR2	8736.24	9060.53	21359.9	19752.4	27089
A0A5F9CG47;G1T593	A0A5F9C7V0;A0A5F9CG47;G1T593	A0A5F9CG47_RABIT;G1T593_RABIT	COPZ1	Coatomer subunit zeta	1	AILILDNDGDRLFAK	AILILDNDGDRLFAK	3	AILILDNDGDRLFAK3	3238.6			2908.02
A0A5S8H274	Q08863;A0A5S8H274;A0A5F9CY21;A0A5F9DW02	A0A5S8H274_RABIT	GSTA5	Glutathione S-transferase	1	AILNYVANK	AILNYVANK	2	AILNYVANK2	273516	714571	572006	180878	262109	201173
P29562	G1SZ59;P29562;A0A5F9CJD4;A0A5F9CLT0;A0A5F9CRC9;A0A5F9D9K2;A0A5F9DK66;A0A5F9DLQ2;A0A5F9DM47;A0A5F9DM90	IF4A1_RABIT	EIF4A1	Eukaryotic initiation factor 4A-I (Fragment)	1	AILPCIK	AILPC(UniMod:4)IK	2	AILPC(UniMod:4)IK2	92890.9	38779.5	33650.6	59554.4	58676	40960.7
G1SP54	A0A5F9CFW1;G1SP54	G1SP54_RABIT	LTA4H	Leukotriene A(4) hydrolase	1	AILPCQDTPSVK	AILPC(UniMod:4)QDTPSVK	2	AILPC(UniMod:4)QDTPSVK2	11309.8		7434.69	10788
G1U1M3	G1U1M3;A0A5F9DES0	G1U1M3_RABIT	AIMP1	Aminoacyl tRNA synthetase complex interacting multifunctional protein 1	1	AILQATLR	AILQATLR	2	AILQATLR2	67877	104851	52608.6	157524	163463	109768
G1TI52	G1TI52	G1TI52_RABIT	PXMP4	Peroxisomal membrane protein 4	1	AILQATYTHSR	AILQATYTHSR	2	AILQATYTHSR2	5225.83	9299.57		5962.21	1060.71	7353.28
A0A5F9D311;G1T0H3	G1T0H3;A0A5F9D311	A0A5F9D311_RABIT;G1T0H3_RABIT	STAT3	Signal transducer and activator of transcription	1	AILSTKPPGTFLLR	AILSTKPPGTFLLR	3	AILSTKPPGTFLLR3	5324.35			2119.19
G1SV43	G1SV43;A0A5F9CXJ7	G1SV43_RABIT	RDH10	Retinol dehydrogenase 10	1	AILTDQPMICTPR	AILTDQPMIC(UniMod:4)TPR	2	AILTDQPMIC(UniMod:4)TPR2	21852	9514.88	9588.88			8345.27
P49065	P49065;G1U9S2;A0A5F9CE05	ALBU_RABIT	ALB	Albumin	1	AILTECCEAADK	AILTEC(UniMod:4)C(UniMod:4)EAADK	2	AILTEC(UniMod:4)C(UniMod:4)EAADK2	286644	958156	1224550	799955	21091.7	771566
P49065	P49065;G1U9S2;A0A5F9CE05	ALBU_RABIT	ALB	Albumin	1	AILTECCEAADKGACLTPK	AILTEC(UniMod:4)C(UniMod:4)EAADKGAC(UniMod:4)LTPK	3	AILTEC(UniMod:4)C(UniMod:4)EAADKGAC(UniMod:4)LTPK3	379900	1347240	1521640	2523680	748721	2122230
A0A5F9DD43;G1T9P2	A0A5F9DD43;G1T9P2	A0A5F9DD43_RABIT;G1T9P2_RABIT	CARKD;NAXD	ATP-dependent (S)-NAD(P)H-hydrate dehydratase	0	AILTPNHVEFGR	AILTPNHVEFGR	3	AILTPNHVEFGR3	5711.84		4025.35		6402.39
G1SH05	G1SH05;G1U5S4;A0A5F9CJP7;A0A5F9CMV1;A0A5F9CY73;A0A5F9DCM6;G1SY02	G1SH05_RABIT	TUBB	Tubulin beta chain	0	AILVDLEPGTMDSVR	AILVDLEPGTMDSVR	2	AILVDLEPGTMDSVR2	36372.3	7506.54	17979.2
A0A5F9C5K0;A0A5F9DP51;G1SH25	G1SH25;A0A5F9C5K0;A0A5F9CGF2;A0A5F9DP51	A0A5F9C5K0_RABIT;A0A5F9DP51_RABIT;G1SH25_RABIT	ARL1	ADP ribosylation factor like GTPase 1	1	AILVVFANK	AILVVFANK	1	AILVVFANK1		3196.65	1333.94
A0A5F9C5K0;A0A5F9DP51;G1SH25	G1SH25;A0A5F9C5K0;A0A5F9CGF2;A0A5F9DP51	A0A5F9C5K0_RABIT;A0A5F9DP51_RABIT;G1SH25_RABIT	ARL1	ADP ribosylation factor like GTPase 1	1	AILVVFANK	AILVVFANK	2	AILVVFANK2	7786.18	48594.5	26318.6	9317.81	3588.69	18089.6
G1T705	G1T705	G1T705_RABIT	CYB5R3	NADH-cytochrome b5 reductase	1	AIMKDPDDHTVCHLLFANQTEK	AIMKDPDDHTVC(UniMod:4)HLLFANQTEK	3	AIMKDPDDHTVC(UniMod:4)HLLFANQTEK3	13136.4	13465.7	10532.5	5095.47	11765.7	11030.3
G1T705	G1T705	G1T705_RABIT	CYB5R3	NADH-cytochrome b5 reductase	1	AIMKDPDDHTVCHLLFANQTEK	AIMKDPDDHTVC(UniMod:4)HLLFANQTEK	4	AIMKDPDDHTVC(UniMod:4)HLLFANQTEK4	11902.8		9262.06		5964.93
A0A5F9CPF7;A0A5F9DRU0	G1TQR0;A0A5F9DRU0;A0A5F9C1L6;A0A5F9CPF7;A0A5F9CUU5;A0A5F9CV24;A0A5F9D1F7;A0A5F9DKG5;A0A5F9DRD6	A0A5F9CPF7_RABIT;A0A5F9DRU0_RABIT	ACTN1	Actinin alpha 1	1	AIMTYVSSFYHAFSGAQK	AIMTYVSSFYHAFSGAQK	3	AIMTYVSSFYHAFSGAQK3	6048.21	2176.06
P50117	P50117	S10A9_RABIT	S100A9	Protein S100-A9	1	AINDIMEDLDTNQDK	AINDIMEDLDTNQDK	2	AINDIMEDLDTNQDK2	22201.6			10037.4	2375.72
P50117	P50117	S10A9_RABIT	S100A9	Protein S100-A9	1	AINDIMEDLDTNQDK	AINDIM(UniMod:35)EDLDTNQDK	2	AINDIM(UniMod:35)EDLDTNQDK2	21458.9	20053.1	5196.58
G1TB18	G1TB18	G1TB18_RABIT	ARHGAP1	Rho GTPase activating protein 1	1	AINPINTFTK	AINPINTFTK	2	AINPINTFTK2	16818	4992.46	5726.79	1459.29	8266.86
A0A5F9C295;A0A5F9CI27;G1T9V4	A0A5F9C295;A0A5F9CI27;G1T9V4;A0A5F9DP68	A0A5F9C295_RABIT;A0A5F9CI27_RABIT;G1T9V4_RABIT	PSMA6	Proteasome subunit alpha type	1	AINQGGLTSVAVR	AINQGGLTSVAVR	2	AINQGGLTSVAVR2	39511.4	27755.1	38740.6	32241.1	111112	19102.7
A0A5F9CG27;A0A5F9DHB5;G1T7L0	G1T7L0;A0A5F9DNX4;A0A5F9CG27;A0A5F9DHB5;A5HC44	A0A5F9CG27_RABIT;A0A5F9DHB5_RABIT;G1T7L0_RABIT	CTSC	Dipeptidyl peptidase 1	1	AINTIQK	AINTIQK	2	AINTIQK2	1906.19	7434.11	6322.6	7627.52		7738.89
D7R608;G1TAE2	G1TAE2;A0A5F9C3Q8;A0A5F9C7N0;A0A5F9CHS5;A0A5F9D457;A0A5F9DBA1;A0A5F9DFZ4;A0A5F9DGY7;D7R608;G1TWN7;A0A5F9CKN6;A0A5F9CWK7;A0A5F9D744;A0A5F9DIC7;G1SPW3	D7R608_RABIT;G1TAE2_RABIT	ELAVL1	ELAV-like protein	0	AINTLNGLR	AINTLNGLR	2	AINTLNGLR2	2748.76	878.835			5341.02	6986.58
G1T9D6	G1T9D6	G1T9D6_RABIT	PDCD10	Programmed cell death 10	1	AINVFISANR	AINVFISANR	2	AINVFISANR2	24084.1	43395.5	6550.05	6481.01	8425.55	15302.9
A0A5F9CU78;G1SK79	A0A5F9CC64;A0A5F9CU78;G1SK79	A0A5F9CU78_RABIT;G1SK79_RABIT	NID2	Nidogen 2	1	AIPAAQQLTVDR	AIPAAQQLTVDR	2	AIPAAQQLTVDR2		12688.1				11162.3
A0A5F9CKM2	A0A5F9CKM2	A0A5F9CKM2_RABIT	HSD3B7	Hydroxy-delta-5-steroid dehydrogenase, 3 beta- and steroid delta-isomerase 7	1	AIPASVEHGR	AIPASVEHGR	2	AIPASVEHGR2	139187	43767.3	31894.9	5988.63		15065.1
P31097	P31097;A0A5F9DF66;A0A5F9DPD6;G1TXT0	OSTP_RABIT	SPP1	Osteopontin	1	AIPVAQHLNVPSDWDSQEK	AIPVAQHLNVPSDWDSQEK	3	AIPVAQHLNVPSDWDSQEK3	8785.52	8734.85	76788.4		4575.87
G1SRB6	G1SRB6	G1SRB6_RABIT	PPID	Peptidylprolyl isomerase D	1	AIQAELLK	AIQAELLK	2	AIQAELLK2	7475.31			9222.97	8616.73
G1T2I4	G1T2I4	G1T2I4_RABIT	EPRS1	proline--tRNA ligase	1	AIQGGTSHHLGQNFSK	AIQGGTSHHLGQNFSK	2	AIQGGTSHHLGQNFSK2	1820.43
G1T2I4	G1T2I4	G1T2I4_RABIT	EPRS1	proline--tRNA ligase	1	AIQGGTSHHLGQNFSK	AIQGGTSHHLGQNFSK	3	AIQGGTSHHLGQNFSK3	13887.6	4214.11		2699.49	5744.96	4802.66
A0A5F9CPW9;G1SXJ6	G1SXJ6;A0A5F9CPW9	A0A5F9CPW9_RABIT;G1SXJ6_RABIT	CUL4A	Cullin 4A	1	AIQGSTSIR	AIQGSTSIR	2	AIQGSTSIR2	9667.2
G1TP15	A0A5F9C2R0;G1TP15	G1TP15_RABIT	PSMD3	Proteasome 26S subunit, non-ATPase 3	1	AIQLEYSEAR	AIQLEYSEAR	2	AIQLEYSEAR2	9191.89	20069	15564.2	18184.7	25960.6	21107.4
G1SPI2	G1SPI2	G1SPI2_RABIT	TTC1	Tetratricopeptide repeat domain 1	1	AIQLNPSYIR	AIQLNPSYIR	2	AIQLNPSYIR2	3166.61	2945.21
A0A5F9CAB4;G1SDE6	A0A5F9CAB4;G1SDE6	A0A5F9CAB4_RABIT;G1SDE6_RABIT	TTC13	Tetratricopeptide repeat domain 13	1	AIQLQPSAR	AIQLQPSAR	2	AIQLQPSAR2	5820.85	7489.81
A0A5F9C9X1;G1SJN4	G1SJN4;A0A5F9C9X1;A0A5F9CTA6	A0A5F9C9X1_RABIT;G1SJN4_RABIT	COPS4	COP9 signalosome complex subunit 4	1	AIQLSGAEQLEALK	AIQLSGAEQLEALK	2	AIQLSGAEQLEALK2					26130.8
A0A5F9DN36;A0A5F9DVB8;G1SXN4	G1SXN4;A0A5F9DN36;A0A5F9DVB8	A0A5F9DN36_RABIT;A0A5F9DVB8_RABIT;G1SXN4_RABIT	BCO2	Beta-carotene oxygenase 2	1	AISDGISWEPQYNTR	AISDGISWEPQYNTR	2	AISDGISWEPQYNTR2	9291.36	2689.58			13414.5	9138.27
A0A5F9C811;G1T4Z2	A0A5F9C5S1;A0A5F9C811;G1T4Z2;A0A5F9D719	A0A5F9C811_RABIT;G1T4Z2_RABIT	ACLY	ATP-citrate synthase	1	AISEQTGK	AISEQTGK	2	AISEQTGK2					28482.2
G1U460	A0A5F9C474;A0A5F9CR73;G1U460	G1U460_RABIT	ALDH6A1	Aldehyde dehydrogenase 6 family member A1	1	AISFVGSNR	AISFVGSNR	2	AISFVGSNR2	24603.8		13427.6	18418.9	13531.1	12174.2
B7NZL8	G1TW86;B7NZL8	B7NZL8_RABIT	ZNF259	Zinc finger protein 259 (Predicted)	0	AISGLEQDQPTR	AISGLEQDQPTR	2	AISGLEQDQPTR2		2932.19	3139.39	3664.89	4246.43
A0A5F9C3W2;G1SRA8	A0A5F9C3W2;A0A5F9DE91;A0A6P3CWF8;G1SRA8	A0A5F9C3W2_RABIT;G1SRA8_RABIT	EIF2S3B	protein-synthesizing GTPase	1	AISGVHTVR	AISGVHTVR	2	AISGVHTVR2	14210.9			13061.3	15074.7
A0A5F9DRJ7	A0A5F9C1C5;A0A5F9C8Z8;A0A5F9CQY8;A0A5F9D2M1;A0A5F9DH12;A0A5F9DLN0;A0A5F9DRJ7;G1SQV9;G1U6R8	A0A5F9DRJ7_RABIT		Alpha-2-macroglobulin	0	AISHLISGYQR	AISHLISGYQR	3	AISHLISGYQR3		28382.1	5377.13	8243.36		3515.18
Q28670	Q28670;A0A5F9CED9;A0A5F9CIK6;A0A5F9DAX7;A0A5F9DN74;A0A5F9DT19;G1U677;O02817	PGCA_RABIT	ACAN	Aggrecan core protein (Fragment)	1	AISTRYTLDFDR	AISTRYTLDFDR	2	AISTRYTLDFDR2	5449.32	18887.6	85854.7			78676.4
Q28670	Q28670;A0A5F9CED9;A0A5F9CIK6;A0A5F9DAX7;A0A5F9DN74;A0A5F9DT19;G1U677;O02817	PGCA_RABIT	ACAN	Aggrecan core protein (Fragment)	1	AISTRYTLDFDR	AISTRYTLDFDR	3	AISTRYTLDFDR3	21490.1	120331	339573	14584.4	40531.4	509578
G1SXK2	G1SXK2	G1SXK2_RABIT	CRISPLD1	Cysteine rich secretory protein LCCL domain containing 1	1	AITDDDMQSILDLHNK	AITDDDMQSILDLHNK	3	AITDDDMQSILDLHNK3	27158.9
A0A5F9D1W0;A0A5F9DNC5;G1SE28	A0A5F9D1W0;A0A5F9DET3;A0A5F9DNC5;G1SE28;G1TH55	A0A5F9D1W0_RABIT;A0A5F9DNC5_RABIT;G1SE28_RABIT		Ribosomal protein L24	0	AITGASLADIMAK	AITGASLADIMAK	2	AITGASLADIMAK2			2777.73	20287	79021.6	67383.5
A0A5F9D1W0;A0A5F9DNC5;G1SE28	A0A5F9D1W0;A0A5F9DET3;A0A5F9DNC5;G1SE28;G1TH55	A0A5F9D1W0_RABIT;A0A5F9DNC5_RABIT;G1SE28_RABIT		Ribosomal protein L24	0	AITGASLADIMAK	AITGASLADIM(UniMod:35)AK	2	AITGASLADIM(UniMod:35)AK2	5942.62	6732.31	9902.5	1807.79	2377.19	3508.12
A0A5F9C2A3;A0A5F9D958;A0A5F9DPP1;G1U2V6	A0A5F9C2A3;A0A5F9C8Z5;A0A5F9CL77;A0A5F9CMZ6;A0A5F9D958;A0A5F9DPP1;A0A5F9DSH8;G1U2V6	A0A5F9C2A3_RABIT;A0A5F9D958_RABIT;A0A5F9DPP1_RABIT;G1U2V6_RABIT	PCBP2	Poly(rC) binding protein 2	1	AITIAGIPQSIIECVK	AITIAGIPQSIIEC(UniMod:4)VK	2	AITIAGIPQSIIEC(UniMod:4)VK2	6604.1		3334.83			9383.93
O19048	O19048	PCBP1_RABIT	PCBP1	Poly(rC)-binding protein 1	1	AITIAGVPQSVTECVK	AITIAGVPQSVTEC(UniMod:4)VK	2	AITIAGVPQSVTEC(UniMod:4)VK2	103618	24809.1	47538.4	25425.2	65310.9	63372
P46406	P46406;A0A5F9DFJ9;G1TJG6;G1TYG1;A0A5F9D0T8;A0A5F9D1Y5;Q0QEU3	G3P_RABIT	GAPDH	Glyceraldehyde-3-phosphate dehydrogenase	1	AITIFQER	AITIFQER	2	AITIFQER2	41067.3	64895.1	169959	93038.1	248498	12931.7
P46406	P46406;A0A5F9DFJ9;G1TJG6;G1TYG1;A0A5F9D0T8;A0A5F9D1Y5;Q0QEU3	G3P_RABIT	GAPDH	Glyceraldehyde-3-phosphate dehydrogenase	1	AITIFQERDPANIK	AITIFQERDPANIK	2	AITIFQERDPANIK2	21189.2	15930.6	16372.6	11377.1	28543	22490.1
P46406	P46406;A0A5F9DFJ9;G1TJG6;G1TYG1;A0A5F9D0T8;A0A5F9D1Y5;Q0QEU3	G3P_RABIT	GAPDH	Glyceraldehyde-3-phosphate dehydrogenase	1	AITIFQERDPANIK	AITIFQERDPANIK	3	AITIFQERDPANIK3	117091	135314	109842	198525	178352	211508
G1SXK9	G1SXK9;A0A5F9D3P8	G1SXK9_RABIT	ATP8B1	Phospholipid-transporting ATPase	1	AITLAIGDGANDVNMIK	AITLAIGDGANDVNMIK	2	AITLAIGDGANDVNMIK2	6463.05	4466.68
P62493	P62493;P46629;A0A5F9C1B7;A0A5F9DLE4;A0A5F9DRH3;G1SPC8;G1TH86	RB11A_RABIT	RAB11A	Ras-related protein Rab-11A	0	AITSAYYR	AITSAYYR	1	AITSAYYR1	1665.21	4916.47
P62493	P62493;P46629;A0A5F9C1B7;A0A5F9DLE4;A0A5F9DRH3;G1SPC8;G1TH86	RB11A_RABIT	RAB11A	Ras-related protein Rab-11A	0	AITSAYYR	AITSAYYR	2	AITSAYYR2	779387	1201350	1124920	415433	627282	909666
P62493	P62493;A0A5F9C1B7;A0A5F9DLE4;G1TH86	RB11A_RABIT	RAB11A	Ras-related protein Rab-11A	0	AITSAYYRGAVGALLVYDIAK	AITSAYYRGAVGALLVYDIAK	3	AITSAYYRGAVGALLVYDIAK3		4189.43	4842.61		4945.8
G1SWI7	G1SWI7	G1SWI7_RABIT	PSMA8	Proteasome 20S subunit alpha 8	1	AITVFSPDGHLFQVEYAQEAVK	AITVFSPDGHLFQVEYAQEAVK	3	AITVFSPDGHLFQVEYAQEAVK3	3751.32	79508.2	51194.2		19199.5	23114.3
G1SWI7	G1SWI7	G1SWI7_RABIT	PSMA8	Proteasome 20S subunit alpha 8	1	AITVFSPDGHLFQVEYAQEAVKK	AITVFSPDGHLFQVEYAQEAVKK	3	AITVFSPDGHLFQVEYAQEAVKK3	15326.9
G1SWI7	G1SWI7	G1SWI7_RABIT	PSMA8	Proteasome 20S subunit alpha 8	1	AITVFSPDGHLFQVEYAQEAVKK	AITVFSPDGHLFQVEYAQEAVKK	4	AITVFSPDGHLFQVEYAQEAVKK4	7798.73	7651.99		6202.99
A0A5F9D5T4;A0A5F9D8D7;G1TAW7	A0A5F9D5T4;A0A5F9D8D7;G1TAW7	A0A5F9D5T4_RABIT;A0A5F9D8D7_RABIT;G1TAW7_RABIT	EIF2A	Eukaryotic translation initiation factor 2A	1	AITYQAVPSEVPSEEPK	AITYQAVPSEVPSEEPK	2	AITYQAVPSEVPSEEPK2	15687.2	6370.77		2347.57	7729.45
G1TLT8	G1TGI6;G1TLT8;G1TQM9;G1TWL4;G1U1G8;A0A5F9C7B1;B0L419;G1TJH8;G1TT44	G1TLT8_RABIT	RPSA	Small ribosomal subunit protein uS2	0	AIVAIENPADVSVISSR	AIVAIENPADVSVISSR	2	AIVAIENPADVSVISSR2	89732.1	180960	121938	219973	237441	130960
G1TLT8	G1TGI6;G1TLT8;G1TQM9;G1TWL4;G1U1G8;A0A5F9C7B1;B0L419;G1TJH8;G1TT44	G1TLT8_RABIT	RPSA	Small ribosomal subunit protein uS2	0	AIVAIENPADVSVISSR	AIVAIENPADVSVISSR	3	AIVAIENPADVSVISSR3	6619.98	7698.47		16901.7
A0A5F9C1H7;A0A5F9C1Q3;A0A5F9C6S9;A0A5F9CJD1;A0A5F9CL38;A0A5F9CUM1;A0A5F9DEJ5;A0A5F9DW25;G1T5U9	A0A5F9C1H7;A0A5F9C1Q3;A0A5F9C6S9;A0A5F9CJD1;A0A5F9CL38;A0A5F9CUM1;A0A5F9D1Z5;A0A5F9DEJ5;A0A5F9DW25;G1T5U9	A0A5F9C1H7_RABIT;A0A5F9C1Q3_RABIT;A0A5F9C6S9_RABIT;A0A5F9CJD1_RABIT;A0A5F9CL38_RABIT;A0A5F9CUM1_RABIT;A0A5F9DEJ5_RABIT;A0A5F9DW25_RABIT;G1T5U9_RABIT	ADGRL2	Adhesion G protein-coupled receptor L2	1	AIVDSPCIYEAEQK	AIVDSPC(UniMod:4)IYEAEQK	2	AIVDSPC(UniMod:4)IYEAEQK2	9836.72	13178.9	12162		3199.68	6408.92
A0A5F9C1H7;A0A5F9C1Q3;A0A5F9C6S9;A0A5F9CJD1;A0A5F9CL38;A0A5F9CUM1;A0A5F9DEJ5;A0A5F9DW25;G1T5U9	A0A5F9C1H7;A0A5F9C1Q3;A0A5F9C6S9;A0A5F9CJD1;A0A5F9CL38;A0A5F9CUM1;A0A5F9D1Z5;A0A5F9DEJ5;A0A5F9DW25;G1T5U9	A0A5F9C1H7_RABIT;A0A5F9C1Q3_RABIT;A0A5F9C6S9_RABIT;A0A5F9CJD1_RABIT;A0A5F9CL38_RABIT;A0A5F9CUM1_RABIT;A0A5F9DEJ5_RABIT;A0A5F9DW25_RABIT;G1T5U9_RABIT	ADGRL2	Adhesion G protein-coupled receptor L2	1	AIVDTVDNLLRPEALESWK	AIVDTVDNLLRPEALESWK	3	AIVDTVDNLLRPEALESWK3	14068.1	5928.51			5413.36
A0A5F9DVP2	G1TMP7;A0A5F9CDM0;A0A5F9DVP2	A0A5F9DVP2_RABIT	STXBP1	Syntaxin binding protein 1	1	AIVPILLDANVSTYDK	AIVPILLDANVSTYDK	2	AIVPILLDANVSTYDK2	5745.19	9514.95
G1SR28	G1SR28	G1SR28_RABIT	PAFAH1B3	Platelet activating factor acetylhydrolase 1b catalytic subunit 3	1	AIVQLVNQR	AIVQLVNQR	2	AIVQLVNQR2	17569.7	11206.9	12914.6	14112.4	11383.6	9910.56
A0A5F9DRD4	A0A5F9CVR5;A0A5F9DRD4;G1T3M5	A0A5F9DRD4_RABIT	EEF1E1	EEF1E1-BLOC1S5 readthrough (NMD candidate)	1	AIVQQWLEYR	AIVQQWLEYR	2	AIVQQWLEYR2	175118		51408.3	101009	5980.71	4456.6
A0A5F9D4Z1;G1SIU4	G1SIU4;A0A5F9D4Z1;A0A5F9C4F0	A0A5F9D4Z1_RABIT;G1SIU4_RABIT	LRP6	Low-density lipoprotein receptor-related protein	1	AIVVNPER	AIVVNPER	2	AIVVNPER2	7388.7	12148.3	8519.21
A0A5F9D316;G1T013	G1T013;A0A5F9D316	A0A5F9D316_RABIT;G1T013_RABIT	ME1	Malic enzyme	1	AIVVTDGER	AIVVTDGER	2	AIVVTDGER2	13967.1	2824.4
A0A5F9C811;G1T4Z2	A0A5F9C5S1;A0A5F9C811;G1T4Z2;A0A5F9D719	A0A5F9C811_RABIT;G1T4Z2_RABIT	ACLY	ATP-citrate synthase	1	AIVWGMQTR	AIVWGMQTR	2	AIVWGMQTR2	115214	26753.7	22338	80000.5	101357	7702.47
A0A5F9C6B1;A0A5F9CNI2;A0A5F9DRL6;G1TB05;G1TZ63	A0A5F9C6B1;A0A5F9DRL6;G1TZ63;A0A5F9CNI2;G1TB05	A0A5F9C6B1_RABIT;A0A5F9CNI2_RABIT;A0A5F9DRL6_RABIT;G1TB05_RABIT;G1TZ63_RABIT	UGGT1	UDP-glucose glycoprotein glucosyltransferase 1	1	AIWAALQTQTSNVAK	AIWAALQTQTSNVAK	2	AIWAALQTQTSNVAK2					15159.8	5340.15
G1T6D4	A0A5F9CGT3;G1T6D4	G1T6D4_RABIT	PSMD12	Proteasome 26S subunit, non-ATPase 12	1	AIYDTPCIQAESEK	AIYDTPC(UniMod:4)IQAESEK	2	AIYDTPC(UniMod:4)IQAESEK2	16373.1	9448.69	5951.66	14832.3	3968.55	12468.8
G1T4Q9	G1T4Q9	G1T4Q9_RABIT	PSMB5	Proteasome subunit beta	1	AIYQATYR	AIYQATYR	2	AIYQATYR2	11807.8	18435	7753.9	7677.11	2677.1	8424.37
A0A5F9DQ59;A0A5F9DRQ6;G1SQP9	A0A5F9DQ59;A0A5F9DRQ6;G1SQP9	A0A5F9DQ59_RABIT;A0A5F9DRQ6_RABIT;G1SQP9_RABIT	COMT	Catechol O-methyltransferase	1	AIYVGPGRPN	AIYVGPGRPN	2	AIYVGPGRPN2	9272.99	5382.85		6605.42
G1T5C5	G1T5C5	G1T5C5_RABIT	ERLIN2	ER lipid raft associated 2	1	AKADAECYTALK	AKADAEC(UniMod:4)YTALK	2	AKADAEC(UniMod:4)YTALK2	30915.8	30249.7	51697.7	5790.31	1977	6752.42
G1TIT1	G1TIT1	G1TIT1_RABIT	ERLIN1	Erlin	1	AKADAEYYAAHK	AKADAEYYAAHK	2	AKADAEYYAAHK2	2753.79	2965.41	1351.55
G1TIT1	G1TIT1	G1TIT1_RABIT	ERLIN1	Erlin	1	AKADAEYYAAHK	AKADAEYYAAHK	3	AKADAEYYAAHK3	32472.8	37035.4	32788		15003.5	18609.4
G1T5K3	G1T5K3	G1T5K3_RABIT	APOA2	Apolipoprotein A-II	1	AKAPELQAQAK	AKAPELQAQAK	2	AKAPELQAQAK2		2645.2		1972.45		1034.6
G1SJQ2	G1SJQ2	G1SJQ2_RABIT	GLG1	Golgi apparatus protein 1	1	AKDDSELEGQVISCLK	AKDDSELEGQVISC(UniMod:4)LK	3	AKDDSELEGQVISC(UniMod:4)LK3	1900.17	5889.91		3422.18	5573.03
A0A5F9DCV2	A0A5F9DCV2	A0A5F9DCV2_RABIT	GOLPH3L	Golgi phosphoprotein 3 like	1	AKDIVELDPEVEGIK	AKDIVELDPEVEGIK	2	AKDIVELDPEVEGIK2	1828.13	2701.53	8174.61
P29694	P29694;A0A5F9CA34;A0A5F9CKQ1;G1TVL1;A0A5F9CHU4;A0A5F9DBU9	EF1G_RABIT	EEF1G	Elongation factor 1-gamma	0	AKDPFAHLPK	AKDPFAHLPK	2	AKDPFAHLPK2	11197.9	26246.2		74838.5	21879.6	20252.7
G1TKB3	A0A5F9C8K2;G1ST96;G1TKB3	G1TKB3_RABIT		60S ribosomal protein L13	0	AKEAAEQDVEK	AKEAAEQDVEK	2	AKEAAEQDVEK2					8534.87
G1STI3	G1STI3;G1T8N4;G1T339	G1STI3_RABIT	KHDRBS1	KH RNA binding domain containing, signal transduction associated 1	0	AKEEELR	AKEEELR	2	AKEEELR2					17859.7
A0A5F9C7V5;A0A5F9CUK4	A0A5F9C7V5;A0A5F9CUK4;G1SDJ7;G1SLM0;A0A5F9C449;A0A5F9CN86;A0A5F9CSM1;A0A5F9DU13;A0A5F9DVI3;G1TUR3	A0A5F9C7V5_RABIT;A0A5F9CUK4_RABIT	PABPC4	Polyadenylate-binding protein	1	AKEFTNVYIK	AKEFTNVYIK	2	AKEFTNVYIK2	19129.6	9733.21		6407.33	5834	8323.63
A0A5F9C7V5;A0A5F9CUK4	A0A5F9C7V5;A0A5F9CUK4;G1SDJ7;G1SLM0;A0A5F9C449;A0A5F9CN86;A0A5F9CSM1;A0A5F9DU13;A0A5F9DVI3;G1TUR3	A0A5F9C7V5_RABIT;A0A5F9CUK4_RABIT	PABPC4	Polyadenylate-binding protein	1	AKEFTNVYIK	AKEFTNVYIK	3	AKEFTNVYIK3	8286.78	6358.73		5147.02		4575.48
G1SDN5	G1SDN5	G1SDN5_RABIT	HHIPL2	HHIP like 2	1	AKEGFECYDR	AKEGFEC(UniMod:4)YDR	2	AKEGFEC(UniMod:4)YDR2	30509	49220.7		8565.05	11312.9	5121.53
G1SDN5	G1SDN5	G1SDN5_RABIT	HHIPL2	HHIP like 2	1	AKEGFECYDR	AKEGFEC(UniMod:4)YDR	3	AKEGFEC(UniMod:4)YDR3	62413.7	108281	29638	36817.6	36905.4	51065.5
P11611	P11611;P67777;A0A5F9CNC1;A0A5F9DM35;A0A5S8H548;G1T125;G1TSB1;A0A5F9D2W5;A0A5F9DK20	PP2AB_RABIT	PPP2CB	Serine/threonine-protein phosphatase 2A catalytic subunit beta isoform	0	AKEILTK	AKEILTK	2	AKEILTK2	1564.54			8227.17	4012.23
P27124	P27124;A0A5F9DRM4	FKBP4_RABIT	FKBP4	Peptidyl-prolyl cis-trans isomerase FKBP4	1	AKESWEMSSEEK	AKESWEMSSEEK	2	AKESWEMSSEEK2	1637.51
A0A5F9DKV6	A0A5F9DKV6	A0A5F9DKV6_RABIT		Receptor expression-enhancing protein	1	AKETADALAK	AKETADALAK	2	AKETADALAK2	9288.37			1367.3	11790.8	8466.76
P09116	A0A140TAV8;P09116	CASB_RABIT	CSN2	Beta-casein	1	AKETIIPK	AKETIIPK	1	AKETIIPK1	438265	572439	1046310	856147	1267600	957209
P09116	A0A140TAV8;P09116	CASB_RABIT	CSN2	Beta-casein	1	AKETIIPK	AKETIIPK	2	AKETIIPK2	1753330	2425980	5240500	3491850	5694290	4000540
P30947	P30947;A0A5F9CGT7;G1SWK6	HS90B_RABIT	HSP90AB1	Heat shock protein HSP 90-beta	1	AKFENLCK	AKFENLC(UniMod:4)K	2	AKFENLC(UniMod:4)K2	146936	52822.1	72044.3	60489.4	8502.83	69335.4
G1T489	A0A5F9C988;A0A5F9CF38;G1T489	G1T489_RABIT		Low molecular weight phosphotyrosine protein phosphatase	0	AKIELLGSYDPQK	AKIELLGSYDPQK	2	AKIELLGSYDPQK2	2539.56	3827.48
A0A5F9D217;G1SLM4	G1SLM4;A0A5F9D217	A0A5F9D217_RABIT;G1SLM4_RABIT	SERPINE2	Serpin family E member 2	1	AKIEVSEDGTK	AKIEVSEDGTK	2	AKIEVSEDGTK2	7064.97	14334.4
A0A5F9CXP2;A0A5F9CZD4;G1SN95	A0A5F9CXP2;A0A5F9CZD4;A0A5F9DAU6;G1SN95	A0A5F9CXP2_RABIT;A0A5F9CZD4_RABIT;G1SN95_RABIT	NUCB2	Nucleobindin 2	1	AKLDSLQDVGMDHQALLR	AKLDSLQDVGMDHQALLR	3	AKLDSLQDVGMDHQALLR3	5270.93	17000.6	12253.4	60759.9	83933.2	54318.4
A0A5F9CXP2;A0A5F9CZD4;G1SN95	A0A5F9CXP2;A0A5F9CZD4;A0A5F9DAU6;G1SN95	A0A5F9CXP2_RABIT;A0A5F9CZD4_RABIT;G1SN95_RABIT	NUCB2	Nucleobindin 2	1	AKLDSLQDVGMDHQALLR	AKLDSLQDVGMDHQALLR	4	AKLDSLQDVGMDHQALLR4	3824.21	10045.6	8536.6	15911.7
A0A5F9C3E1	A0A5F9C3E1	A0A5F9C3E1_RABIT	KRT5	Keratin 5	1	AKLEGLEDALQK	AKLEGLEDALQK	2	AKLEGLEDALQK2	4719.52
A0A5F9C3E1	A0A5F9C3E1	A0A5F9C3E1_RABIT	KRT5	Keratin 5	1	AKLEGLEDALQK	AKLEGLEDALQK	3	AKLEGLEDALQK3	3135.26		1199.57
P53789	P53789;A0A5F9CCJ1;A0A5F9D2H8;A0A5F9DQ51;A0A5F9DVZ1;G1SU82	VTDB_RABIT	GC	Vitamin D-binding protein	1	AKLPEATSAELAELVEK	AKLPEATSAELAELVEK	2	AKLPEATSAELAELVEK2		6984.3		63432.8
P53789	P53789;A0A5F9CCJ1;A0A5F9D2H8;A0A5F9DQ51;A0A5F9DVZ1;G1SU82	VTDB_RABIT	GC	Vitamin D-binding protein	1	AKLPEATSAELAELVEK	AKLPEATSAELAELVEK	3	AKLPEATSAELAELVEK3	34315.8	67041.9	104766	84327.9		100136
A0A5F9C811;G1T4Z2	A0A5F9C811;G1T4Z2	A0A5F9C811_RABIT;G1T4Z2_RABIT	ACLY	ATP-citrate synthase	1	AKPAMPQDSVPSPR	AKPAMPQDSVPSPR	3	AKPAMPQDSVPSPR3	3787.89		4073.67	5279.32	12605.7	4932.09
G1THQ5	G1THQ5	G1THQ5_RABIT	ST6GAL1	ST6 beta-galactoside alpha-2,6-sialyltransferase 1	1	AKPETFPFQVWNK	AKPETFPFQVWNK	3	AKPETFPFQVWNK3	7791.13	21822.5		11007.5	12473.4
G1T2B8	A0A5F9CH28;A0A5F9CKT0;A0A5F9CTJ8;A0A5F9DGE3;G1T2B8;Q6TGL0	G1T2B8_RABIT	ECE1	Endothelin converting enzyme 1	1	AKPLMELIEK	AKPLMELIEK	3	AKPLMELIEK3	17777.1	19342.3	21687.2		16289.3	21114.9
G1TP15	G1TP15	G1TP15_RABIT	PSMD3	Proteasome 26S subunit, non-ATPase 3	1	AKPPPGGGEQDPPPPPAPQDVEMK	AKPPPGGGEQDPPPPPAPQDVEMK	3	AKPPPGGGEQDPPPPPAPQDVEMK3	2633.6			4275.71		5909.76
A0A5F9CLI5	A0A5F9CI04;A0A5F9CLI5;A0A5F9CXH9;A0A5F9DQ45;A0A5F9DVM6;G1T8H1	A0A5F9CLI5_RABIT	ACSL3	Acyl-CoA synthetase long chain family member 3	1	AKPVNSSPESAYR	AKPVNSSPESAYR	2	AKPVNSSPESAYR2	144365	32414	17350.2		18054.8	13232.3
A0A5F9CLI5	A0A5F9CI04;A0A5F9CLI5;A0A5F9CXH9;A0A5F9DQ45;A0A5F9DVM6;G1T8H1	A0A5F9CLI5_RABIT	ACSL3	Acyl-CoA synthetase long chain family member 3	1	AKPVNSSPESAYR	AKPVNSSPESAYR	3	AKPVNSSPESAYR3	189737	52626.1	29961.3	5737.84	49031.4	46536.8
G1SHX4	G1SHX4	G1SHX4_RABIT	KRT84	Keratin 84	1	AKQDLAR	AKQDLAR	2	AKQDLAR2			56685.8	56185.8	52354.5
A0A5F9DB98;G1U6P5	A0A5F9DB98;G1U6P5	A0A5F9DB98_RABIT;G1U6P5_RABIT		Ig-like domain-containing protein	0	AKTEFTCK	AKTEFTC(UniMod:4)K	2	AKTEFTC(UniMod:4)K2	233300	458967	1138360	838941	278617	764395
G1SGR6	A0A5F9D3H4;A0A5F9D580;G1SGR6;G1TI86;G1TJH2;G1TN82;G1TZI4	G1SGR6_RABIT		Large ribosomal subunit protein eL29	0	AKTEPQIK	AKTEPQIK	2	AKTEPQIK2				8209.85	8732.39
B7NZQ2	A0A5F9CUK2;A0A5F9DNI1;B7NZQ2;G1T117;G1U2A1	B7NZQ2_RABIT	RPL10	Ribosomal protein L10	1	AKVDEFPLCGHMVSDEYEQLSSEALEAAR	AKVDEFPLC(UniMod:4)GHMVSDEYEQLSSEALEAAR	4	AKVDEFPLC(UniMod:4)GHMVSDEYEQLSSEALEAAR4		9522.06			13609.2	10717.7
G1SW77	G1SW77;A0A9L7XI46	SERB1_RABIT	SERBP1	SERPINE1 mRNA-binding protein 1	1	AKVEFNIR	AKVEFNIR	2	AKVEFNIR2	26791.7	47646.3	11327.1	29575.1	32264.3	21973.5
Q8WN94	Q8WN94	ACBP_RABIT	DBI	Acyl-CoA-binding protein	1	AKWDAWNELK	AKWDAWNELK	2	AKWDAWNELK2	6200.85	17695.6	16361.2	31113.7	22855.7	30046.8
Q8WN94	Q8WN94	ACBP_RABIT	DBI	Acyl-CoA-binding protein	1	AKWDAWNELK	AKWDAWNELK	3	AKWDAWNELK3	1390.33	4083.76		6290.8	5273.6	4818.77
G1SQG6	G1SQG6	G1SQG6_RABIT		Serpin domain-containing protein	1	AKWEMSFSPEDTR	AKWEMSFSPEDTR	2	AKWEMSFSPEDTR2		4174.45	4045.88	3893.72		7726.72
G1SQG6	G1SQG6	G1SQG6_RABIT		Serpin domain-containing protein	1	AKWEMSFSPEDTR	AKWEMSFSPEDTR	3	AKWEMSFSPEDTR3	8950.07	22224	6496.22	16701.7	7497.04	22585.1
P83468	P83468	PHP14_RABIT	PHPT1	14 kDa phosphohistidine phosphatase	1	AKYPDYEVTWADDGY	AKYPDYEVTWADDGY	2	AKYPDYEVTWADDGY2		3596.79	8211.38	13640.3	27817.4	14619.7
P02252	P02252;A0A5S8HLQ6;G1SSY8;G1TQ05;G1U7C6	H14_RABIT	H1-4	Histone H1.4	0	ALAAAGYDVEK	ALAAAGYDVEK	2	ALAAAGYDVEK2	41821.4	116947	65227.9	18996.8	51679.5	97678.5
G1SDL3	G1SDL3	G1SDL3_RABIT	NAGLU	N-acetyl-alpha-glucosaminidase	1	ALAAESGLDTYSLSGGGAAR	ALAAESGLDTYSLSGGGAAR	2	ALAAESGLDTYSLSGGGAAR2	1283.06	2276.05		2409.73	4610.89	4141.69
G1TN62	G1TN62	G1TN62_RABIT		Small ribosomal subunit protein eS19	1	ALAAFLK	ALAAFLK	1	ALAAFLK1	8529.95	4644.01	17133.5	3453.39	21219.8
G1TN62	G1TN62	G1TN62_RABIT		Small ribosomal subunit protein eS19	1	ALAAFLKK	ALAAFLKK	2	ALAAFLKK2		11330		781.404
P02251	P02251	H13_RABIT		Histone H1.3	1	ALAAGGYDVEK	ALAAGGYDVEK	2	ALAAGGYDVEK2	4668.88	150813	6832.13	21367.6		8060.01
G1TY46	G1TY46	G1TY46_RABIT	ISLR	Immunoglobulin superfamily containing leucine rich repeat	1	ALAASGQPR	ALAASGQPR	2	ALAASGQPR2	6732.77	6728.13	6061.52
G1T9A3	A0A5F9D0C9;G1T9A3	G1T9A3_RABIT	NGLY1	Peptide-N(4)-(N-acetyl-beta-glucosaminyl)asparagine amidase	1	ALACIPVQELK	ALAC(UniMod:4)IPVQELK	2	ALAC(UniMod:4)IPVQELK2				3705.57	6508.22
V5TCY5;V5TEN5	G1TR23;G1SMD2;V5TCY5;V5TEN5	V5TCY5_RABIT;V5TEN5_RABIT	DDX58	RNA helicase	0	ALACYTSEIR	ALAC(UniMod:4)YTSEIR	2	ALAC(UniMod:4)YTSEIR2	10935.7		4231.21		13511.6
A0A5F9CI80	A0A5F9CI80;A0A5F9DER9;G1TCX6	A0A5F9CI80_RABIT	SRPRA	SRP receptor subunit alpha	1	ALADHSMAQTPR	ALADHSMAQTPR	3	ALADHSMAQTPR3	19793	14383.9	8604.58	12644.6	19037.3	11850.8
A0A5F9C9L9;A0A5F9D0M4;A0A5F9DGH4;A0A5F9DTT1;G1SLC0	A0A5F9C9L9;A0A5F9D0M4;A0A5F9DGH4;A0A5F9DTT1;G1SLC0	A0A5F9C9L9_RABIT;A0A5F9D0M4_RABIT;A0A5F9DGH4_RABIT;A0A5F9DTT1_RABIT;G1SLC0_RABIT	ERP44	Endoplasmic reticulum protein 44	1	ALADYIR	ALADYIR	2	ALADYIR2		15432.9	6985.07	24621.3	19532.8
A0A5F9CMY3;A0A5F9DES8;G1T4M1	G1T4M1;A0A5F9CMY3;A0A5F9DES8	A0A5F9CMY3_RABIT;A0A5F9DES8_RABIT;G1T4M1_RABIT	LAMC1	Laminin subunit gamma 1	1	ALAEEAAK	ALAEEAAK	2	ALAEEAAK2	10066	11429.8	13644.1
A0A5F9CVZ5	A0A5F9CVZ5	A0A5F9CVZ5_RABIT		RAP2A, member of RAS oncogene family	1	ALAEEWGCPFMETSAK	ALAEEWGC(UniMod:4)PFMETSAK	2	ALAEEWGC(UniMod:4)PFMETSAK2	17074
G1T7B6	G1T7B6	G1T7B6_RABIT	RAP2B	Ras-related protein Rap-2	1	ALAEEWSCPFMETSAK	ALAEEWSC(UniMod:4)PFMETSAK	2	ALAEEWSC(UniMod:4)PFMETSAK2		9121.22			9921.4	27787.7
G1SH63	A0A5F9C8I7;G1SH63	G1SH63_RABIT	GSS	Glutathione synthetase	1	ALAEGVLLR	ALAEGVLLR	2	ALAEGVLLR2	22119.5	9120.55	12700.5	37879	15839.2	8614.17
A0A5F9C0T5	A0A5F9C0T5;G1U9R8;A0A5F9D216;A0A5F9D473	A0A5F9C0T5_RABIT	GSN	Gelsolin	1	ALAELAA	ALAELAA	1	ALAELAA1	83146	112719	84680	165656	66881.4	92445.5
G1SHZ8	G1SHZ8	G1SHZ8_RABIT	CCT8	T-complex protein 1 subunit theta	1	ALAENSGVK	ALAENSGVK	2	ALAENSGVK2	46929.2	25104.5	33261.2	47246.8	21407.4	22279
G1T4W2	G1T4W2	G1T4W2_RABIT		Ras homolog, mTORC1 binding	1	ALAESWNAAFLESSAK	ALAESWNAAFLESSAK	2	ALAESWNAAFLESSAK2	13329.4	22619.5	55138.7			99698.6
G1T196	G1T196	G1T196_RABIT	STRN3	Striatin 3	1	ALAFHPVEPVLVTASEDHTLK	ALAFHPVEPVLVTASEDHTLK	3	ALAFHPVEPVLVTASEDHTLK3	10788.2
A0A5F9CCM9;A0A5F9CIM6;A0A5F9DGX7;A0A5F9DI73;A0A5F9DJE5;G1U4B0	G1U4B0;A0A5F9CCM9;A0A5F9CIM6;A0A5F9DGX7;A0A5F9DI73;A0A5F9DJE5	A0A5F9CCM9_RABIT;A0A5F9CIM6_RABIT;A0A5F9DGX7_RABIT;A0A5F9DI73_RABIT;A0A5F9DJE5_RABIT;G1U4B0_RABIT	HPN	Hepsin	1	ALAHSELDVR	ALAHSELDVR	2	ALAHSELDVR2	4138.96
G1SCE7	A0A5F9CKN2;A0A5F9DPI1;G1SCE7;G1U891	G1SCE7_RABIT		Hydroxyacyl-CoA dehydrogenase trifunctional multienzyme complex subunit beta	0	ALAMGYKPK	ALAMGYKPK	2	ALAMGYKPK2	7403.72	6607.86	2263.03
P00883	P00883;A0A5F9D5U7	ALDOA_RABIT	ALDOA	Fructose-bisphosphate aldolase A	1	ALANSLACQGK	ALANSLAC(UniMod:4)QGK	2	ALANSLAC(UniMod:4)QGK2	54788.4	69656.6	54103	44029.5	20503.4	40247.4
G1T7J5	G1T7J5	G1T7J5_RABIT	NCSTN	Nicastrin	1	ALANVATVLGR	ALANVATVLGR	2	ALANVATVLGR2	255759		342557	93758		187405
P21195	P21195	PDIA1_RABIT	P4HB	Protein disulfide-isomerase	1	ALAPEYAK	ALAPEYAK	1	ALAPEYAK1	20441.5	2471.89	8255.1	40128.4		12626.7
P21195	P21195	PDIA1_RABIT	P4HB	Protein disulfide-isomerase	1	ALAPEYAK	ALAPEYAK	2	ALAPEYAK2	434174	358504	367622	913275	448826	452822
G1SE67	G1SE67;A0A0D3RIF6	G1SE67_RABIT	SPR	Sepiapterin reductase	1	ALAPLLAR	ALAPLLAR	2	ALAPLLAR2	2160.23			2554.99
G1SLR6	G1SLR6	G1SLR6_RABIT	RAB22A	RAB22A, member RAS oncogene family	1	ALAPMYYR	ALAPMYYR	2	ALAPMYYR2	44576.5	26602.4	16178.1	7769.07	21707.3	27537.5
A0A5F9C9M6;A0A5F9CG67;G1SZG3	A0A5F9C9M6;A0A5F9CG67;G1SZG3	A0A5F9C9M6_RABIT;A0A5F9CG67_RABIT;G1SZG3_RABIT	SLC30A7	Zinc transporter	1	ALAPPDVHHER	ALAPPDVHHER	3	ALAPPDVHHER3	7288.43				7809.77	7424.47
G1TIZ5	G1TIZ5	G1TIZ5_RABIT	TXNDC5	protein disulfide-isomerase	1	ALAPTWEQLALGLEHSETVK	ALAPTWEQLALGLEHSETVK	3	ALAPTWEQLALGLEHSETVK3	5800.95	10489.6		19980
A0A5F9C6L0;A0A5F9CGN4;A0A5F9CSP2;A0A5F9DE47;A0A5F9DN02;A0A5F9DPB2;G1T7I5	G1T7I5;A0A5F9C6L0;A0A5F9CGN4;A0A5F9CSP2;A0A5F9DE47;A0A5F9DN02;A0A5F9DPB2	A0A5F9C6L0_RABIT;A0A5F9CGN4_RABIT;A0A5F9CSP2_RABIT;A0A5F9DE47_RABIT;A0A5F9DN02_RABIT;A0A5F9DPB2_RABIT;G1T7I5_RABIT	SPTBN2	Spectrin beta chain	1	ALAQEDQGAGEVER	ALAQEDQGAGEVER	2	ALAQEDQGAGEVER2	790.049				1792.4
G1SZ19	G1SZ19	G1SZ19_RABIT	RAP2C	Ras-related protein Rap-2	1	ALAQEWGCPFMETSAK	ALAQEWGC(UniMod:4)PFMETSAK	2	ALAQEWGC(UniMod:4)PFMETSAK2		10112.3		14566.5		9004.81
G1TF32	G1TF32;A0A5F9CXU6;A0A5F9DEG3	G1TF32_RABIT	ATL3	Atlastin GTPase 3	1	ALASILLQDHIR	ALASILLQDHIR	2	ALASILLQDHIR2	5796.89		8837.34		1692.07
G1TF32	G1TF32;A0A5F9CXU6;A0A5F9DEG3	G1TF32_RABIT	ATL3	Atlastin GTPase 3	1	ALASILLQDHIR	ALASILLQDHIR	3	ALASILLQDHIR3	4687.94	3594.01
A0A5F9D173;G1SVB6	A0A5F9D173;G1SVB6	A0A5F9D173_RABIT;G1SVB6_RABIT		glutamate dehydrogenase [NAD(P)(+)]	0	ALASLMTYK	ALASLMTYK	2	ALASLMTYK2			11322.8		15113.6	16486.6
G1TYP2	G1TYP2	G1TYP2_RABIT	TSC22D4	TSC22 domain family member 4	1	ALASPEQLAQLPSSGLPR	ALASPEQLAQLPSSGLPR	2	ALASPEQLAQLPSSGLPR2	10312.3			22606.1	2475.56
A0A5F9C3B7;A0A5F9D1N8;G1SJ56	A0A5F9C3B7;A0A5F9CUN3;A0A5F9D1N8;A0A5F9DFZ5;G1SJ56	A0A5F9C3B7_RABIT;A0A5F9D1N8_RABIT;G1SJ56_RABIT	VCL	Vinculin	1	ALASQLQDSLK	ALASQLQDSLK	2	ALASQLQDSLK2	8930.15		2178.85			1819.76
G1SIT6	G1SIT6	G1SIT6_RABIT	ARPC5L	Actin-related protein 2/3 complex subunit 5	1	ALAVGGLGSIIR	ALAVGGLGSIIR	2	ALAVGGLGSIIR2						7116.2
G1SIT0	A0A5F9CLV9;G1SIT0	G1SIT0_RABIT	CLCC1	Chloride channel CLIC-like protein 1	1	ALAVTFTNFVTEPLK	ALAVTFTNFVTEPLK	2	ALAVTFTNFVTEPLK2	4453.09	4834.08
G1T346	G1T346;A0A5F9CAW8;A0A5F9CJ90;A0A5F9CJ94;A0A5F9CTL9;A0A5F9CZW4;A0A5F9D2T1	G1T346_RABIT	SPTAN1	Spectrin alpha, non-erythrocytic 1	1	ALCAEADR	ALC(UniMod:4)AEADR	2	ALC(UniMod:4)AEADR2	3361.13			2266.52
A0A5F9DFN4;G1T3H5	A0A5F9DFN4;G1T3H5	A0A5F9DFN4_RABIT;G1T3H5_RABIT	EIF2B3	Eukaryotic translation initiation factor 2B subunit gamma	1	ALCAEFK	ALC(UniMod:4)AEFK	2	ALC(UniMod:4)AEFK2	8814.7	7316.04		7106.44	6508.65	8459.54
G1SPJ5	G1SPJ5;A0A5F9C244;A0A5F9C9N6;A0A5F9CUN1;A0A5F9D0W5	G1SPJ5_RABIT	GCN1	GCN1 activator of EIF2AK4	1	ALCDPLEEVR	ALC(UniMod:4)DPLEEVR	2	ALC(UniMod:4)DPLEEVR2	7657.81
G1SH78	G1SH78	G1SH78_RABIT	VKORC1	vitamin-K-epoxide reductase (warfarin-sensitive)	1	ALCDVGTAISCSR	ALC(UniMod:4)DVGTAISC(UniMod:4)SR	2	ALC(UniMod:4)DVGTAISC(UniMod:4)SR2	26838.2	15989.8	5634.66	37803.6	95391.6	25833.7
P01377	P01377;A0A5F9C175;A0A5F9D8D9	DEF4_RABIT		Defensin alpha 4	0	ALCLPLER	ALC(UniMod:4)LPLER	2	ALC(UniMod:4)LPLER2	8145.52	4654.81
A0A5F9CCJ6	A0A5F9CCJ6	A0A5F9CCJ6_RABIT	C4BPA	Complement component 4 binding protein alpha	1	ALCPKPEIANGK	ALC(UniMod:4)PKPEIANGK	2	ALC(UniMod:4)PKPEIANGK2	1477.5	8122.4	3146.38	4257.53		1533.08
A0A5F9CCJ6	A0A5F9CCJ6	A0A5F9CCJ6_RABIT	C4BPA	Complement component 4 binding protein alpha	1	ALCPKPEIANGK	ALC(UniMod:4)PKPEIANGK	3	ALC(UniMod:4)PKPEIANGK3	14509.3	39159.2	21310.7	7447.8	11685.2	22149.4
A0A5F9CKJ8;G1SNK8	G1SNK8;Q6T7C3;A0A5F9CKJ8	A0A5F9CKJ8_RABIT;G1SNK8_RABIT	TGFB2	Transforming growth factor beta	1	ALDAAYCFR	ALDAAYC(UniMod:4)FR	2	ALDAAYC(UniMod:4)FR2		12014	9664.92			4233
G1SLF5	G1SLF5	G1SLF5_RABIT	REXO2	RNA exonuclease 2	1	ALDDISESIK	ALDDISESIK	2	ALDDISESIK2	3399.61	8748.68	8247.02	4446.42	7367.32
G1SCN8	G1SCN8;A0A5F9CJQ3	G1SCN8_RABIT	CCT3	T-complex protein 1 subunit gamma	1	ALDDMISTLK	ALDDMISTLK	2	ALDDMISTLK2		3068.89	4799.9	9716.95
G1SCN8	G1SCN8;A0A5F9CJQ3	G1SCN8_RABIT	CCT3	T-complex protein 1 subunit gamma	1	ALDDMISTLKK	ALDDMISTLKK	2	ALDDMISTLKK2	5896.04			4893.33
A0A5F9DRV0;U3KNL7	A0A5F9DRV0;U3KNL7	A0A5F9DRV0_RABIT;U3KNL7_RABIT	GFPT1	glutamine--fructose-6-phosphate transaminase (isomerizing)	1	ALDEEVHK	ALDEEVHK	2	ALDEEVHK2	14041.8	2444.33	5734.19	14747.1	17586.8	9644.99
A0A5F9C6P7;G1SYV0	G1SYV0;A0A5F9C6P7	A0A5F9C6P7_RABIT;G1SYV0_RABIT	PSMC2	Proteasome 26S subunit, ATPase 2	1	ALDEGDIALLK	ALDEGDIALLK	2	ALDEGDIALLK2	44469.4	25530	14251.7
G1SR29	G1SR29	G1SR29_RABIT	ATP6V1A	H(+)-transporting two-sector ATPase	1	ALDEYYDK	ALDEYYDK	2	ALDEYYDK2	8962.85			24975.2
A0A5F9CPF7;A0A5F9DRU0	G1U4H8;A0A5F9DRU0;A0A5F9C1L6;A0A5F9CPF7;A0A5F9CUU5;A0A5F9CV24;A0A5F9DKG5;A0A5F9DRD6;Q07931	A0A5F9CPF7_RABIT;A0A5F9DRU0_RABIT	ACTN1	Actinin alpha 1	0	ALDFIASK	ALDFIASK	1	ALDFIASK1	1307.11	527.929	3779.42
A0A5F9CPF7;A0A5F9DRU0	G1U4H8;A0A5F9DRU0;A0A5F9C1L6;A0A5F9CPF7;A0A5F9CUU5;A0A5F9CV24;A0A5F9DKG5;A0A5F9DRD6;Q07931	A0A5F9CPF7_RABIT;A0A5F9DRU0_RABIT	ACTN1	Actinin alpha 1	0	ALDFIASK	ALDFIASK	2	ALDFIASK2	57755.4	32200.3	48673.9	26721.5	59082	34079.2
A0A5F9CM20;A0A5F9CYF1;G1SYV9	G1SYV9;A0A5F9CM20;A0A5F9CYF1;A0A5F9DB63	A0A5F9CM20_RABIT;A0A5F9CYF1_RABIT;G1SYV9_RABIT	TLN1	Talin 1	1	ALDGAFTEENR	ALDGAFTEENR	2	ALDGAFTEENR2	6254.71			2160.87
A0A5F9DM25;G1SCJ9	A0A5F9DM25;G1SCJ9	A0A5F9DM25_RABIT;G1SCJ9_RABIT	TM2D2	TM2 domain containing 2	1	ALDGIECASPR	ALDGIEC(UniMod:4)ASPR	2	ALDGIEC(UniMod:4)ASPR2	13744.3	20013.6	19117.6		11182.6	16452.5
G1TRK3	G1SME6;G1TRK3	G1TRK3_RABIT	AKR1C26	Morphine-6-dehydrogenase	1	ALDGLNQNLR	ALDGLNQNLR	2	ALDGLNQNLR2	22465.1	14552.7	16552.5	9665.23	46330	14998.5
A0A5F9C7Q4;G1TAF8	A0A5F9C7Q4;G1TAF8	A0A5F9C7Q4_RABIT;G1TAF8_RABIT	STIP1	Stress induced phosphoprotein 1	1	ALDLDSSCK	ALDLDSSC(UniMod:4)K	2	ALDLDSSC(UniMod:4)K2	17844.7	3745.21		19024.6	19150.3	14067.2
Q28640	Q28640;G1U754;A0A5F9CC72	HRG_RABIT	HRG	Histidine-rich glycoprotein (Fragment)	1	ALDLINK	ALDLINK	1	ALDLINK1	3038.73	14724.3		22397.1	2621.82	6958.04
Q28640	Q28640;G1U754;A0A5F9CC72	HRG_RABIT	HRG	Histidine-rich glycoprotein (Fragment)	1	ALDLINK	ALDLINK	2	ALDLINK2	56498.1	218620	173819	279893	111288	326246
G1T5Y1	G1T5Y1	G1T5Y1_RABIT	MAPK1	mitogen-activated protein kinase	1	ALDLLDK	ALDLLDK	2	ALDLLDK2	6542.02					8485.27
A0A5F9DPU5	A0A5F9D4Z5;A0A5F9DPU5;G1SUH5	A0A5F9DPU5_RABIT	UQCRB	Cytochrome b-c1 complex subunit 7	1	ALDLTMR	ALDLTMR	2	ALDLTMR2	10543.6	18335.4	12843.1	13197.2		13025.8
G1TP15	A0A5F9C2R0;G1TP15	G1TP15_RABIT	PSMD3	Proteasome 26S subunit, non-ATPase 3	1	ALDLVAAK	ALDLVAAK	2	ALDLVAAK2	14991.1	12459.3	7335.6	20568.1	17336.1	14877.9
A0A5F9CF09;A0A5F9DLQ8;G1U6X4	A0A5F9CF09;A0A5F9DLQ8;G1U6X4	A0A5F9CF09_RABIT;A0A5F9DLQ8_RABIT;G1U6X4_RABIT	METAP2	Methionine aminopeptidase 2	1	ALDQASEEIWNDFR	ALDQASEEIWNDFR	2	ALDQASEEIWNDFR2			1877.47		1832.52	3464.4
G1TLC2	G1TLC2	G1TLC2_RABIT		SGF29 C-terminal domain-containing protein	1	ALDQIAEIK	ALDQIAEIK	2	ALDQIAEIK2					12782.4
P98136	P98136;A0A5F9CGU8;A0A5F9CKQ3;G1TD60	CO8A_RABIT	C8A	Complement component C8 alpha chain	1	ALDQYLMEFNACR	ALDQYLMEFNAC(UniMod:4)R	2	ALDQYLMEFNAC(UniMod:4)R2	6415.7	15547.5		20226.2
P56201	P56201;A0A5F9D1W2;A0A5F9DD07;A0A6I8PTR5	G6PE_RABIT	H6PD	GDH/6PGL endoplasmic bifunctional protein	1	ALDSLWNR	ALDSLWNR	2	ALDSLWNR2	2557.96	3405.57	14501.9		34974.8
G1SXP1	G1SXP1	G1SXP1_RABIT		Placenta-expressed transcript 1 protein	1	ALDSNYNSVGSWQSPDER	ALDSNYNSVGSWQSPDER	3	ALDSNYNSVGSWQSPDER3	23456.8	55065.8	37474.4	27292.8	96284.5	33232
A0A5F9CLB7;A0A5F9D6Y3;G1SDF7	A0A5F9CF85;A0A5F9CLB7;A0A5F9D6Y3;G1SDF7	A0A5F9CLB7_RABIT;A0A5F9D6Y3_RABIT;G1SDF7_RABIT	TRAPPC12	Trafficking protein particle complex 12	1	ALDSPDCSYPAGVPR	ALDSPDC(UniMod:4)SYPAGVPR	2	ALDSPDC(UniMod:4)SYPAGVPR2	1635.77			1727.08
A0A5F9C7V5;A0A5F9CUK4	A0A5F9C7V5;A0A5F9CUK4;G1SDJ7;G1SLM0;A0A5F9C449;A0A5F9CN86;A0A5F9CSM1;A0A5F9DU13;A0A5F9DVI3;G1TUR3	A0A5F9C7V5_RABIT;A0A5F9CUK4_RABIT	PABPC4	Polyadenylate-binding protein	1	ALDTMNFDVIK	ALDTMNFDVIK	2	ALDTMNFDVIK2	14777.7	33598.2		46112.1
G1T192	G1T192	G1T192_RABIT	TGFB3	Transforming growth factor beta-3 proprotein	1	ALDTNYCFR	ALDTNYC(UniMod:4)FR	2	ALDTNYC(UniMod:4)FR2	13476	39199.3	17950.4	5778.1	3873.81
A0A5F9CY11;G1T8A6	A0A5F9CY11;G1T8A6	A0A5F9CY11_RABIT;G1T8A6_RABIT	TMEM214	Transmembrane protein 214	1	ALDVAALQK	ALDVAALQK	2	ALDVAALQK2	3505.05	3776.16			4767.58	11213.2
G1U0A5	G1U0A5	G1U0A5_RABIT		RAB26, member RAS oncogene family	1	ALDVDGTK	ALDVDGTK	2	ALDVDGTK2	11201.1		4360.18			10427.3
A0A5F9CNR4;A0A5F9DLN5;G1T787	A0A5F9CNR4;A0A5F9DLN5;G1T787	A0A5F9CNR4_RABIT;A0A5F9DLN5_RABIT;G1T787_RABIT	PFKFB2	6-phosphofructo-2-kinase/fructose-2,6-biphosphatase 2	1	ALDVQEGADQPK	ALDVQEGADQPK	2	ALDVQEGADQPK2	1640.19				2109.95
A0A5F9CLX5;A0A5F9CPD8;A0A5F9CQG5;A0A5F9DS15;G1SM13	A0A5F9C915;A0A5F9CH50;A0A5F9CLX5;A0A5F9CPD8;A0A5F9CQG5;A0A5F9CYD2;A0A5F9CYG5;A0A5F9D0P3;A0A5F9D770;A0A5F9DBG8;A0A5F9DS15;G1SM11;G1SM13;G1T0A0	A0A5F9CLX5_RABIT;A0A5F9CPD8_RABIT;A0A5F9CQG5_RABIT;A0A5F9DS15_RABIT;G1SM13_RABIT	PCDHB5	Protocadherin beta 5	0	ALDYEALR	ALDYEALR	2	ALDYEALR2	19571.7	7158.45	9657.99	7737.92		15305.2
A0A5F9CM20;A0A5F9CYF1;G1SYV9	G1SYV9;A0A5F9CM20;A0A5F9CYF1;A0A5F9DB63	A0A5F9CM20_RABIT;A0A5F9CYF1_RABIT;G1SYV9_RABIT	TLN1	Talin 1	1	ALDYYMLR	ALDYYMLR	2	ALDYYMLR2	731.566
G1T4P7	G1T4P7	G1T4P7_RABIT	TLN2	Talin 2	1	ALEATIEYIK	ALEATIEYIK	2	ALEATIEYIK2	7903.07
A0A5F9CM20;A0A5F9CYF1;G1SYV9	G1SYV9;A0A5F9CM20;A0A5F9CYF1	A0A5F9CM20_RABIT;A0A5F9CYF1_RABIT;G1SYV9_RABIT	TLN1	Talin 1	1	ALEATTEHIR	ALEATTEHIR	2	ALEATTEHIR2	3641.63			1391.93
A0A5F9CPE8;G1THB2	A0A5F9CPE8;G1THB2	A0A5F9CPE8_RABIT;G1THB2_RABIT	NADK	NAD kinase	1	ALEDPAIASDESFGPVK	ALEDPAIASDESFGPVK	2	ALEDPAIASDESFGPVK2	5694.88	1697.56	2531.55	2568.8
G1T4S1	G1T4S1;A0A5F9CKJ5;G1T6X1	G1T4S1_RABIT	KRT15	Keratin 15	1	ALEEANGELEVK	ALEEANGELEVK	2	ALEEANGELEVK2	161360	275173	505428	599750	274924	298662
G1T1Y7	G1T1Y7	G1T1Y7_RABIT	KRT15	Keratin 15	1	ALEEANTDLEVK	ALEEANTDLEVK	2	ALEEANTDLEVK2	12848
G1SDN2	G1SDN2;G1T4R6;A0A5F9CP20;A0A5F9DIJ6	G1SDN2_RABIT	KRT17	Keratin 17	0	ALEEANTELEVK	ALEEANTELEVK	2	ALEEANTELEVK2	39539.8	66695.6	145232	31793.2	35623.6	45388.9
G1SL68	G1SL68	G1SL68_RABIT	MYH9	Myosin heavy chain 9	1	ALEEAVEQK	ALEEAVEQK	2	ALEEAVEQK2	73094.2	68518.3	14294.9	5707.56	70257.1	10860.3
G1T1V0	G1T1V0;A0A5F9CL71;A0A5F9D8K0;Q2ENC7	G1T1V0_RABIT	KRT10	Keratin 10	1	ALEESNYELEGK	ALEESNYELEGK	2	ALEESNYELEGK2	1082150	983255	1691840	2963450	1447500	1081840
G1T1V0	G1T1V0;A0A5F9CL71;A0A5F9D8K0;Q2ENC7	G1T1V0_RABIT	KRT10	Keratin 10	1	ALEESNYELEGK	ALEESNYELEGK	3	ALEESNYELEGK3	10395.4	4798.89	11958.8	8466.65		4489.31
A0A5F9DCS9;A0A5F9DTU0;G1T520	A0A5F9DCS9;A0A5F9DTU0;G1T520	A0A5F9DCS9_RABIT;A0A5F9DTU0_RABIT;G1T520_RABIT	DNAJC7	DnaJ heat shock protein family (Hsp40) member C7	1	ALEFAPACHR	ALEFAPAC(UniMod:4)HR	2	ALEFAPAC(UniMod:4)HR2	8407.92	6129.88			5137.09	1481.74
A0A5F9DCS9;A0A5F9DTU0;G1T520	A0A5F9DCS9;A0A5F9DTU0;G1T520	A0A5F9DCS9_RABIT;A0A5F9DTU0_RABIT;G1T520_RABIT	DNAJC7	DnaJ heat shock protein family (Hsp40) member C7	1	ALEFAPACHR	ALEFAPAC(UniMod:4)HR	3	ALEFAPAC(UniMod:4)HR3	31196.4	55039.6		9640.7	19519.3	16120.5
G1TET2	G1TET2;A0A5F9DLF3	G1TET2_RABIT	LCP1	Lymphocyte cytosolic protein 1	1	ALEHDPDCR	ALEHDPDC(UniMod:4)R	2	ALEHDPDC(UniMod:4)R2				2225.9	3455.13
A0A5F9DCD4;G1TBL6	A0A5F9DCD4;G1TBL6	A0A5F9DCD4_RABIT;G1TBL6_RABIT	CLTC	Clathrin heavy chain	1	ALEHFTDLYDIK	ALEHFTDLYDIK	3	ALEHFTDLYDIK3	4288.59		2368.05	3425.23		3606.8
A0A5F9DCD4;G1TBL6	A0A5F9DCD4;G1TBL6	A0A5F9DCD4_RABIT;G1TBL6_RABIT	CLTC	Clathrin heavy chain	1	ALEHFTDLYDIKR	ALEHFTDLYDIKR	3	ALEHFTDLYDIKR3	2264.48	2454.9	10599.7			8417.97
A0A5F9DCD4;G1TBL6	A0A5F9DCD4;G1TBL6	A0A5F9DCD4_RABIT;G1TBL6_RABIT	CLTC	Clathrin heavy chain	1	ALEHFTDLYDIKR	ALEHFTDLYDIKR	4	ALEHFTDLYDIKR4			5850.86			8748.52
G1TBC8	G1SI74;G1TBC8	G1TBC8_RABIT	CTPS1	CTP synthase	0	ALEHSALAINHK	ALEHSALAINHK	3	ALEHSALAINHK3	9125.66				2793.8
A0A5F9D9Z2;G1U9T1	G1U9T1;A0A5F9CPX7;A0A5F9D208;A0A5F9D9Z2;B6V9S8;Q6R8J6;Q9TRD4	A0A5F9D9Z2_RABIT;G1U9T1_RABIT	CCT7	T-complex protein 1 subunit eta	1	ALEIIPR	ALEIIPR	2	ALEIIPR2	16446.8	24277.4	21578.5	30735.5	24628.3	17815.7
A0A5F9CM03;A0A5F9CST5;A0A5F9DBB2;G1SFC5	G1SFC5;A0A5F9CM03;A0A5F9CS00;A0A5F9CST5;A0A5F9DBB2;A0A5F9CF59;G1SFC8	A0A5F9CM03_RABIT;A0A5F9CST5_RABIT;A0A5F9DBB2_RABIT;G1SFC5_RABIT	HOOK3	Hook microtubule tethering protein 3	1	ALELCEILAK	ALELC(UniMod:4)EILAK	2	ALELC(UniMod:4)EILAK2				10994.8
A0A5F9DCS9;A0A5F9DTU0;G1T520	A0A5F9DCS9;A0A5F9DTU0;G1T520	A0A5F9DCS9_RABIT;A0A5F9DTU0_RABIT;G1T520_RABIT	DNAJC7	DnaJ heat shock protein family (Hsp40) member C7	1	ALELDHK	ALELDHK	2	ALELDHK2	7386.54			2948.78	11067.9	2338.01
G1TI39	A0A5F9CMR6;A0A5F9CTN0;A0A5F9CV40;G1TI39	G1TI39_RABIT	RDX	Radixin	1	ALELDQER	ALELDQER	2	ALELDQER2	35840.3	41867.6	22284.5
G1SL68	G1SL68	G1SL68_RABIT	MYH9	Myosin heavy chain 9	1	ALELDSNLYR	ALELDSNLYR	2	ALELDSNLYR2	76058.4	8843.87	14677	26945.7	50995.8	8085.19
P27124	P27124;A0A5F9DRM4	FKBP4_RABIT	FKBP4	Peptidyl-prolyl cis-trans isomerase FKBP4	1	ALELDSNNEK	ALELDSNNEK	2	ALELDSNNEK2	23424.4	2941.61		27041.2	19315.3	10346.1
G1SCJ2	G1SCJ2	G1SCJ2_RABIT	RILP	Rab interacting lysosomal protein	1	ALELLEK	ALELLEK	1	ALELLEK1	3477.39			3740.68	4340.6	1506.81
G1SGC3	G1SGC3	G1SGC3_RABIT	SPAG1	Sperm associated antigen 1	1	ALELQPFSVKPLLR	ALELQPFSVKPLLR	3	ALELQPFSVKPLLR3	1577.6
A0A5F9CBM2;A0A5F9CES5;A0A5F9DSI7;G1TJC8	G1TJC8;A0A5F9CBM2;A0A5F9CES5;A0A5F9DSI7	A0A5F9CBM2_RABIT;A0A5F9CES5_RABIT;A0A5F9DSI7_RABIT;G1TJC8_RABIT	PEX5	Peroxisomal biogenesis factor 5	1	ALELQPGYIR	ALELQPGYIR	2	ALELQPGYIR2	10815.8	2279.06	4736.27	4561.88	1853.57	1930.23
G1TVT0	G1TVT0	G1TVT0_RABIT	NCL	Nucleolin	1	ALELTGLK	ALELTGLK	2	ALELTGLK2	25390.2	20284.1	30599.3	4667.86	7036.28	4511.36
G1SJ43	G1SJ43	G1SJ43_RABIT	PTPN23	Protein tyrosine phosphatase non-receptor type 23	1	ALENPDTASLLGR	ALENPDTASLLGR	2	ALENPDTASLLGR2	10036.7			2039.75
A0A5F9CHJ4;A0A5F9D0X1;G1SSK2	A0A5F9CHJ4;A0A5F9D0X1;A0A5F9DSJ1;G1SSK2	A0A5F9CHJ4_RABIT;A0A5F9D0X1_RABIT;G1SSK2_RABIT	HEATR5B	HEAT repeat containing 5B	1	ALENSNYGVR	ALENSNYGVR	2	ALENSNYGVR2	5876.34				2270.61
A0A5F9DCX4	A0A5F9C6U7;A0A5F9D0K2;A0A5F9D194;A0A5F9DCX4;A0A5F9DGY3;A0A5F9DH44;G1T748	A0A5F9DCX4_RABIT	TPP2	Tripeptidyl-peptidase 2	1	ALENTAVK	ALENTAVK	2	ALENTAVK2	12422.8	2558.96	11560.6	5290.34	4613.19	2148.02
G1TAY6	A0A5F9CRZ7;G1TAY6	G1TAY6_RABIT	KRT15	Keratin 15	1	ALEQANGELEVK	ALEQANGELEVK	2	ALEQANGELEVK2	98207.6	112475	66175	33535.3	17842.6	17175.5
A0A5F9CEX6;A0A5F9CZY3;G1TZE2	A0A5F9CEX6;A0A5F9CQP4;G1TZE2;A0A5F9CZY3	A0A5F9CEX6_RABIT;A0A5F9CZY3_RABIT;G1TZE2_RABIT	GSTZ1	maleylacetoacetate isomerase	1	ALEQILQSTAGK	ALEQILQSTAGK	2	ALEQILQSTAGK2	1676.88	3424.46	7625.39	4121.31	22504.2	9419.19
A0A5F9CKU2;G1SPS8	A0A5F9CKU2;G1SPS8	A0A5F9CKU2_RABIT;G1SPS8_RABIT	ELF1	E74 like ETS transcription factor 1	1	ALEQKPDDAQYYCQR	ALEQKPDDAQYYC(UniMod:4)QR	2	ALEQKPDDAQYYC(UniMod:4)QR2	1941.08			720.071	1501.19	1004.37
A0A5F9CKU2;G1SPS8	A0A5F9CKU2;G1SPS8	A0A5F9CKU2_RABIT;G1SPS8_RABIT	ELF1	E74 like ETS transcription factor 1	1	ALEQKPDDAQYYCQR	ALEQKPDDAQYYC(UniMod:4)QR	3	ALEQKPDDAQYYC(UniMod:4)QR3	9345.93			5392.36
A0A5F9C5U6;A0A5F9DII8;A0A5F9DR81;G1SV26	A0A5F9C5U6;A0A5F9DII8;A0A5F9DR81;G1SV26	A0A5F9C5U6_RABIT;A0A5F9DII8_RABIT;A0A5F9DR81_RABIT;G1SV26_RABIT	ZFYVE1	Zinc finger FYVE-type containing 1	1	ALEQQLENNTTR	ALEQQLENNTTR	2	ALEQQLENNTTR2		1769.45		1336.97
G1SL68	G1SL68	G1SL68_RABIT	MYH9	Myosin heavy chain 9	1	ALEQQVEEMK	ALEQQVEEMK	2	ALEQQVEEMK2	14457.4	34987.8		21221.7	24727.4	18800.7
A0A5F9DGD0	A0A5F9DGD0	A0A5F9DGD0_RABIT		PBX homeobox interacting protein 1	1	ALESELQQLR	ALESELQQLR	2	ALESELQQLR2	1855.37	2549.77		13388.3	7316.66	8421.3
U3KM82	U3KM82;G1SCP7;A0A5F9CAH3;A0A5F9CSP5;A0A5F9DMZ9	U3KM82_RABIT	IQGAP1	IQ motif containing GTPase activating protein 1	1	ALESGDMNTVWK	ALESGDMNTVWK	2	ALESGDMNTVWK2	11695.1
G1T7Z6	G1T7Z6;G1TLE3	G1T7Z6_RABIT		Phosphoglycerate kinase	0	ALESPERPFLAILGGAK	ALESPERPFLAILGGAK	2	ALESPERPFLAILGGAK2		6779.97				7753.7
G1T7Z6	G1T7Z6;G1TLE3	G1T7Z6_RABIT		Phosphoglycerate kinase	0	ALESPERPFLAILGGAK	ALESPERPFLAILGGAK	3	ALESPERPFLAILGGAK3	21191.7	3754.79	9122.97	10252.4		18179.6
O79431	O79431;A0A3S8V6S2	ATP8_RABIT	MT-ATP8	ATP synthase protein 8	0	ALESTSFPCPWETK	ALESTSFPC(UniMod:4)PWETK	2	ALESTSFPC(UniMod:4)PWETK2	6283.54	6879.74	8579.16	1851.41	2678.08	5635.15
G1SIQ1	G1SIQ1	G1SIQ1_RABIT	CIDEB	Cell death inducing DFFA like effector b	1	ALETLLLR	ALETLLLR	2	ALETLLLR2	13668.3			4492.81
G1T9W9	G1T9W9	G1T9W9_RABIT	ATG3	Ubiquitin-like-conjugating enzyme ATG3	1	ALEVAEYLTPVLK	ALEVAEYLTPVLK	2	ALEVAEYLTPVLK2	14970.1	6040.67		6508
A0A5F9CNP8;G1TN89	A0A5F9CNP8;G1TN89;A0A5F9DTC4	A0A5F9CNP8_RABIT;G1TN89_RABIT	HSPG2	Heparan sulfate proteoglycan 2	1	ALEVEECR	ALEVEEC(UniMod:4)R	2	ALEVEEC(UniMod:4)R2		2840.4
A0A5F9C991;A0A5F9CMG0;G1SMZ5	G1SMZ5;A0A5F9C3S1;A0A5F9C991;A0A5F9CMG0	A0A5F9C991_RABIT;A0A5F9CMG0_RABIT;G1SMZ5_RABIT	EIF3A	Eukaryotic translation initiation factor 3 subunit A	1	ALEVIKPAHILQEK	ALEVIKPAHILQEK	2	ALEVIKPAHILQEK2	4751.75			3300.41		5765.63
A0A5F9C991;A0A5F9CMG0;G1SMZ5	G1SMZ5;A0A5F9C3S1;A0A5F9C991;A0A5F9CMG0	A0A5F9C991_RABIT;A0A5F9CMG0_RABIT;G1SMZ5_RABIT	EIF3A	Eukaryotic translation initiation factor 3 subunit A	1	ALEVIKPAHILQEK	ALEVIKPAHILQEK	3	ALEVIKPAHILQEK3	11928.7		3823.13		17673.3	7857.5
G1T341	A0A5F9DA68;A0A5F9DEZ9;G1T341	G1T341_RABIT	CCT6B	Chaperonin containing TCP1 subunit 6B	1	ALEVLEK	ALEVLEK	1	ALEVLEK1	6796.77	17164.6	15157	7472.52	6826.53	11504.6
G1SXG7	G1SXG7;A0A5F9CWU8	G1SXG7_RABIT	CIAO2A	Cytosolic iron-sulfur assembly component 2A	1	ALEVYDLIR	ALEVYDLIR	2	ALEVYDLIR2	1446.07				2514.41	3716.76
G1T3I5	G1T3I5	G1T3I5_RABIT		protein-serine/threonine phosphatase	1	ALFCCFR	ALFC(UniMod:4)C(UniMod:4)FR	2	ALFC(UniMod:4)C(UniMod:4)FR2	14938	6821.41	9602.55			10858.7
A0A5F9DHA9	A0A5F9CVU0;A0A5F9DHA9;G1SIG2	A0A5F9DHA9_RABIT	YWHAE	Tyrosine 3-monooxygenase/tryptophan 5-monooxygenase activation protein epsilon	1	ALFDFNGNDEEDLPFK	ALFDFNGNDEEDLPFK	2	ALFDFNGNDEEDLPFK2					3070.35
A0A5F9DPU4	A0A5F9CF28;A0A5F9CPJ7;A0A5F9CQB3;A0A5F9CVI1;A0A5F9D3P5;A0A5F9DL40;A0A5F9DPU4;G1SNT8	A0A5F9DPU4_RABIT	ANXA6	Annexin	1	ALFFADK	ALFFADK	1	ALFFADK1	10134.4	1770.75			3714.59	8513.58
A0A5F9DPU4	A0A5F9CF28;A0A5F9CPJ7;A0A5F9CQB3;A0A5F9CVI1;A0A5F9D3P5;A0A5F9DL40;A0A5F9DPU4;G1SNT8	A0A5F9DPU4_RABIT	ANXA6	Annexin	1	ALFFADK	ALFFADK	2	ALFFADK2	12037.7	43909.1	3970.52	109153	34304.6	34050.1
A0A5F9CD35;A0A5F9CFF9;A0A5F9DCF4;A0A5F9DGQ8;G1TDH6	A0A5F9CD35;A0A5F9CEN2;A0A5F9CFF9;A0A5F9DCF4;A0A5F9DGQ8;A0A5F9DPT4;G1TDH6	A0A5F9CD35_RABIT;A0A5F9CFF9_RABIT;A0A5F9DCF4_RABIT;A0A5F9DGQ8_RABIT;G1TDH6_RABIT	EDIL3	EGF like repeats and discoidin domains 3	1	ALFGLQK	ALFGLQK	2	ALFGLQK2	7536.48	1752.45	16293.4
G1T2V6	G1T2V6	G1T2V6_RABIT	NAPG	NSF attachment protein gamma	1	ALFHAAK	ALFHAAK	1	ALFHAAK1	2031.7	7141.96	3468.01	1824.99		4912.47
G1SF10	G1SF10;A9YL93;A0A5F9CIJ1	G1SF10_RABIT	XDH	Xanthine dehydrogenase/oxidase	1	ALFHMDNCYK	ALFHMDNC(UniMod:4)YK	2	ALFHMDNC(UniMod:4)YK2	1266130	763537	1131610	461444	2023450	1685510
G1SF10	G1SF10;A9YL93;A0A5F9CIJ1	G1SF10_RABIT	XDH	Xanthine dehydrogenase/oxidase	1	ALFHMDNCYK	ALFHMDNC(UniMod:4)YK	3	ALFHMDNC(UniMod:4)YK3	3524430	2387830	2751310	1231930	2932750	5731310
G1SF10	G1SF10;A9YL93;A0A5F9CIJ1	G1SF10_RABIT	XDH	Xanthine dehydrogenase/oxidase	1	ALFHMDNCYK	ALFHM(UniMod:35)DNC(UniMod:4)YK	2	ALFHM(UniMod:35)DNC(UniMod:4)YK2	62477.7	29997.5	34810	8239.24	34853	57704.4
G1SF10	G1SF10;A9YL93;A0A5F9CIJ1	G1SF10_RABIT	XDH	Xanthine dehydrogenase/oxidase	1	ALFHMDNCYK	ALFHM(UniMod:35)DNC(UniMod:4)YK	3	ALFHM(UniMod:35)DNC(UniMod:4)YK3	244041	159477	156062	25714.2	146507	134379
G1SF10	G1SF10;A9YL93;A0A5F9CIJ1	G1SF10_RABIT	XDH	Xanthine dehydrogenase/oxidase	1	ALFHMDNCYKIPNIR	ALFHMDNC(UniMod:4)YKIPNIR	3	ALFHMDNC(UniMod:4)YKIPNIR3	23900.7	8840.66	11389		2754.49	28185.8
G1SF10	G1SF10;A9YL93;A0A5F9CIJ1	G1SF10_RABIT	XDH	Xanthine dehydrogenase/oxidase	1	ALFHMDNCYKIPNIR	ALFHMDNC(UniMod:4)YKIPNIR	4	ALFHMDNC(UniMod:4)YKIPNIR4	25263.8	12777	19088.6		7116.77	29835.8
A0A5F9D0E2;A0A5F9DC35;A0A5F9DJN9;G1TE34	A0A5F9D0E2;A0A5F9DC35;A0A5F9DJN9;G1TE34	A0A5F9D0E2_RABIT;A0A5F9DC35_RABIT;A0A5F9DJN9_RABIT;G1TE34_RABIT	ITGAV	Integrin subunit alpha V	1	ALFLHNR	ALFLHNR	2	ALFLHNR2		22102.5	14138.3		7182.06	6340.7
A0A5F9C983;A0A5F9CCY4;A0A5F9D591;A0A5F9DCA9;A0A5F9DMN3;A0A5F9DQ79;G1SM46	A0A5F9C6X5;A0A5F9C7H0;A0A5F9C983;A0A5F9CCY4;A0A5F9CTT8;A0A5F9CWL2;A0A5F9D591;A0A5F9D5H9;A0A5F9D766;A0A5F9DBE7;A0A5F9DCA9;A0A5F9DCM1;A0A5F9DMN3;A0A5F9DQ79;G1SM46;G1SUP1;G1SYU6	A0A5F9C983_RABIT;A0A5F9CCY4_RABIT;A0A5F9D591_RABIT;A0A5F9DCA9_RABIT;A0A5F9DMN3_RABIT;A0A5F9DQ79_RABIT;G1SM46_RABIT	TNIK	TRAF2 and NCK interacting kinase	0	ALFLIPR	ALFLIPR	2	ALFLIPR2		3405.12			18474	12986.6
G1T643	A0A5F9CM50;G1T643	G1T643_RABIT	MAN2A2	Mannosidase alpha class 2A member 2	1	ALFQLSQSEER	ALFQLSQSEER	2	ALFQLSQSEER2	6515.78	3015.24
A0A5F9D4V7;G1TWU8	G1TWU8;A0A5F9D4V7;A0A5F9DQ25	A0A5F9D4V7_RABIT;G1TWU8_RABIT	ZW10	Zw10 kinetochore protein	1	ALFQNTER	ALFQNTER	2	ALFQNTER2	9434.54	3659.73			9101.11	4212.31
Q9BDW7	Q9BDW7;A0A5F9DLS8;G1T1C4	Q9BDW7_RABIT	HSD17B7	3beta-hydroxysteroid 3-dehydrogenase (Fragment)	0	ALFSGLFSR	ALFSGLFSR	2	ALFSGLFSR2	70991.7	3590.21			41140.5	164396
G1TA40	G1TA40	G1TA40_RABIT	SMPD1	Sphingomyelin phosphodiesterase	1	ALFTAINFGLK	ALFTAINFGLK	2	ALFTAINFGLK2	1773.51	4023.6	2028.64
G1SS69	G1SS69	G1SS69_RABIT	CFB	C3/C5 convertase	1	ALFVSEEEKK	ALFVSEEEKK	2	ALFVSEEEKK2	2454.08		4730.22	7739.05		4767.39
G1SEK8	A0A5F9CTP7;A0A5F9DCH4;G1SEK8	G1SEK8_RABIT	FETUB	Fetuin B	1	ALFYINKPR	ALFYINKPR	2	ALFYINKPR2	7249.57	57472.7	35826.8	125170	87162.6	5522.48
G1SR43	A0A5F9CE04;A0A5F9DMF8;G1SR43	G1SR43_RABIT	ABHD5	Abhydrolase domain containing 5	1	ALGAALTPFNPLAGLR	ALGAALTPFNPLAGLR	2	ALGAALTPFNPLAGLR2	202768	101105	9682.36	6968.73
Q9N0V7	Q9N0V7;A0A5F9CAT8;A0A5F9CLM2;A0A5F9DVL5;G1TE53	CBS_RABIT	CBS	Cystathionine beta-synthase	1	ALGAEIVR	ALGAEIVR	2	ALGAEIVR2	80206.3		53433	21790.1	62482.8	62913.2
A0A5F9CM20;A0A5F9CYF1;G1SYV9	G1SYV9;A0A5F9CM20;A0A5F9CYF1	A0A5F9CM20_RABIT;A0A5F9CYF1_RABIT;G1SYV9_RABIT	TLN1	Talin 1	1	ALGDLISATK	ALGDLISATK	2	ALGDLISATK2	17050.3	12070.6			3051
O97862	O97862;G1SUE4	CYTC_RABIT	CST3	Cystatin-C	1	ALGFAESEYNK	ALGFAESEYNK	2	ALGFAESEYNK2	35672.3	245864	10431.1	74413.2	1022090	12120.9
A0A5F9DU85;G1SSK8	A0A5F9DU85;G1SSK8	A0A5F9DU85_RABIT;G1SSK8_RABIT	CS	Citrate synthase	1	ALGFPLERPK	ALGFPLERPK	2	ALGFPLERPK2	19505.4	13957.9			16196.1
G1TNV7	A0A5F9CI96;A0A5F9CIZ7;G1TNV7	G1TNV7_RABIT		Glycine C-acetyltransferase	0	ALGGAAGGYTTGPGPLVSLLR	ALGGAAGGYTTGPGPLVSLLR	2	ALGGAAGGYTTGPGPLVSLLR2	3292.58		2697.15
A0A5F9CKD8;G1SR79	A0A5F9CKD8;G1SR79	A0A5F9CKD8_RABIT;G1SR79_RABIT	ECHDC1	Ethylmalonyl-CoA decarboxylase 1	1	ALGGGAEVTTACDFR	ALGGGAEVTTAC(UniMod:4)DFR	2	ALGGGAEVTTAC(UniMod:4)DFR2			5494.5	24895.6	6748.27	4221.04
G1SWD8	G1SWD8	G1SWD8_RABIT	PI4KA	1-phosphatidylinositol 4-kinase	1	ALGHIAVALR	ALGHIAVALR	2	ALGHIAVALR2	1151.14
G1ST24	G1ST24;A0A5F9D245	G1ST24_RABIT	ACACB	acetyl-CoA carboxylase	1	ALGIGAYLVR	ALGIGAYLVR	2	ALGIGAYLVR2	21631.2	50244.5	15880.9	162788	100995	204115
P07489	P07489;A0A5F9C6Q3;G1TDI4	TTHY_RABIT	TTR	Transthyretin	1	ALGISPFHEYAEVVFTANDSGHR	ALGISPFHEYAEVVFTANDSGHR	3	ALGISPFHEYAEVVFTANDSGHR3	10343.4
P07489	P07489;A0A5F9C6Q3;G1TDI4	TTHY_RABIT	TTR	Transthyretin	1	ALGISPFHEYAEVVFTANDSGHR	ALGISPFHEYAEVVFTANDSGHR	4	ALGISPFHEYAEVVFTANDSGHR4	39388.9	62534.9	82687.5	64740.7		222110
A0A5F9D217;G1SLM4	G1SLM4;A0A5F9D217;A0A5F9DSG1	A0A5F9D217_RABIT;G1SLM4_RABIT	SERPINE2	Serpin family E member 2	1	ALGITEMFDPSK	ALGITEMFDPSK	2	ALGITEMFDPSK2		8775.73	7640.59		4800.33	6130.58
G1SQ01	A0A5F9C8E0;A0A5F9CIC6;A0A5F9CKZ1;A0A5F9CN84;A0A5F9D4H1;G1SQ01;G1TDJ6	G1SQ01_RABIT	AKR1A1	Aldo-keto reductase family 1 member A1	1	ALGLSNFNSR	ALGLSNFNSR	2	ALGLSNFNSR2	10589	48404.6	78647.7	49557.9	58570.4	43621.3
G1TBU8	G1TBU8	G1TBU8_RABIT	RAP1GDS1	Rap1 GTPase-GDP dissociation stimulator 1	1	ALGNICYDSHEGR	ALGNIC(UniMod:4)YDSHEGR	3	ALGNIC(UniMod:4)YDSHEGR3	5233.32			6354.73
A0A5F9DUE9;G1TP59	A0A5F9DEW1;A0A5F9DUE9;G1TP59;U3KLU1	A0A5F9DUE9_RABIT;G1TP59_RABIT		Prealbumin-like fold domain-containing protein	0	ALGQAASDNSGPEDVKR	ALGQAASDNSGPEDVKR	3	ALGQAASDNSGPEDVKR3	7601.3	4788.63	9198.83	11388.8	5495.43	10159.8
G1T217	G1T217;A0A5F9DJN1	G1T217_RABIT	FBLIM1	Filamin binding LIM protein 1	1	ALGQAFHPTCFTCVACAR	ALGQAFHPTC(UniMod:4)FTC(UniMod:4)VAC(UniMod:4)AR	3	ALGQAFHPTC(UniMod:4)FTC(UniMod:4)VAC(UniMod:4)AR3	5326.91	3399.19	1936.95		4520.94
G1TKL2	A0A5F9CQH5;A0A5F9DB01;A0A5F9DDK3;A0A5F9DMY2;G1TDJ5;G1TKL2	G1TKL2_RABIT		EF-hand domain-containing protein	0	ALGQNPTNAEVLK	ALGQNPTNAEVLK	2	ALGQNPTNAEVLK2	115010	21642.7	136352	53562.2	94101.6	32978.5
A0A5F9C616;A0A5F9D4A3;G1SKM5	A0A5F9C4Q2;A0A5F9C616;A0A5F9D4A3;G1SKM5	A0A5F9C616_RABIT;A0A5F9D4A3_RABIT;G1SKM5_RABIT	NPLOC4	NPL4 homolog, ubiquitin recognition factor	1	ALGSAHVVEDEIDQYLSR	ALGSAHVVEDEIDQYLSR	3	ALGSAHVVEDEIDQYLSR3				11457.6
G1T6B6	G1T6B6	G1T6B6_RABIT	TACSTD2	Tumor associated calcium signal transducer 2	1	ALGSGAVVDCTTLTSK	ALGSGAVVDC(UniMod:4)TTLTSK	2	ALGSGAVVDC(UniMod:4)TTLTSK2		39343.8	18542.7	13438.4	17512	19107.3
G1U545	G1U545;A0A5F9D6H2;A0A5F9DVC8	G1U545_RABIT	BTN2A2	Butyrophilin subfamily 2 member A2	1	ALGSPDK	ALGSPDK	1	ALGSPDK1	141975	334684	262817	191577	158497	172666
G1SPJ5	G1SPJ5;A0A5F9CUN1;A0A5F9D0W5	G1SPJ5_RABIT	GCN1	GCN1 activator of EIF2AK4	1	ALGTLVSHVTLR	ALGTLVSHVTLR	3	ALGTLVSHVTLR3	18250.5				4960.84	1916.92
A0A5F9CLX9;G1SUE6	A0A5F9CLX9;G1SUE6	A0A5F9CLX9_RABIT;G1SUE6_RABIT	STX18	Syntaxin 18	1	ALGVAVGGGVEGSR	ALGVAVGGGVEGSR	2	ALGVAVGGGVEGSR2	8009.44		3938.22	4794.22	6926.94	7311.98
A0A5F9C4P5;G1SFJ8	A0A5F9C4P5;G1SFJ8	A0A5F9C4P5_RABIT;G1SFJ8_RABIT	FABP7	Fatty acid binding protein 7	1	ALGVGFATR	ALGVGFATR	2	ALGVGFATR2	16034.3	22463.3	35691.8	22573.4	22940.5	34507.6
A0A5F9DU85;G1SSK8	A0A5F9DU85;G1SSK8;Q0QEL4	A0A5F9DU85_RABIT;G1SSK8_RABIT	CS	Citrate synthase	1	ALGVLAQLIWSR	ALGVLAQLIWSR	2	ALGVLAQLIWSR2			3129.87
P27115	P27115	MGAT1_RABIT	MGAT1	Alpha-1,3-mannosyl-glycoprotein 2-beta-N-acetylglucosaminyltransferase	1	ALGVMDDLK	ALGVMDDLK	2	ALGVMDDLK2		15678.2	8801.95			11005.7
G1T1R9	A0A5F9CWI4;A0A5F9D9U3;A0A5F9DJQ4;A0A5F9DKE9;G1T1R9	G1T1R9_RABIT		Exocyst complex component Sec8	0	ALGVQRPLLQSTIIVEK	ALGVQRPLLQSTIIVEK	3	ALGVQRPLLQSTIIVEK3	5166.45
A0A5F9D4K5;G1SZK1	A0A5F9D2G4;A0A5F9D4K5;G1SZK1	A0A5F9D4K5_RABIT;G1SZK1_RABIT	TAPBP	TAP binding protein	1	ALGWVAACR	ALGWVAAC(UniMod:4)R	2	ALGWVAAC(UniMod:4)R2	7185.05		10417.1
G1SKA7	G1SKA7	G1SKA7_RABIT	SPOCK3	SPARC (osteonectin), cwcv and kazal like domains proteoglycan 3	1	ALHESGSQIK	ALHESGSQIK	2	ALHESGSQIK2	649.83			999.432	1914.28
A0A5F9DFV7	A0A5F9DFV7	A0A5F9DFV7_RABIT		VOC domain-containing protein	1	ALHFVFK	ALHFVFK	2	ALHFVFK2	5426.95		10508.1
G1T846	A0A5F9C3Z6;A0A5F9CKA2;A0A5F9D243;A0A5F9DGE5;A0A5F9DRL9;A0A5F9DTB9;G1T846	G1T846_RABIT	DARS1	Aspartate--tRNA ligase, cytoplasmic	1	ALHHGIDLEK	ALHHGIDLEK	2	ALHHGIDLEK2	7223.74		4736.43	7752.84	12686.7
A0A5F9DPZ5;G1SH86	G1SH86;A0A5F9D7I6;A0A5F9DPZ5	A0A5F9DPZ5_RABIT;G1SH86_RABIT	TBCD	Tubulin-specific chaperone D	1	ALHNLAPR	ALHNLAPR	2	ALHNLAPR2	5141.48	4156.96
G1SR28	G1SR28	G1SR28_RABIT	PAFAH1B3	Platelet activating factor acetylhydrolase 1b catalytic subunit 3	1	ALHSLLLR	ALHSLLLR	2	ALHSLLLR2	11841.7	5519.75	4816.74	8964.58	5912.9	8073.56
P29694	P29694;A0A5F9CA34;A0A5F9CKQ1;G1TVL1;A0A5F9DBU9	EF1G_RABIT	EEF1G	Elongation factor 1-gamma	0	ALIAAQYSGAQVR	ALIAAQYSGAQVR	2	ALIAAQYSGAQVR2	61766.5	61526.4	35871	58048.2	81379.1	44678
G1U9U0	A0A5F9C3D7;A0A5F9C9R5;G1U9T8;G1U9U0	G1U9U0_RABIT	CCT4	T-complex protein 1 subunit delta	1	ALIAGGGAPEIELALR	ALIAGGGAPEIELALR	2	ALIAGGGAPEIELALR2		24524.4				53909.1
G1T143	A0A5F9CX02;G1T143	G1T143_RABIT		RING-type domain-containing protein	0	ALIDASEASSTR	ALIDASEASSTR	2	ALIDASEASSTR2	5873.57		3258.23		4201.01
A0A5F9DKT9;G1TEN5	A0A5F9DKT9;G1TEN5	A0A5F9DKT9_RABIT;G1TEN5_RABIT	NDUFB5	NADH dehydrogenase [ubiquinone] 1 beta subcomplex subunit 5, mitochondrial	1	ALIDHSPK	ALIDHSPK	2	ALIDHSPK2	13374.1	15188.8	40376.8	6228.01	5256.29
O77821	O77821;A0A5F9CDJ4;A0A5F9D984;A0A5F9DAC4;A0A5F9CJZ5;A0A5F9CMI3;A0A5F9DD59;G1SRM4;O77820	LYPA1_RABIT	LYPLA1	Acyl-protein thioesterase 1	1	ALIDQEVK	ALIDQEVK	2	ALIDQEVK2	29419.6	11894.6	31529.9	23042.9	20036.6	15558.5
A0A5F9CQW6;A0A5F9DSC7;G1TCY4	A0A5F9CPW1;A0A5F9CQW6;A0A5F9DSC7;A0A5F9DTN2;G1TCY4	A0A5F9CQW6_RABIT;A0A5F9DSC7_RABIT;G1TCY4_RABIT		Sorting nexin	0	ALIDYENSNK	ALIDYENSNK	2	ALIDYENSNK2	8541.56	5021.15			3333.43
G1T5C5	G1T5C5	G1T5C5_RABIT	ERLIN2	ER lipid raft associated 2	1	ALIEAEK	ALIEAEK	1	ALIEAEK1	7914.43	14714.9	3497.76			1370.12
G1T5C5	G1T5C5	G1T5C5_RABIT	ERLIN2	ER lipid raft associated 2	1	ALIEAEK	ALIEAEK	2	ALIEAEK2	534921	526377	570476	52620.2	36297.5	70421.5
G1T5V8	G1T5V8	G1T5V8_RABIT	LYPLA2	palmitoyl-protein hydrolase	1	ALIEHEMK	ALIEHEMK	2	ALIEHEMK2	14542.9	5802.76	2738.84	4632.03	3863.48	2630.14
Q9TS53	G1SNS9;Q9TS53;A0A5F9CF28;A0A5F9CPJ7;A0A5F9CQB3;A0A5F9CV44;A0A5F9CVI1;A0A5F9D3P5;A0A5F9DL40;A0A5F9DPU4;G1SNT8	ANXA6_RABIT	ANXA6	Annexin A6 (Fragment)	1	ALIEILATR	ALIEILATR	2	ALIEILATR2	4473.67		3487.91	39944.2	2404.75
A0A5F9CBJ5;A0A5F9CU56;A0A5F9CZC1;A0A5F9D0F6;A0A5F9DDR8;A0A5F9DM45;G1SYI6	G1SYI6;A0A5F9CBJ5;A0A5F9CU56;A0A5F9CZC1;A0A5F9D0F6;A0A5F9DDR8;A0A5F9DM45;A0A5F9C8P5;A0A5F9D5J0	A0A5F9CBJ5_RABIT;A0A5F9CU56_RABIT;A0A5F9CZC1_RABIT;A0A5F9D0F6_RABIT;A0A5F9DDR8_RABIT;A0A5F9DM45_RABIT;G1SYI6_RABIT	ABI1	Abl interactor 1	1	ALIESYQNLTR	ALIESYQNLTR	2	ALIESYQNLTR2	8443.19	5897.53		11370.5	6269.46	3719.02
A0A5F9CMT9;A0A5F9CVG7;G1SN09	A0A5F9CMT9;A0A5F9CVG7;G1SN09	A0A5F9CMT9_RABIT;A0A5F9CVG7_RABIT;G1SN09_RABIT	GMPPB	mannose-1-phosphate guanylyltransferase	1	ALILVGGYGTR	ALILVGGYGTR	2	ALILVGGYGTR2	2611.24	7446.42			16424.9	21024.4
G1SCG8	G1SCG8;A0A5F9D8G6	G1SCG8_RABIT	BNIP1	BCL2 interacting protein 1	1	ALIQDIR	ALIQDIR	2	ALIQDIR2		13079.4	12043.1	21485.3	11756.3	44520.5
G1T345	G1T345	G1T345_RABIT	UBR1	E3 ubiquitin-protein ligase	1	ALIQFAFAQR	ALIQFAFAQR	2	ALIQFAFAQR2	2577.45
A0A5F9CE05	G1U9S2;A0A5F9CE05	A0A5F9CE05_RABIT	ALB	Albumin	1	ALISAAQER	ALISAAQER	1	ALISAAQER1	3176.26	8328.55	10948.6	13119.9	4969.15	13154
A0A5F9CE05	G1U9S2;A0A5F9CE05	A0A5F9CE05_RABIT	ALB	Albumin	1	ALISAAQER	ALISAAQER	2	ALISAAQER2	2031580	6527560	14050400	12061500	3040510	14924300
A0A5F9DCR7;G1SS73	G1SS73;A0A5F9DCR7	A0A5F9DCR7_RABIT;G1SS73_RABIT	DDX1	ATP-dependent RNA helicase	1	ALIVEPSR	ALIVEPSR	2	ALIVEPSR2	26671.1	15942.3	14588	20561.4	26225.7	30315.9
A0A5F9CW65;G1SZW5	G1SZW5;A0A5F9CNP3;A0A5F9CW65;G1TEK8	A0A5F9CW65_RABIT;G1SZW5_RABIT	BICD2	BICD cargo adaptor 2	0	ALKEDAATFSSLR	ALKEDAATFSSLR	2	ALKEDAATFSSLR2	8522.68
G1SMR7	A0A5F9DT76;G1SMR7;A0A5F9C431	G1SMR7_RABIT		Large ribosomal subunit protein uL11	0	ALKEPPR	ALKEPPR	2	ALKEPPR2			6489.84	14095.7	16324.9
G1SPB6	G1SPB6	G1SPB6_RABIT		Acyl-CoA synthetase long chain family member 1	1	ALKPPCDLSMQSVEVAGSGGAR	ALKPPC(UniMod:4)DLSMQSVEVAGSGGAR	3	ALKPPC(UniMod:4)DLSMQSVEVAGSGGAR3	220880	75954.1	39921.9	27366.7	118903	171274
G1TXS2	A0A5F9C109;A0A5F9CHY0;A0A5F9CUJ0;A0A5F9D4G0;A0A5F9D624;A0A5F9DIY1;A0A5F9DQS8;G1TXS2	G1TXS2_RABIT	MYO18A	Myosin XVIIIA	1	ALLADAQVMLDHLK	ALLADAQVMLDHLK	3	ALLADAQVMLDHLK3	4715.54			6160.5
A0A5F9CUZ2;G1SJI6	A0A5F9CUZ2;G1SJI6	A0A5F9CUZ2_RABIT;G1SJI6_RABIT	MRPS23	Mitochondrial ribosomal protein S23	1	ALLAEGIILR	ALLAEGIILR	2	ALLAEGIILR2			1619.52			1160.5
G1T2W1	A0A5F9C800;G1T2W1	G1T2W1_RABIT	SRP72	Signal recognition particle subunit SRP72	1	ALLAMYTNQAEQCR	ALLAMYTNQAEQC(UniMod:4)R	2	ALLAMYTNQAEQC(UniMod:4)R2	11285.4	1976.78		4840.15	8086.1	8837.56
A0A5F9C5H4;G1TD26	A0A5F9C5H4;G1TD26	A0A5F9C5H4_RABIT;G1TD26_RABIT	TMEM33	Transmembrane protein 33	1	ALLANALTSALR	ALLANALTSALR	2	ALLANALTSALR2		4873.45				8424.25
G1SQ70	A0A5F9CAH6;A0A5F9CNX4;A0A5F9CPY6;A0A5F9CQC0;G1SQ70	G1SQ70_RABIT	A2M	Alpha-2-macroglobulin	1	ALLAYAFALADNQGK	ALLAYAFALADNQGK	2	ALLAYAFALADNQGK2					4457.49	6735.79
A0A5F9DH95;G1TR31	G1TR31;A0A5F9C8I9;A0A5F9CCK9;A0A5F9CCX6;A0A5F9CJZ1;A0A5F9CSF2;A0A5F9CT93;A0A5F9DBP5;A0A5F9DH95;A0A5F9DI97;A0A5F9DIU6	A0A5F9DH95_RABIT;G1TR31_RABIT		Alpha-2-macroglobulin	0	ALLAYAFALAGNQGR	ALLAYAFALAGNQGR	2	ALLAYAFALAGNQGR2		4351.94		5787.92
G1SGP5	A0A5F9C7Q8;A0A5F9DEQ2;G1SGP5	G1SGP5_RABIT	ABCC11	ATP binding cassette subfamily C member 11	1	ALLCSSK	ALLC(UniMod:4)SSK	2	ALLC(UniMod:4)SSK2	14721.9				5086.37
G1SVM1	G1SVM1	G1SVM1_RABIT	MVP	Major vault protein	1	ALLDFEDSNGEK	ALLDFEDSNGEK	2	ALLDFEDSNGEK2	9489.53	3574.3	6515.31	6631.11		10445.3
A0A5F9CWN7;A0A5F9D2U7	A0A5F9CWN7;G1SE70;A0A5F9D2U7	A0A5F9CWN7_RABIT;A0A5F9D2U7_RABIT	RAB11FIP5	RAB11 family interacting protein 5	1	ALLDLQGHLDAASR	ALLDLQGHLDAASR	3	ALLDLQGHLDAASR3	11287.8	8020.55
G1U3F9	G1U3F9	G1U3F9_RABIT	SH3BP4	SH3 domain binding protein 4	1	ALLDPPLELNSDK	ALLDPPLELNSDK	2	ALLDPPLELNSDK2	26407.6	11006	17263.9		2977.15
G1TDC3	A0A5F9D3N8;G1TDC3	G1TDC3_RABIT		Glycoside hydrolase family 31 N-terminal domain-containing protein	0	ALLDTLQLGPDALTVHLIHEVTK	ALLDTLQLGPDALTVHLIHEVTK	3	ALLDTLQLGPDALTVHLIHEVTK3	2312.46	3976.66
G1TDC3	A0A5F9D3N8;G1TDC3	G1TDC3_RABIT		Glycoside hydrolase family 31 N-terminal domain-containing protein	0	ALLDTLQLGPDALTVHLIHEVTK	ALLDTLQLGPDALTVHLIHEVTK	4	ALLDTLQLGPDALTVHLIHEVTK4	10093.6	8644.89			4755.88
G1SD49	A0A5F9DQK8;G1SD49	G1SD49_RABIT	DCTN3	Dynactin subunit 3	1	ALLEEYNK	ALLEEYNK	2	ALLEEYNK2	22625.4	20672.1	9910.19	22837.3	3696.58	6243.6
G1SKE3	G1SKE3	G1SKE3_RABIT	KRT77	Keratin 77	1	ALLEGEESR	ALLEGEESR	2	ALLEGEESR2	12168.7	4075.38	4772.14
P55823	P55823	EF2_RABIT	EEF2	Elongation factor 2	1	ALLELQLEPEELYQTFQR	ALLELQLEPEELYQTFQR	3	ALLELQLEPEELYQTFQR3	7883.35
G1SCP8	A0A5F9CLL8;G1SCP8	G1SCP8_RABIT		Moesin	0	ALLENEK	ALLENEK	2	ALLENEK2	25230.4	26661.8	10181.8	7143.92	21779.9	13416
G1SCP8	A0A5F9CLL8;G1SCP8	G1SCP8_RABIT		Moesin	0	ALLENEKK	ALLENEKK	2	ALLENEKK2	12637.2	11892.7			14185.4	5651.02
G1SWI7	G1SWI7	G1SWI7_RABIT	PSMA8	Proteasome 20S subunit alpha 8	1	ALLEVVQSGGK	ALLEVVQSGGK	2	ALLEVVQSGGK2	105496	108769	62388	54175.9	72267.3	34474.5
P30947	P30947;A0A5F9CGT7;G1T464	HS90B_RABIT	HSP90AB1	Heat shock protein HSP 90-beta	1	ALLFIPR	ALLFIPR	2	ALLFIPR2	616239	6847.69	39250.4	389859
P30946	P30946;A0A0G2JH20;A0A5F9C503;A0A5F9CS69;A0A5F9DPT2	HS90A_RABIT	HSP90AA1	Heat shock protein HSP 90-alpha	1	ALLFVPR	ALLFVPR	2	ALLFVPR2	129857	81008.1	17861.1	23944.4	110639	36418.8
G1T606	G1T606	G1T606_RABIT	FAM20A	FAM20A golgi associated secretory pathway pseudokinase	1	ALLGACDCTQIVKPSGVHLK	ALLGAC(UniMod:4)DC(UniMod:4)TQIVKPSGVHLK	3	ALLGAC(UniMod:4)DC(UniMod:4)TQIVKPSGVHLK3	3582.14	4835.05	6534.99
A0A5F9CM09;A0A5F9DDE0;A0A5F9DMA8	A0A5F9CM09;A0A5F9DDE0;A0A5F9DMA8;G1SN06	A0A5F9CM09_RABIT;A0A5F9DDE0_RABIT;A0A5F9DMA8_RABIT	ACSL4	Acyl-CoA synthetase long chain family member 4	1	ALLGGNVR	ALLGGNVR	2	ALLGGNVR2	124963	33749.3	33355.3		12540	31632.5
A0A5F9C2T0	A0A5F9C2T0;A0A5F9CB37;A0A5F9CSU4;A0A5F9DA12;A0A5F9DKV3;A0A5F9DT46;G1SH95	A0A5F9C2T0_RABIT	CLIP1	CAP-Gly domain containing linker protein 1	1	ALLGTEEELR	ALLGTEEELR	2	ALLGTEEELR2	6485.7				1151.21	3454.22
G1TP44	G1TP44	G1TP44_RABIT	LITAF	Lipopolysaccharide induced TNF factor	1	ALLGTYK	ALLGTYK	1	ALLGTYK1	25458.6	6169.3	10186.4	12090	15303.2	32935.2
G1TP44	G1TP44	G1TP44_RABIT	LITAF	Lipopolysaccharide induced TNF factor	1	ALLGTYK	ALLGTYK	2	ALLGTYK2	570688	357413	1138220	203604	849050	936229
G1SH26	G1SH26	G1SH26_RABIT		Nucleoredoxin	1	ALLGYADNQCK	ALLGYADNQC(UniMod:4)K	2	ALLGYADNQC(UniMod:4)K2		1499.31	4092.19	5009.36		5932.43
G1TTH9	G1TTH9	G1TTH9_RABIT	LAMA1	Laminin subunit alpha 1	1	ALLHAPTGTYSDGQDHSISLVR	ALLHAPTGTYSDGQDHSISLVR	3	ALLHAPTGTYSDGQDHSISLVR3	3847.85
G1TTH9	G1TTH9	G1TTH9_RABIT	LAMA1	Laminin subunit alpha 1	1	ALLHAPTGTYSDGQDHSISLVR	ALLHAPTGTYSDGQDHSISLVR	4	ALLHAPTGTYSDGQDHSISLVR4	2248.83	1658.4	2031.02
A0A5F9CNJ5;A0A5F9CVB8;G1SND6	A0A5F9CNJ5;A0A5F9CVB8;G1SND6	A0A5F9CNJ5_RABIT;A0A5F9CVB8_RABIT;G1SND6_RABIT	ACBD6	Acyl-CoA-binding domain-containing protein 6	1	ALLHWACDR	ALLHWAC(UniMod:4)DR	3	ALLHWAC(UniMod:4)DR3	4600.8	3624.16	2877.24	1730.97	4606.5	5884.14
G1T901	G1T901	G1T901_RABIT	ADAMTS17	ADAM metallopeptidase with thrombospondin type 1 motif 17	1	ALLLHLPAFGR	ALLLHLPAFGR	3	ALLLHLPAFGR3		3108.82	9384.46
G1TED6	G1TED6	G1TED6_RABIT	ANXA5	Annexin	1	ALLLLCGGDDD	ALLLLC(UniMod:4)GGDDD	2	ALLLLC(UniMod:4)GGDDD2	1834.49	5696.17	3809.69		17884.6	4702.43
G1T7V5	A0A5F9D1H7;A0A5F9DVP7;G1T7V5;A0A5F9D3G5	G1T7V5_RABIT		Dihydrolipoyl dehydrogenase	0	ALLNNSHYYHMAHGK	ALLNNSHYYHMAHGK	3	ALLNNSHYYHMAHGK3	3020.03	2251.66			2515.91	3322.83
G1T7V5	A0A5F9D1H7;A0A5F9DVP7;G1T7V5;A0A5F9D3G5	G1T7V5_RABIT		Dihydrolipoyl dehydrogenase	0	ALLNNSHYYHMAHGK	ALLNNSHYYHMAHGK	4	ALLNNSHYYHMAHGK4	1418.02				3663.61
A0A5F9C396;G1TJS2	A0A5F9C396;A0A5F9CH02;G1TJS2	A0A5F9C396_RABIT;G1TJS2_RABIT	PLD3	Phospholipase D family member 3	1	ALLNVVDSAR	ALLNVVDSAR	2	ALLNVVDSAR2	4375.1	6950	5261.82	29099.7	17402.1	18205
G1SM23	G1SM23	G1SM23_RABIT	ABCF3	ATP binding cassette subfamily F member 3	1	ALLQEQFR	ALLQEQFR	2	ALLQEQFR2	4356.65	2316.81
G1SM91	G1SM91	G1SM91_RABIT	FAH	Fumarylacetoacetase	1	ALLQNLLSAGHAR	ALLQNLLSAGHAR	3	ALLQNLLSAGHAR3			8352.72	12593.9		5581.56
G1STR6	G1STR6	G1STR6_RABIT	DTD2	D-aminoacyl-tRNA deacylase	1	ALLQQCLHAR	ALLQQC(UniMod:4)LHAR	3	ALLQQC(UniMod:4)LHAR3	6684.72	11291.9	6893.6	11257.6	12325.5
G1TDI0	G1TDI0	G1TDI0_RABIT	PA2G4	Proliferation-associated 2G4	1	ALLQSSASR	ALLQSSASR	2	ALLQSSASR2	45933.9	30685.4	16684.6	31173	38250.8	25023.1
Q59I72	G1STP6;Q59I72;A0A5F9C5V6;A0A5F9CDT1;A0A5F9CP53;A0A5F9CPG1;A0A5F9CY31;A0A5F9D822;A0A5F9D8X8;A0A5F9DP02;G1SNH4	CTNA1_RABIT	CTNNA1	Catenin alpha-1	0	ALLSAVTR	ALLSAVTR	2	ALLSAVTR2	15379.9		6276.75		4039
A0A5F9C7Q4;G1TAF8	A0A5F9C7Q4;G1TAF8	A0A5F9C7Q4_RABIT;G1TAF8_RABIT	STIP1	Stress induced phosphoprotein 1	1	ALLSDPTYR	ALLSDPTYR	2	ALLSDPTYR2	63712.8	56642.8	22636.5	24443.6	29031.9	11771.3
P51662	G1TIS5;P51662	ANXA1_RABIT	ANXA1	Annexin A1	1	ALLSLAK	ALLSLAK	1	ALLSLAK1	15445.5	30622.8	49132.3	13342	8003.53	13780.2
G1SIP7	G1SIP7	G1SIP7_RABIT	GAK	Cyclin G associated kinase	1	ALLSTLHTVLWDGESR	ALLSTLHTVLWDGESR	3	ALLSTLHTVLWDGESR3	6370.77				7277.25
G1TEM7	G1TEM7	G1TEM7_RABIT	ANXA3	Annexin	1	ALLTLADGR	ALLTLADGR	2	ALLTLADGR2	74383.9	81282.7	188815	110180	72780.2	86077.3
G1TD98;U3KP75	G1TD98;U3KP75	G1TD98_RABIT;U3KP75_RABIT	GSR	glutathione-disulfide reductase	1	ALLTPVAIAAGR	ALLTPVAIAAGR	2	ALLTPVAIAAGR2	13413.4	18151.3	4332.83	18261	5232.74	15204.3
G1SVA3	A0A5F9CLX1;G1SVA3	G1SVA3_RABIT	PSMD11	Proteasome 26S subunit, non-ATPase 11	1	ALLVEVQLLESK	ALLVEVQLLESK	2	ALLVEVQLLESK2		3928.92	4070.45		8443.48	9253.41
G1T432	G1T432;G1TX42	G1T432_RABIT		Adenylyl cyclase-associated protein	0	ALLVTASQCQQPAGNK	ALLVTASQC(UniMod:4)QQPAGNK	2	ALLVTASQC(UniMod:4)QQPAGNK2	62423.3	36423.6	34714	36358.4	28232.3	36809.7
G1SQ70	A0A5F9CAH6;A0A5F9CNX4;A0A5F9CPY6;A0A5F9CQC0;G1SQ70	G1SQ70_RABIT	A2M	Alpha-2-macroglobulin	1	ALLWLSK	ALLWLSK	2	ALLWLSK2		10315.3	33974.7		6568.51	31284.4
A0A5F9CLU9;A0A5F9D6U8	G1T6S0;A0A5F9CLU9;A0A5F9CSS8;A0A5F9D5K0;A0A5F9D6U8;A0A5F9DCZ6;A0A5F9DU88	A0A5F9CLU9_RABIT;A0A5F9D6U8_RABIT	TPM1	Tropomyosin 1	1	ALMAAEDK	ALMAAEDK	2	ALMAAEDK2	3674.86	6253.45	5093.32		6713.02
G1T7Z6	G1T7Z6;G1TLE3	G1T7Z6_RABIT		Phosphoglycerate kinase	0	ALMDEVVK	ALMDEVVK	2	ALMDEVVK2	29953.9					19655.5
G1T2J0	G1T2J0	G1T2J0_RABIT	JUP	Junction plakoglobin	1	ALMGSPQLVAAVVR	ALMGSPQLVAAVVR	2	ALMGSPQLVAAVVR2	4841.34			30507.5	5527.81	3524.04
G1T2J0	G1T2J0	G1T2J0_RABIT	JUP	Junction plakoglobin	1	ALMGSPQLVAAVVR	ALM(UniMod:35)GSPQLVAAVVR	2	ALM(UniMod:35)GSPQLVAAVVR2	1230.25		5355.39	16305.5	2373.48	3230.19
G1TFU9	G1TFU9;A0A5F9DBH7	G1TFU9_RABIT	LGALS3BP	Galectin-3-binding protein	1	ALMLCGGR	ALMLC(UniMod:4)GGR	2	ALMLC(UniMod:4)GGR2	19392.8	62372.1	54079.3	37098.3	20842.5	31787.1
A0A5F9DNT3;G1SZS0	A0A5F9DNT3;G1SZS0;A0A5F9D465	A0A5F9DNT3_RABIT;G1SZS0_RABIT		NIF3-like protein 1	0	ALMQVVAQLSQNR	ALMQVVAQLSQNR	2	ALMQVVAQLSQNR2				18896.1
G1SJQ2	G1SJQ2	G1SJQ2_RABIT	GLG1	Golgi apparatus protein 1	1	ALNEACESVIQTACK	ALNEAC(UniMod:4)ESVIQTAC(UniMod:4)K	2	ALNEAC(UniMod:4)ESVIQTAC(UniMod:4)K2	10468.8	9875.13	9841.38	9164.96	3707.64	19480.4
U3KM78	A0A5F9CGT5;A0A5F9DKK0;G1SRB1;U3KM78	U3KM78_RABIT	ETFDH	Electron transfer flavoprotein-ubiquinone oxidoreductase	1	ALNEGGLQSIPK	ALNEGGLQSIPK	2	ALNEGGLQSIPK2	3830.49		5511.93
G1TF20	G1TF20	G1TF20_RABIT	PLEKHO2	Pleckstrin homology domain containing O2	1	ALNEGINR	ALNEGINR	2	ALNEGINR2	12282.8			2790.7	15718.3	8051.71
G1SS41;G1TLK9	G1SS41;G1TLK9	G1SS41_RABIT;G1TLK9_RABIT	ACADVL	Acyl-CoA dehydrogenase very long chain	1	ALNEGYPTAQHEK	ALNEGYPTAQHEK	2	ALNEGYPTAQHEK2	2129.48
G1SHZ4	G1SHZ4	G1SHZ4_RABIT	KRT7	Keratin 7	1	ALNEQEIR	ALNEQEIR	2	ALNEQEIR2	8731.79	4596.77	10407.6			3842.86
G1T2B8	A0A5F9CH28;A0A5F9CKT0;A0A5F9CTJ8;A0A5F9DGE3;G1T2B8	G1T2B8_RABIT	ECE1	Endothelin converting enzyme 1	1	ALNFGGIGVVVGHELTHAFDDQGR	ALNFGGIGVVVGHELTHAFDDQGR	4	ALNFGGIGVVVGHELTHAFDDQGR4	4677.58	9993.41
A0A5F9CLI5	A0A5F9CI04;A0A5F9CLI5;A0A5F9CXH9;A0A5F9DQ45;A0A5F9DVM6;G1T8H1	A0A5F9CLI5_RABIT	ACSL3	Acyl-CoA synthetase long chain family member 3	1	ALNFGSGLHMLGQKPK	ALNFGSGLHMLGQKPK	2	ALNFGSGLHMLGQKPK2	3393.86					6910.05
A0A5F9CLI5	A0A5F9CI04;A0A5F9CLI5;A0A5F9CXH9;A0A5F9DQ45;A0A5F9DVM6;G1T8H1	A0A5F9CLI5_RABIT	ACSL3	Acyl-CoA synthetase long chain family member 3	1	ALNFGSGLHMLGQKPK	ALNFGSGLHMLGQKPK	3	ALNFGSGLHMLGQKPK3	41051.4	42488.3	31610.2		31660.2	20459.6
A0A5F9CLI5	A0A5F9CI04;A0A5F9CLI5;A0A5F9CXH9;A0A5F9DQ45;A0A5F9DVM6;G1T8H1	A0A5F9CLI5_RABIT	ACSL3	Acyl-CoA synthetase long chain family member 3	1	ALNFGSGLHMLGQKPK	ALNFGSGLHMLGQKPK	4	ALNFGSGLHMLGQKPK4	23891.6
A0A5F9DR45;G1SGF8	G1SGF8;A0A5F9DR45;A0A5F9DTQ8	A0A5F9DR45_RABIT;G1SGF8_RABIT	C6	Complement component C6	1	ALNHLPLEYNSALYSR	ALNHLPLEYNSALYSR	2	ALNHLPLEYNSALYSR2		3818.95	17794	20887.8	17498.1	18833.6
A0A5F9DR45;G1SGF8	G1SGF8;A0A5F9DR45;A0A5F9DTQ8	A0A5F9DR45_RABIT;G1SGF8_RABIT	C6	Complement component C6	1	ALNHLPLEYNSALYSR	ALNHLPLEYNSALYSR	3	ALNHLPLEYNSALYSR3	1116.63	4840.16	12701.2			2402.32
G1SZW0	G1SZW0	G1SZW0_RABIT	CYFIP1	Cytoplasmic FMR1-interacting protein	1	ALNLAYSSIYGSYR	ALNLAYSSIYGSYR	2	ALNLAYSSIYGSYR2	5883.3
G1U084	G1U084	G1U084_RABIT	TPCN1	Two pore segment channel 1	1	ALNQSHTPLLSLK	ALNQSHTPLLSLK	3	ALNQSHTPLLSLK3	3974.38		11036.5	1900.61	8052.17	9658.54
G1TGW1	A0A5F9C5D3;G1TGW1	G1TGW1_RABIT		Eukaryotic translation initiation factor 5	0	ALNRPPTYPTK	ALNRPPTYPTK	2	ALNRPPTYPTK2	4652.58	4958.42		2192.37	4459.8	2841.49
G1TGW1	A0A5F9C5D3;G1TGW1	G1TGW1_RABIT		Eukaryotic translation initiation factor 5	0	ALNRPPTYPTK	ALNRPPTYPTK	3	ALNRPPTYPTK3	19954.2	15796.2		21199.3	43816.8	18240.1
G1TAB9	G1TAB9	G1TAB9_RABIT	RHOBTB3	Rho related BTB domain containing 3	1	ALNSVPVIIAAVGTR	ALNSVPVIIAAVGTR	2	ALNSVPVIIAAVGTR2	12090.8
G1TA40	G1TA40	G1TA40_RABIT	SMPD1	Sphingomyelin phosphodiesterase	1	ALNTITALVR	ALNTITALVR	2	ALNTITALVR2	9699.27	8668.15
G1THZ6	P01870;G1THZ6	G1THZ6_RABIT	IGHM	Immunoglobulin heavy constant mu	1	ALPAPIEK	ALPAPIEK	1	ALPAPIEK1	203672	444616	638936	709959	156985	597731
G1THZ6	P01870;G1THZ6	G1THZ6_RABIT	IGHM	Immunoglobulin heavy constant mu	1	ALPAPIEK	ALPAPIEK	2	ALPAPIEK2	2980110	5922740	9275640	9613620	3943710	10396700
A0A5F9C9L1;A0A5F9DLG3;G1TCE9	A0A5F9C9L1;A0A5F9CLH3;A0A5F9D2H9;A0A5F9D557;A0A5F9DLG3;G1TCE9	A0A5F9C9L1_RABIT;A0A5F9DLG3_RABIT;G1TCE9_RABIT	HSDL2	Hydroxysteroid dehydrogenase like 2	1	ALPCVVDVR	ALPC(UniMod:4)VVDVR	2	ALPC(UniMod:4)VVDVR2	34952.6	13536			2900.8
A0A5F9C9L1;A0A5F9DLG3;G1TCE9	A0A5F9C9L1;A0A5F9CLH3;A0A5F9D2H9;A0A5F9D557;A0A5F9DLG3;G1TCE9	A0A5F9C9L1_RABIT;A0A5F9DLG3_RABIT;G1TCE9_RABIT	HSDL2	Hydroxysteroid dehydrogenase like 2	1	ALPCVVDVRDEQQINSAVEK	ALPC(UniMod:4)VVDVRDEQQINSAVEK	3	ALPC(UniMod:4)VVDVRDEQQINSAVEK3	9013.66
G1SPF5	G1SPF5	G1SPF5_RABIT		Uncharacterized protein	1	ALPFWNEEIVPQIK	ALPFWNEEIVPQIK	2	ALPFWNEEIVPQIK2	6111.05	4928.71		3722.93
A0A5F9DEF9;G1U9R0	A0A5F9DEF9;G1U9R0	A0A5F9DEF9_RABIT;G1U9R0_RABIT		Glutathione S-transferase	0	ALPGHLKPFETLLSQNK	ALPGHLKPFETLLSQNK	3	ALPGHLKPFETLLSQNK3	10557.4		2978.4
A0A5F9C9M1;G1TD18	A0A5F9C9M1;G1TD18	A0A5F9C9M1_RABIT;G1TD18_RABIT	TTC39C	Tetratricopeptide repeat domain 39C	1	ALPNCSLPNLQR	ALPNC(UniMod:4)SLPNLQR	2	ALPNC(UniMod:4)SLPNLQR2	7335.38
A0A5F9CNF7;A0A5F9DDL8;A0A5F9DQF5;G1U8V2	A0A5F9CNF7;A0A5F9D0A3;A0A5F9DDL8;A0A5F9DQF5;G1U8V2	A0A5F9CNF7_RABIT;A0A5F9DDL8_RABIT;A0A5F9DQF5_RABIT;G1U8V2_RABIT	ERLEC1	Endoplasmic reticulum lectin	1	ALPPLSDDIPFR	ALPPLSDDIPFR	2	ALPPLSDDIPFR2	5401.59	32429.5	6614.66			19093.2
A0A5F9DGE4	A0A5F9C5S0;A0A5F9CVZ1;A0A5F9DER0;A0A5F9DGE4;G1T7H9	A0A5F9DGE4_RABIT	C1R	Complement C1r	1	ALPSFTAVCQDDGTWHR	ALPSFTAVC(UniMod:4)QDDGTWHR	3	ALPSFTAVC(UniMod:4)QDDGTWHR3					9363.61	16250.5
A0A5F9C573;G1SCQ1	A0A5F9C573;G1SCQ1;G1T7S1;U3KMZ9	A0A5F9C573_RABIT;G1SCQ1_RABIT	AKR7L	Aldo-keto reductase family 7 like (gene/pseudogene)	1	ALQAAYGSSAPSMTSAALR	ALQAAYGSSAPSMTSAALR	2	ALQAAYGSSAPSMTSAALR2	8302.6	5090.69	2780.46	7105.83	5293.02	2887.21
A0A5F9CH05	A0A5F9CH05	A0A5F9CH05_RABIT	VPS25	Vacuolar protein-sorting-associated protein 25	1	ALQALQQEHK	ALQALQQEHK	2	ALQALQQEHK2	7380.73	5214.18	2965.03	8816.45	7706.41	3195.51
A0A5F9CH05	A0A5F9CH05	A0A5F9CH05_RABIT	VPS25	Vacuolar protein-sorting-associated protein 25	1	ALQALQQEHK	ALQALQQEHK	3	ALQALQQEHK3	1796.65	2600.25		1719.65	6223.42	4012.73
P79226	P79226;G1SJ29	ALDOB_RABIT	ALDOB	Fructose-bisphosphate aldolase B	1	ALQASALAAWGGK	ALQASALAAWGGK	2	ALQASALAAWGGK2	16804.3	26302.1	17698.8	35243.4	17256.1	49593.4
P00883	P00883;A0A5F9D5U7	ALDOA_RABIT	ALDOA	Fructose-bisphosphate aldolase A	1	ALQASALK	ALQASALK	1	ALQASALK1	5757.28	3559.91	4999.24		2310.43	2003.62
P00883	P00883;A0A5F9D5U7	ALDOA_RABIT	ALDOA	Fructose-bisphosphate aldolase A	1	ALQASALK	ALQASALK	2	ALQASALK2	47013.3	46206.5	73004.2	45281.3	17617.9	23627.6
A0A5F9CB63;G1T652	A0A5F9CB63;G1T652	A0A5F9CB63_RABIT;G1T652_RABIT	ALDOC	Fructose-bisphosphate aldolase	1	ALQASALNAWR	ALQASALNAWR	2	ALQASALNAWR2	105029	68655.3	59057.8	57205.5	39008.9	35316.1
G1TRZ2	G1TRZ2;A0A5F9CY27	G1TRZ2_RABIT	LAMP1	Lysosomal associated membrane protein 1	1	ALQATLGNSYK	ALQATLGNSYK	2	ALQATLGNSYK2	52861	24490.7	58966.2	3500.1	14884.2	53980.4
A0A5F9C167;A0A5F9CTR8;A0A5F9DAJ9;G1TER0;G1TI68	G1TI68;A0A5F9C167;A0A5F9CTR8;A0A5F9DAJ9;G1TER0	A0A5F9C167_RABIT;A0A5F9CTR8_RABIT;A0A5F9DAJ9_RABIT;G1TER0_RABIT;G1TI68_RABIT	EXOC1	Exocyst complex component 1	1	ALQEGDLASSR	ALQEGDLASSR	2	ALQEGDLASSR2	4016.01
G1SKL7	A0A5F9DMG2;G1SKL7	G1SKL7_RABIT	BRCA1	BRCA1 DNA repair associated	1	ALQENGVTHAIDYHTADYVDEIK	ALQENGVTHAIDYHTADYVDEIK	3	ALQENGVTHAIDYHTADYVDEIK3	2194.54
G1SKL7	A0A5F9DMG2;G1SKL7	G1SKL7_RABIT	BRCA1	BRCA1 DNA repair associated	1	ALQENGVTHAIDYHTADYVDEIKK	ALQENGVTHAIDYHTADYVDEIKK	3	ALQENGVTHAIDYHTADYVDEIKK3	3944.65					5844.07
G1SKL7	A0A5F9DMG2;G1SKL7	G1SKL7_RABIT	BRCA1	BRCA1 DNA repair associated	1	ALQENGVTHAIDYHTADYVDEIKK	ALQENGVTHAIDYHTADYVDEIKK	4	ALQENGVTHAIDYHTADYVDEIKK4	10356.8	16962.9	24352.9		32022.3	17888.7
G1SWM4	A0A5F9CRV4;B7NZ97;G1SWM4	G1SWM4_RABIT	SERPINB11	Serpin family B member 11 (gene/pseudogene)	1	ALQEWIGPSHMVER	ALQEWIGPSHMVER	2	ALQEWIGPSHMVER2	14070.8	102262	58518.2			6721.35
G1SWM4	A0A5F9CRV4;B7NZ97;G1SWM4	G1SWM4_RABIT	SERPINB11	Serpin family B member 11 (gene/pseudogene)	1	ALQEWIGPSHMVER	ALQEWIGPSHMVER	3	ALQEWIGPSHMVER3	13836.2	28355.6	19489.7
A0A5F9C2B4;A0A5F9C7M3;A0A5F9CSS2;A0A5F9D7H7;A0A5F9DEW8;G1SCF4	G1SCF4;A0A5F9C2B4;A0A5F9C7M3;A0A5F9CSS2;A0A5F9D7H7;A0A5F9DEW8	A0A5F9C2B4_RABIT;A0A5F9C7M3_RABIT;A0A5F9CSS2_RABIT;A0A5F9D7H7_RABIT;A0A5F9DEW8_RABIT;G1SCF4_RABIT	DNM1L	Dynamin 1 like	1	ALQGASQIIAEIR	ALQGASQIIAEIR	2	ALQGASQIIAEIR2	4326.76	6403.27		5605.15
A0A5F9C2B4;A0A5F9C7M3;A0A5F9CSS2;A0A5F9D7H7;A0A5F9DEW8;G1SCF4	G1SCF4;A0A5F9C2B4;A0A5F9C7M3;A0A5F9CSS2;A0A5F9D7H7;A0A5F9DEW8	A0A5F9C2B4_RABIT;A0A5F9C7M3_RABIT;A0A5F9CSS2_RABIT;A0A5F9D7H7_RABIT;A0A5F9DEW8_RABIT;G1SCF4_RABIT	DNM1L	Dynamin 1 like	1	ALQGASQIIAEIR	ALQGASQIIAEIR	3	ALQGASQIIAEIR3	10986.5	20667.3	14465.8	4389.42	8321.78	6464.55
G1SQ07	G1SQ07	G1SQ07_RABIT	DTYMK	dTMP kinase	1	ALQGFHQLMR	ALQGFHQLMR	3	ALQGFHQLMR3	7945.79
A0A5F9CDA1;A0A5F9DFW9;G1SUF4	A0A5F9CBE1;A0A5F9CDA1;A0A5F9DFW9;G1SUF4	A0A5F9CDA1_RABIT;A0A5F9DFW9_RABIT;G1SUF4_RABIT	SPTLC1	Serine palmitoyltransferase long chain base subunit 1	1	ALQGISGLR	ALQGISGLR	2	ALQGISGLR2	44040.5	56656.6	71835.9	23617.4		22553.2
G1SJ37	G1SJ37;A0A5F9DAQ1	G1SJ37_RABIT	GAPVD1	GTPase activating protein and VPS9 domains 1	1	ALQIPEVYLR	ALQIPEVYLR	2	ALQIPEVYLR2	5295.96
Q8HZQ5	Q8HZQ5;A0A5F9CK01;A0A5F9D2U0;A0A5F9D832;G1SKI1	EZRI_RABIT	EZR	Ezrin	1	ALQLEDER	ALQLEDER	2	ALQLEDER2	76832.5	63942.1	23271.2	20075.2	62996.7	54762.1
G1SLE7	G1SLE7	G1SLE7_RABIT	TTPAL	Alpha tocopherol transfer protein like	1	ALQLLVSYHSCR	ALQLLVSYHSC(UniMod:4)R	3	ALQLLVSYHSC(UniMod:4)R3	5642
G1SVM1	G1SVM1	G1SVM1_RABIT	MVP	Major vault protein	1	ALQPLEEGEGDER	ALQPLEEGEGDER	2	ALQPLEEGEGDER2	45766.9	14602.2	34525.8	7361.16	29931.8	36276.8
A0A5F9CB02;A0A5F9CGN8;A0A5F9CNS5;A0A5F9D0V6;A0A5F9DNQ8;A0A5F9DR65;G1TF92	G1TF92;A0A5F9CB02;A0A5F9CGN8;A0A5F9CNS5;A0A5F9D0V6;A0A5F9DNQ8;A0A5F9DR65	A0A5F9CB02_RABIT;A0A5F9CGN8_RABIT;A0A5F9CNS5_RABIT;A0A5F9D0V6_RABIT;A0A5F9DNQ8_RABIT;A0A5F9DR65_RABIT;G1TF92_RABIT	DENND4C	DENN domain containing 4C	1	ALQQAYDVLIK	ALQQAYDVLIK	2	ALQQAYDVLIK2	4220.25
A0A5F9DP52	A0A5F9DP52	A0A5F9DP52_RABIT	PGS1	CDP-diacylglycerol--glycerol-3-phosphate 3-phosphatidyltransferase	1	ALQQQLHQEQQQLYLR	ALQQQLHQEQQQLYLR	3	ALQQQLHQEQQQLYLR3	3682.63
G1SQ22	A0A5F9D277;G1SQ22	G1SQ22_RABIT	COPG1	Coatomer subunit gamma	1	ALQQYTLEPSEKPFDLK	ALQQYTLEPSEKPFDLK	3	ALQQYTLEPSEKPFDLK3	4807.85				9845.18
A0A5F9C3T0;A0A5F9DF54;G1SPL1	G1SPL1;A0A5F9C3T0;A0A5F9DF54;A0A5F9CUQ6;A0A5F9DQA2	A0A5F9C3T0_RABIT;A0A5F9DF54_RABIT;G1SPL1_RABIT	PHGDH	D-3-phosphoglycerate dehydrogenase	1	ALQSGQCAGAALDVFTEEPPRDR	ALQSGQC(UniMod:4)AGAALDVFTEEPPRDR	3	ALQSGQC(UniMod:4)AGAALDVFTEEPPRDR3	5209.79
A0A5F9CCH5;A0A5F9CG34;A0A5F9DN96;A0A5F9DPU2;G1SZR6	A0A5F9CCH5;A0A5F9CG34;A0A5F9DN96;A0A5F9DPU2;G1SZR6	A0A5F9CCH5_RABIT;A0A5F9CG34_RABIT;A0A5F9DN96_RABIT;A0A5F9DPU2_RABIT;G1SZR6_RABIT	CUL3	Cullin 3	1	ALQSLACGKPTQR	ALQSLAC(UniMod:4)GKPTQR	2	ALQSLAC(UniMod:4)GKPTQR2	1629.98
A0A5F9CCH5;A0A5F9CG34;A0A5F9DN96;A0A5F9DPU2;G1SZR6	A0A5F9CCH5;A0A5F9CG34;A0A5F9DN96;A0A5F9DPU2;G1SZR6	A0A5F9CCH5_RABIT;A0A5F9CG34_RABIT;A0A5F9DN96_RABIT;A0A5F9DPU2_RABIT;G1SZR6_RABIT	CUL3	Cullin 3	1	ALQSLACGKPTQR	ALQSLAC(UniMod:4)GKPTQR	3	ALQSLAC(UniMod:4)GKPTQR3	4427.81
U3KM82	U3KM82;G1SCP7;A0A5F9CAH3;A0A5F9CSP5;A0A5F9DMZ9	U3KM82_RABIT	IQGAP1	IQ motif containing GTPase activating protein 1	1	ALQSPALGLR	ALQSPALGLR	2	ALQSPALGLR2	67537.8				22699.1	14166.5
G1T3S1	G1T3S1	G1T3S1_RABIT	PSMC6	Proteasome 26S subunit, ATPase 6	1	ALQSVGQIVGEVLK	ALQSVGQIVGEVLK	2	ALQSVGQIVGEVLK2	2154.53	3534.53		9290.25
A0A5F9CP21;A0A5F9DAM7;G1U8F0	A0A5F9CB61;A0A5F9CP21;A0A5F9DAM7;G1U8F0	A0A5F9CP21_RABIT;A0A5F9DAM7_RABIT;G1U8F0_RABIT	AP2A1	AP-2 complex subunit alpha	1	ALQVGCLLR	ALQVGC(UniMod:4)LLR	2	ALQVGC(UniMod:4)LLR2	8213.26		5620.82			14299.8
O77622	O77622;A0A5F9C7X2;A0A5F9DQS0	TCPZ_RABIT	CCT6	T-complex protein 1 subunit zeta	0	ALQVLEQIK	ALQVLEQIK	2	ALQVLEQIK2	33017.5	12464.7	22880.4	93530.5	4551.73	55855
G1SK10	G1SK10	G1SK10_RABIT	GDE1	Glycerophosphodiester phosphodiesterase 1	1	ALQVLKPR	ALQVLKPR	2	ALQVLKPR2	2022.23			1991.57	4129.16	4521.38
A0A5F9CQC5	A0A5F9CQC5;G1SXB8	A0A5F9CQC5_RABIT	AP1B1	AP complex subunit beta	1	ALQVMTDFAIQFNR	ALQVMTDFAIQFNR	2	ALQVMTDFAIQFNR2	1236.65
G1TNY9	G1TNY9	G1TNY9_RABIT	TRADD	Tumor necrosis factor receptor type 1-associated DEATH domain protein	1	ALRDPVLDSLAYEYER	ALRDPVLDSLAYEYER	3	ALRDPVLDSLAYEYER3	5896.49
G1SDN9	G1SDN9	G1SDN9_RABIT	PTGFRN	Prostaglandin F2 receptor inhibitor	1	ALSADQGTYR	ALSADQGTYR	2	ALSADQGTYR2	7163.42	15696.3			13599.8	3988.52
A0A5F9CJS3;A0A5F9CR86;A0A5F9D429;A0A5F9DN40;G1TVY5	A0A5F9CJS3;A0A5F9CR86;A0A5F9D429;A0A5F9DN40;G1TVY5	A0A5F9CJS3_RABIT;A0A5F9CR86_RABIT;A0A5F9D429_RABIT;A0A5F9DN40_RABIT;G1TVY5_RABIT	CTNND1	Catenin delta 1	1	ALSAIADLLTSEHER	ALSAIADLLTSEHER	3	ALSAIADLLTSEHER3		3239.92			1924.31
A0A5F9CKV6	A0A5F9CKV6;A0A5F9DQ42;G1TER1	A0A5F9CKV6_RABIT	SMAD1	Mothers against decapentaplegic homolog	1	ALSCPGQPSSCVTIPR	ALSC(UniMod:4)PGQPSSC(UniMod:4)VTIPR	2	ALSC(UniMod:4)PGQPSSC(UniMod:4)VTIPR2	23198.6		13129.2		5958.32	5309.33
P00883	P00883;A0A5F9D5U7	ALDOA_RABIT	ALDOA	Fructose-bisphosphate aldolase A	1	ALSDHHIYLEGTLLKPNMVTPGHACTQK	ALSDHHIYLEGTLLKPNMVTPGHAC(UniMod:4)TQK	4	ALSDHHIYLEGTLLKPNMVTPGHAC(UniMod:4)TQK4	14660.8	14452.7		12898.4	8795.56	15989.5
A0A5F9CB63;G1T652	A0A5F9CB63;G1T652	A0A5F9CB63_RABIT;G1T652_RABIT	ALDOC	Fructose-bisphosphate aldolase	1	ALSDHHVYLEGTLLKPNMVTPGHACPIK	ALSDHHVYLEGTLLKPNMVTPGHAC(UniMod:4)PIK	4	ALSDHHVYLEGTLLKPNMVTPGHAC(UniMod:4)PIK4	3274.25	2467.76	4993.77		3744.2
G1T089	G1T089	G1T089_RABIT	THUMPD3	THUMP domain containing 3	1	ALSGMGHVWR	ALSGMGHVWR	2	ALSGMGHVWR2	4703.2
G1T509	G1T509;A0A5F9D3N6	G1T509_RABIT	BIN3	Bridging integrator 3	1	ALSIVADD	ALSIVADD	1	ALSIVADD1	2470.21	2987.12
A0A5F9CBZ0;A0A5F9CY29;A0A5F9DDX3;A0A5F9DJX4;A0A5F9DPM9;G1SJ96	G1SJ96;A0A5F9CBZ0;A0A5F9CY29;A0A5F9DDX3;A0A5F9DJX4;A0A5F9DPM9	A0A5F9CBZ0_RABIT;A0A5F9CY29_RABIT;A0A5F9DDX3_RABIT;A0A5F9DJX4_RABIT;A0A5F9DPM9_RABIT;G1SJ96_RABIT	DOCK8	Dedicator of cytokinesis 8	1	ALSLEENGVGSNFK	ALSLEENGVGSNFK	2	ALSLEENGVGSNFK2	1759.43
G1U3C5	G1U3C5	G1U3C5_RABIT	IGFBP5	Insulin-like growth factor-binding protein 5	1	ALSMCPPSPLGCELVK	ALSMC(UniMod:4)PPSPLGC(UniMod:4)ELVK	2	ALSMC(UniMod:4)PPSPLGC(UniMod:4)ELVK2	8792.06
A0A5F9CM15;G1SFZ8	G1SFZ8;G1SSG9;A0A5F9CM15	A0A5F9CM15_RABIT;G1SFZ8_RABIT	UBQLN1	Ubiquilin 1	0	ALSNLESIPGGYNALR	ALSNLESIPGGYNALR	2	ALSNLESIPGGYNALR2	32568.4	7009.14	12414	37605	9604.08	14816
G1T7J5	G1T7J5	G1T7J5_RABIT	NCSTN	Nicastrin	1	ALSPAFELSQWSSTEYSTWTESR	ALSPAFELSQWSSTEYSTWTESR	3	ALSPAFELSQWSSTEYSTWTESR3			9796.69			1986.66
G1SCJ8	G1SCJ8	G1SCJ8_RABIT	SERPING1	Serpin family G member 1	1	ALSPAVLK	ALSPAVLK	1	ALSPAVLK1	1396.57	5147.57	10282.2	3646.29	1294.12	4424.37
G1SCJ8	G1SCJ8	G1SCJ8_RABIT	SERPING1	Serpin family G member 1	1	ALSPAVLK	ALSPAVLK	2	ALSPAVLK2	27540	70977.4	112419	41581.9	24500.9	90926.6
G1TWP4	G1TWP4	G1TWP4_RABIT	VARS1	Valine--tRNA ligase	1	ALSPLEEWLR	ALSPLEEWLR	2	ALSPLEEWLR2	1967.13				5443.88
A0A5F9D512;G1T5E6	A0A5F9CIF2;A0A5F9D470;A0A5F9D512;A0A5F9D7Q7;A0A5F9DA05;A0A5F9DCX9;G1SNY5;G1T5E6	A0A5F9D512_RABIT;G1T5E6_RABIT	SNX2	Sorting nexin-2	0	ALSQLAEVEEK	ALSQLAEVEEK	2	ALSQLAEVEEK2	18418.2	28120.1	16495.7	21425.3	14976	21007.6
P41110	P41110;G1SQD1;A0A5F9C9R7;A0A5F9CEL2;A0A5F9CH69	IF4G1_RABIT	EIF4G1	Eukaryotic translation initiation factor 4 gamma 1	1	ALSSEELSR	ALSSEELSR	2	ALSSEELSR2	10689.5	7934.01	3237.88	5293.53	18824.1	3590.2
U3KMD7	U3KMD7	U3KMD7_RABIT	HLCS	Holocarboxylase synthetase	1	ALSSGCVYEDSTGER	ALSSGC(UniMod:4)VYEDSTGER	2	ALSSGC(UniMod:4)VYEDSTGER2	1195.61		2868.35
A0A5F9CM20;A0A5F9CYF1;G1SYV9	G1SYV9;A0A5F9CM20;A0A5F9CYF1;A0A5F9DB63	A0A5F9CM20_RABIT;A0A5F9CYF1_RABIT;G1SYV9_RABIT	TLN1	Talin 1	1	ALSTDPAAPNLK	ALSTDPAAPNLK	2	ALSTDPAAPNLK2	11302.8	3875.44	2656.24			1516.22
Q9TTC6	Q9TTC6;A0A5F9CWB8;A0A5F9DLY3;A0A5F9CU98	PPIA_RABIT	PPIA	Peptidyl-prolyl cis-trans isomerase A	1	ALSTGEK	ALSTGEK	1	ALSTGEK1					2215.71
G1U8H6	G1U8H6	G1U8H6_RABIT	CHMP1A	Charged multivesicular body protein 1A	1	ALSTMDLQK	ALSTMDLQK	2	ALSTMDLQK2	21465.5	29054.3		29493.3	20009.4	21033
A0A5F9D8U8;G1TBT2	G1TBT2;A0A5F9CL03;A0A5F9D8U8	A0A5F9D8U8_RABIT;G1TBT2_RABIT	EEFSEC	Eukaryotic elongation factor, selenocysteine-tRNA specific	1	ALSTTASTAAFDK	ALSTTASTAAFDK	2	ALSTTASTAAFDK2	4937.11				3970.69
G1SM51	A0A5F9CKV7;G1SM51;U3KME2;A0A5F9D8Z0	G1SM51_RABIT		26S proteasome non-ATPase regulatory subunit 13	0	ALSVGLVK	ALSVGLVK	1	ALSVGLVK1				2656.7	3251.74
G1SM51	A0A5F9CKV7;G1SM51;U3KME2;A0A5F9D8Z0	G1SM51_RABIT		26S proteasome non-ATPase regulatory subunit 13	0	ALSVGLVK	ALSVGLVK	2	ALSVGLVK2	12587.4	36471	76902.3	59966.5	39855.8	13613.2
G1SGR7	G1SGR7;A0A5F9DEQ1	G1SGR7_RABIT	GPAT4	Glycerol-3-phosphate acyltransferase 4	1	ALTAIITYHDR	ALTAIITYHDR	2	ALTAIITYHDR2	6133.68	14296.4	10178	6030.83	29719.2	5648.84
G1SGR7	G1SGR7;A0A5F9DEQ1	G1SGR7_RABIT	GPAT4	Glycerol-3-phosphate acyltransferase 4	1	ALTAIITYHDR	ALTAIITYHDR	3	ALTAIITYHDR3	11043.4	9419.08	3677.64	4268.8	22228.2	17651.6
G1SGR7	G1SGR7;A0A5F9DEQ1	G1SGR7_RABIT	GPAT4	Glycerol-3-phosphate acyltransferase 4	1	ALTAIITYHDRK	ALTAIITYHDRK	3	ALTAIITYHDRK3	13950.9				5128.49	5405
G1SSM4	G1SSM4;A0A5F9CU85	G1SSM4_RABIT	HSD17B11	Hydroxysteroid 17-beta dehydrogenase 11	1	ALTDELAALER	ALTDELAALER	2	ALTDELAALER2	184435	406342	254791	5831.68	36341.9	74543.6
G1SJ43	G1SJ43	G1SJ43_RABIT	PTPN23	Protein tyrosine phosphatase non-receptor type 23	1	ALTEANVQYAAVR	ALTEANVQYAAVR	2	ALTEANVQYAAVR2	3407.96	1513.13
P51662	G1TIS5;P51662	ANXA1_RABIT	ANXA1	Annexin A1	1	ALTGHLEEVVLALLK	ALTGHLEEVVLALLK	2	ALTGHLEEVVLALLK2	3908.79	10813.4		3379.59		18795.3
P51662	G1TIS5;P51662	ANXA1_RABIT	ANXA1	Annexin A1	1	ALTGHLEEVVLALLK	ALTGHLEEVVLALLK	3	ALTGHLEEVVLALLK3			40238.5		7516.5	13280
B7NZS0;G1TKE5	B7NZS0;G1TKE5	B7NZS0_RABIT;G1TKE5_RABIT	MYADM	Myeloid-associated differentiation marker (Predicted)	1	ALTHPLGLLR	ALTHPLGLLR	2	ALTHPLGLLR2	10154.7	17336.1	17960.8	2763.72	6153.63	12746.9
A0A5F9DTN5;G1SSX5	A0A5F9DTN5;G1SSX5	A0A5F9DTN5_RABIT;G1SSX5_RABIT	MARS1	Methionine--tRNA ligase, cytoplasmic	1	ALTHVDQSLSR	ALTHVDQSLSR	2	ALTHVDQSLSR2	10529.8	1756.44		1327.57	4655.92	2922.11
A0A5F9DTN5;G1SSX5	A0A5F9DTN5;G1SSX5	A0A5F9DTN5_RABIT;G1SSX5_RABIT	MARS1	Methionine--tRNA ligase, cytoplasmic	1	ALTHVDQSLSR	ALTHVDQSLSR	3	ALTHVDQSLSR3	15744.2	3816.83	2540.21	6968.09	20115.5	6282.05
A0A5F9CAT6;G1TWB6	A0A5F9CAT6;G1TWB6	A0A5F9CAT6_RABIT;G1TWB6_RABIT	SARAF	Store-operated calcium entry-associated regulatory factor	1	ALTLHYDR	ALTLHYDR	2	ALTLHYDR2	3881.59	4372.28		2097.87	6365.41
G1SN14	G1SN14;A0A5F9CHL3;A0A5F9CVY3	G1SN14_RABIT	CAND1	Cullin associated and neddylation dissociated 1	1	ALTLIAGSPLK	ALTLIAGSPLK	2	ALTLIAGSPLK2	2671.81				4173.05	1703.09
A0A5F9D376;G1SNZ3	A0A5F9D376;A0A5F9DM70;G1SNZ3	A0A5F9D376_RABIT;G1SNZ3_RABIT	CSE1L	Exportin-2	1	ALTLPGSSENEYIMK	ALTLPGSSENEYIMK	2	ALTLPGSSENEYIMK2	28899.1	7883.86		3640.9	6428.08	3169.3
A0A5F9C754	A0A5F9C754;A0A5F9C7M4;G1SK92	A0A5F9C754_RABIT	SPPL2A	Signal peptide peptidase like 2A	1	ALTNIEDR	ALTNIEDR	2	ALTNIEDR2	90711.5	157351	67233.4		50899.9	145044
A0A5F9C0Q3	A0A5F9C0Q3;A0A5F9C4T4;A0A5F9CZX5;A0A5F9DCR2;G1T3L2	A0A5F9C0Q3_RABIT	EIF3K	Eukaryotic translation initiation factor 3 subunit K	1	ALTNLPHTDFTLCK	ALTNLPHTDFTLC(UniMod:4)K	2	ALTNLPHTDFTLC(UniMod:4)K2	18892.3	21164.7	42306.9		13382.3	12179.6
A0A5F9C0Q3	A0A5F9C0Q3;A0A5F9C4T4;A0A5F9CZX5;A0A5F9DCR2;G1T3L2	A0A5F9C0Q3_RABIT	EIF3K	Eukaryotic translation initiation factor 3 subunit K	1	ALTNLPHTDFTLCK	ALTNLPHTDFTLC(UniMod:4)K	3	ALTNLPHTDFTLC(UniMod:4)K3	8936.33	6436.65		16290.5		9484.6
G1SDF3	G1SDF3	G1SDF3_RABIT		Uncharacterized protein	1	ALTPQTAETDAIR	ALTPQTAETDAIR	2	ALTPQTAETDAIR2	18953.2	8697.81	6847.4	24102.1	10962.8
G1T0L9	A0A5F9CFW2;G1T0L9	G1T0L9_RABIT	RPN1	Dolichyl-diphosphooligosaccharide--protein glycosyltransferase subunit 1	1	ALTSEIALLQSR	ALTSEIALLQSR	2	ALTSEIALLQSR2	3389.71	42267.2	95316.4	64205.1	79418.1	64006.5
G1SCP8	G1SCP8	G1SCP8_RABIT		Moesin	1	ALTSELANAR	ALTSELANAR	2	ALTSELANAR2	23931.7	22873.9	7216.69	7452.03	17820.2	26980.7
G1TV13	G1TV13	G1TV13_RABIT	DNAH2	Dynein axonemal heavy chain 2	1	ALTSLLR	ALTSLLR	2	ALTSLLR2	84928.1	157389	274735	416659	164992	290117
G1U410	G1U5S4;A0A5F9DBX1;G1U410	G1U410_RABIT	TUBB4A	Tubulin beta chain	0	ALTVPELTQQMFDAK	ALTVPELTQQMFDAK	2	ALTVPELTQQMFDAK2	24723.8	8516.11	5078.88		5878.23
G1SH05	G1SH05	G1SH05_RABIT	TUBB	Tubulin beta chain	1	ALTVPELTQQVFDAK	ALTVPELTQQVFDAK	2	ALTVPELTQQVFDAK2	96371.5			8394.5	1894.43
G1U071	G1U071	G1U071_RABIT		Acetylserotonin O-methyltransferase like	1	ALVAACR	ALVAAC(UniMod:4)R	2	ALVAAC(UniMod:4)R2	6343.25
A0A5F9C121;A0A5F9CYW9;G1SN11	A0A5F9C121;A0A5F9CYW9;G1SN11	A0A5F9C121_RABIT;A0A5F9CYW9_RABIT;G1SN11_RABIT		Spectrin beta chain	0	ALVADSHPESER	ALVADSHPESER	3	ALVADSHPESER3	8165.64			2311.16
A0A5F9CFH0	A0A5F9C7D2;A0A5F9CFH0;A0A5F9CJ80;A0A5F9D948;G1STW7	A0A5F9CFH0_RABIT	FARSB	Phenylalanine--tRNA ligase beta subunit	1	ALVAIGAHDLDTLSGPFIYTAK	ALVAIGAHDLDTLSGPFIYTAK	3	ALVAIGAHDLDTLSGPFIYTAK3	11998
G1SPJ5	G1SPJ5;A0A5F9CUN1;A0A5F9D0W5	G1SPJ5_RABIT	GCN1	GCN1 activator of EIF2AK4	1	ALVAVLLSR	ALVAVLLSR	2	ALVAVLLSR2					3721.28	3091.1
G1SGX4	G1SGX4	G1SGX4_RABIT	RPS16	Ribosomal protein S16	1	ALVAYYQK	ALVAYYQK	1	ALVAYYQK1	6354.21	10609.6		17425.6		682.162
G1SGX4	G1SGX4	G1SGX4_RABIT	RPS16	Ribosomal protein S16	1	ALVAYYQK	ALVAYYQK	2	ALVAYYQK2	53011.7	68466.7	35833.3	62766.2	50106.3	37176.2
G1SSL2	G1SSL2	G1SSL2_RABIT	CNPY2	Canopy FGF signaling regulator 2	1	ALVDELEWEIAQVDPK	ALVDELEWEIAQVDPK	2	ALVDELEWEIAQVDPK2			6852.53		7075.22	6350.21
A0A5F9DG45;G1SZ12;U3KNW6	A0A5F9DG45;G1SZ12;U3KNW6	A0A5F9DG45_RABIT;G1SZ12_RABIT;U3KNW6_RABIT	RPL14	Large ribosomal subunit protein eL14	1	ALVDGPCTR	ALVDGPC(UniMod:4)TR	2	ALVDGPC(UniMod:4)TR2	233507	280194	136901	189973	329469	272451
A0A5F9C3T0;A0A5F9DF54;G1SPL1	G1SPL1;A0A5F9C3T0;A0A5F9DF54;A0A5F9CUQ6;A0A5F9DQA2	A0A5F9C3T0_RABIT;A0A5F9DF54_RABIT;G1SPL1_RABIT	PHGDH	D-3-phosphoglycerate dehydrogenase	1	ALVDHENVISCPHLGASTR	ALVDHENVISC(UniMod:4)PHLGASTR	4	ALVDHENVISC(UniMod:4)PHLGASTR4	2909.14
Q6X276	Q6X276	Q6X276_RABIT		Huntingtin interacting protein 1-related	1	ALVDNEQLR	ALVDNEQLR	2	ALVDNEQLR2	6120.98	2878.64	4999.15
Q9N0Z4	Q9N0Z4;A0A5F9CAL5;A0A5F9CDT6;A0A5F9CNM0;A0A5F9CQ43;A0A5F9CQG7;A0A5F9DFI1;A0A5F9DPP2;A0A5F9DQ10;A0A5F9DST9;G1U5U9	AT11B_RABIT	ATP11B	Phospholipid-transporting ATPase IF (Fragment)	1	ALVEAAAR	ALVEAAAR	2	ALVEAAAR2	8007.73	10540.4	10846.2	4188.63		34772.5
G1T103	A0A5F9CGV1;G1T103	G1T103_RABIT	MYG1	Chromosome 12 open reading frame 10	1	ALVEEALAQR	ALVEEALAQR	2	ALVEEALAQR2			4514.57	2549.88	6302.38
A0A5F9CEQ1;A0A5F9CFB5;B7NZC5;G1T915;G1U506	G1T915;A0A5F9CEQ1;A0A5F9CFB5;B7NZC5;G1U506	A0A5F9CEQ1_RABIT;A0A5F9CFB5_RABIT;B7NZC5_RABIT;G1T915_RABIT;G1U506_RABIT	PIP5K1A	Phosphatidylinositol-4-phosphate 5-kinase type 1 alpha	1	ALVHDGDTVSVHRPSFYAER	ALVHDGDTVSVHRPSFYAER	4	ALVHDGDTVSVHRPSFYAER4	4710.77
A0A5F9CRD7;G1SIH1	A0A5F9CRD7;G1SIH1	A0A5F9CRD7_RABIT;G1SIH1_RABIT	PSME2	Proteasome activator subunit 2	1	ALVHERDEAAYGALR	ALVHERDEAAYGALR	3	ALVHERDEAAYGALR3	2178.27	1604.17	1475.81	3956.64		2355.52
A0A5F9DA41	A0A5F9CFY4;A0A5F9DA41;A0A5F9CED0;A0A5F9CLX8;A0A5F9D889	A0A5F9DA41_RABIT		Insulin-like growth factor-binding protein 2	0	ALVHGQATCQK	ALVHGQATC(UniMod:4)QK	2	ALVHGQATC(UniMod:4)QK2			5962.61
A0A5F9DA41	A0A5F9CFY4;A0A5F9DA41;A0A5F9CED0;A0A5F9CLX8;A0A5F9D889	A0A5F9DA41_RABIT		Insulin-like growth factor-binding protein 2	0	ALVHGQATCQK	ALVHGQATC(UniMod:4)QK	3	ALVHGQATC(UniMod:4)QK3			8101.89
G1TBS1	G1TBS1;U3KLY1	G1TBS1_RABIT	PARK7	protein deglycase	1	ALVILAK	ALVILAK	1	ALVILAK1	3197.52	15474.2	9480.61	15709.4		24290.6
A0A5F9DU56;G1TKE7	G1TKE7;A0A5F9DU56;Q5YJI2	A0A5F9DU56_RABIT;G1TKE7_RABIT	IQGAP2	IQ motif containing GTPase activating protein 2	1	ALVINTSPVEVYK	ALVINTSPVEVYK	2	ALVINTSPVEVYK2	9796.58				4032.69
G1T325;I2AWA4	G1T325;I2AWA4	G1T325_RABIT;I2AWA4_RABIT	IL18BP	Interleukin 18 binding protein	1	ALVLEELSPTLR	ALVLEELSPTLR	2	ALVLEELSPTLR2	2683.7	20269.3				26619.6
A0A5F9C1R9;A0A5F9C7C1;A0A5F9CLD8;A0A5F9DM05;G1T1T3	A0A5F9C7C1;G1T1T3;A0A5F9C1R9;A0A5F9CLD8;A0A5F9DM05	A0A5F9C1R9_RABIT;A0A5F9C7C1_RABIT;A0A5F9CLD8_RABIT;A0A5F9DM05_RABIT;G1T1T3_RABIT	VWA2	von Willebrand factor A domain containing 2	1	ALVMLTGGR	ALVMLTGGR	2	ALVMLTGGR2	13565.3	24778.9	29957.2
A0A2Z6DUF7;G1TTJ1	A0A2Z6DUF7;G1TTJ1	A0A2Z6DUF7_RABIT;G1TTJ1_RABIT	DHRS11	Dehydrogenase/reductase SDR family member 11	1	ALVQQGLK	ALVQQGLK	2	ALVQQGLK2	22731.5	48111.9				60914.3
B7NZM0	B7NZM0	B7NZM0_RABIT	APOA4	Apolipoprotein A-IV (Predicted)	1	ALVQQVEQFR	ALVQQVEQFR	2	ALVQQVEQFR2	200072	506194	633412	845446	570982	935797
G1SCY7	A0A5F9CC18;G1SCY7	G1SCY7_RABIT	EMC1	ER membrane protein complex subunit 1	1	ALVQTEDHLLLFLQQLAGK	ALVQTEDHLLLFLQQLAGK	3	ALVQTEDHLLLFLQQLAGK3	4470.3
A0A5F9C8S6;A0A5F9DBB6;G1TED0	A0A5F9C8S6;A0A5F9DBB6;G1TED0	A0A5F9C8S6_RABIT;A0A5F9DBB6_RABIT;G1TED0_RABIT		Sulfurtransferase	0	ALVSAQWVAEALR	ALVSAQWVAEALR	2	ALVSAQWVAEALR2	3731.05					3089.97
G1STH4	G1STH4	G1STH4_RABIT	GNA13	G protein subunit alpha 13	1	ALWADSGIQNAYDR	ALWADSGIQNAYDR	2	ALWADSGIQNAYDR2	48513	34309.6	23058.4	7217.07	32820	32218.3
G1STH4	G1STH4	G1STH4_RABIT	GNA13	G protein subunit alpha 13	1	ALWADSGIQNAYDRR	ALWADSGIQNAYDRR	3	ALWADSGIQNAYDRR3	12867.7
A0A5F9CAG5;G1SDX5	A0A5F9C2U4;A0A5F9CAG5;A0A5F9D2C9;A0A5F9D8S0;G1SDX5	A0A5F9CAG5_RABIT;G1SDX5_RABIT	SCFD2	Sec1 family domain containing 2	1	ALWDALLSTR	ALWDALLSTR	2	ALWDALLSTR2					1081.25	2815.43
A0A5F9CPG8	A0A5F9CPG8;A0A5F9DVF8;G1TEV2	A0A5F9CPG8_RABIT		GNAS complex locus	0	ALWEDEGVR	ALWEDEGVR	2	ALWEDEGVR2	192015	72400.8	40031.3	20471.5	8464.98	72068
P27170	P27170;A0A5F9DIH2;G1SN96	PON1_RABIT	PON1	Serum paraoxonase/arylesterase 1	1	ALYCELSQAN	ALYC(UniMod:4)ELSQAN	2	ALYC(UniMod:4)ELSQAN2	572.381	5460.94	14718.2			13364.5
A0A5F9C7V5;A0A5F9CUK4	A0A5F9C7V5;A0A5F9CUK4;G1SDJ7;G1SLM0;A0A5F9CN86;A0A5F9DU13;A0A5F9DVI3	A0A5F9C7V5_RABIT;A0A5F9CUK4_RABIT	PABPC4	Polyadenylate-binding protein	1	ALYDTFSAFGNILSCK	ALYDTFSAFGNILSC(UniMod:4)K	2	ALYDTFSAFGNILSC(UniMod:4)K2	25998.2	9673.89		19336.9
A0A5F9C8I8;A0A5F9D1R0;G1T8K2	A0A5F9C8I8;A0A5F9D1R0;G1T8K2	A0A5F9C8I8_RABIT;A0A5F9D1R0_RABIT;G1T8K2_RABIT	PACSIN2	Protein kinase C and casein kinase substrate in neurons 2	1	ALYDYEGQEHDELSFK	ALYDYEGQEHDELSFK	3	ALYDYEGQEHDELSFK3				4554.47	2047.86
P51662	G1TIS5;P51662	ANXA1_RABIT	ANXA1	Annexin A1	1	ALYEAGER	ALYEAGER	1	ALYEAGER1	3849.19
P51662	G1TIS5;P51662	ANXA1_RABIT	ANXA1	Annexin A1	1	ALYEAGER	ALYEAGER	2	ALYEAGER2	440668	355568	699187	143477	133862	295931
G1T8M9	G1T8M9	G1T8M9_RABIT	LRPPRC	Leucine rich pentatricopeptide repeat containing	1	ALYEHLTAK	ALYEHLTAK	2	ALYEHLTAK2	8527.13
A0A5F9CK54;A0A5F9DJQ0;G1ST69	A0A5F9C4B1;A0A5F9CK54;A0A5F9DJQ0;A0A5F9DT04;G1ST69	A0A5F9CK54_RABIT;A0A5F9DJQ0_RABIT;G1ST69_RABIT	LMNB1	Lamin B1	1	ALYETELADAR	ALYETELADAR	2	ALYETELADAR2	16270.9	6497.98	12457.2			3511.54
G1TYL5	G1TYL5	G1TYL5_RABIT	DNPH1	2'-deoxynucleoside 5'-phosphate N-hydrolase 1	1	ALYFCGSIR	ALYFC(UniMod:4)GSIR	2	ALYFC(UniMod:4)GSIR2		12318.1
V5TCY5;V5TEN5	G1TR23;G1SMD2;V5TCY5;V5TEN5	V5TCY5_RABIT;V5TEN5_RABIT	DDX58	RNA helicase	0	ALYLYTSHLR	ALYLYTSHLR	2	ALYLYTSHLR2	21277.3	10400.3	11385.7		6473.65	8236.35
V5TCY5;V5TEN5	G1TR23;G1SMD2;V5TCY5;V5TEN5	V5TCY5_RABIT;V5TEN5_RABIT	DDX58	RNA helicase	0	ALYLYTSHLR	ALYLYTSHLR	3	ALYLYTSHLR3	32446.9		5156.89		2210.64	10458.6
A0A5F9CLB6;A0A5F9D815;A0A5F9DNT2;G1SM64	A0A5F9C3H6;A0A5F9CLB6;A0A5F9CRE1;A0A5F9DIX6;A0A5F9D815;A0A5F9DA11;A0A5F9DNT2;G1SM64;Q9GLY6	A0A5F9CLB6_RABIT;A0A5F9D815_RABIT;A0A5F9DNT2_RABIT;G1SM64_RABIT	ITIH2	Inter-alpha-trypsin inhibitor heavy chain 2	0	ALYSQAR	ALYSQAR	2	ALYSQAR2	4382.02	12546.1	13813.2	6477.4	3269.89	12611.5
G1TCW2	A0A5F9DC90;G1TCW2	G1TCW2_RABIT		SH3 domain-containing protein	0	ALYTFEPR	ALYTFEPR	2	ALYTFEPR2	24315.8		17535.3			12286.1
G1SCK5	G1SCK5	G1SCK5_RABIT	SERPINF1	Serpin family F member 1	1	ALYYDLISNPDIHGTYK	ALYYDLISNPDIHGTYK	3	ALYYDLISNPDIHGTYK3				12201.3
G1SFV7	G1SFV7	G1SFV7_RABIT	DDB1	DNA damage-binding protein 1	1	ALYYLQIHPQELR	ALYYLQIHPQELR	3	ALYYLQIHPQELR3	3179.7				15372.6	3617.47
P14519	P14519;A0A5F9DNV4;G1TRW0	GLYM_RABIT	SHMT2	Serine hydroxymethyltransferase, mitochondrial	1	AMADALLER	AMADALLER	2	AMADALLER2	9660.13	4777.41
A0A5F9C7Q4;G1TAF8	A0A5F9C7Q4;G1TAF8	A0A5F9C7Q4_RABIT;G1TAF8_RABIT	STIP1	Stress induced phosphoprotein 1	1	AMADPEVQQIMSDPAMR	AMADPEVQQIMSDPAMR	2	AMADPEVQQIMSDPAMR2	2509.41	4348.31		6752.21
Q9GKX2	Q9GKX2;A0A5F9D266;A0A5F9DQK9;G1TRJ1;Q309Z5	DHRS4_RABIT	DHRS4	Dehydrogenase/reductase SDR family member 4 (Fragment)	1	AMALMTK	AMALMTK	2	AMALMTK2	3337.41	4856.43	5642.59	7359.99	5701.05	8017.93
G1SN68	G1SN68	G1SN68_RABIT	QARS1	glutamine--tRNA ligase	1	AMAVLESLR	AMAVLESLR	2	AMAVLESLR2		24141.4			29114.4
G1U9D3	G1U9D3	G1U9D3_RABIT	VPS28	Vacuolar protein sorting-associated protein 28 homolog	1	AMDEIQPDLR	AMDEIQPDLR	2	AMDEIQPDLR2	15989.7	18296.7	22526.3	12734	15925.2	20550.4
U3KMS5	G1U013;U3KMS5	U3KMS5_RABIT	COPS3	COP9 signalosome subunit 3	1	AMDQEITVNPQFVQK	AMDQEITVNPQFVQK	2	AMDQEITVNPQFVQK2	1539.09		7855.61	7891.1	4518.48	4521.21
A0A5F9C7Q4;G1TAF8	A0A5F9C7Q4;G1TAF8	A0A5F9C7Q4_RABIT;G1TAF8_RABIT	STIP1	Stress induced phosphoprotein 1	1	AMDVYQK	AMDVYQK	2	AMDVYQK2	9548.78			6315.94	6027.82
A0A5F9C7H8;A0A5F9CFY2;A0A5F9D021	A0A5F9C7H8;A0A5F9CFY2;A0A5F9CGG2;A0A5F9CVT3;A0A5F9D021;G1TQS9;G1U7C5	A0A5F9C7H8_RABIT;A0A5F9CFY2_RABIT;A0A5F9D021_RABIT	RRBP1	Ribosome binding protein 1	1	AMEALASAER	AMEALASAER	2	AMEALASAER2	9223.63	7488.06		10162.9	8941.75	19401.5
G1SQ01	A0A5F9C8E0;A0A5F9CIC6;A0A5F9CKZ1;A0A5F9CN84;A0A5F9D4H1;G1SQ01;G1TDJ6	G1SQ01_RABIT	AKR1A1	Aldo-keto reductase family 1 member A1	1	AMEALVAK	AMEALVAK	1	AMEALVAK1	2458.65			2095.03
G1SQ01	A0A5F9C8E0;A0A5F9CIC6;A0A5F9CKZ1;A0A5F9CN84;A0A5F9D4H1;G1SQ01;G1TDJ6	G1SQ01_RABIT	AKR1A1	Aldo-keto reductase family 1 member A1	1	AMEALVAK	AMEALVAK	2	AMEALVAK2	46561.2	13140.3	10672.5	18661.5	21011.6	11451.4
G1U7S4	G1U7S4;G1SPF5	G1U7S4_RABIT	PGAM2	Phosphoglycerate mutase	1	AMEAVAAQGK	AMEAVAAQGK	1	AMEAVAAQGK1	1240.61			2784.79
G1U7S4	G1U7S4;G1SPF5	G1U7S4_RABIT	PGAM2	Phosphoglycerate mutase	1	AMEAVAAQGK	AMEAVAAQGK	2	AMEAVAAQGK2	9706.2	4215.15	4029.22	8435.18	5422.9
A0A5F9DPU4	G1SNS9;A0A5F9CF28;A0A5F9CPJ7;A0A5F9CQB3;A0A5F9CV44;A0A5F9CVI1;A0A5F9D3P5;A0A5F9DL40;A0A5F9DPU4;G1SNT8	A0A5F9DPU4_RABIT	ANXA6	Annexin	1	AMEGAGTDEK	AMEGAGTDEK	2	AMEGAGTDEK2				2406.6	5279.45
G1SHY4	G1SHY4	G1SHY4_RABIT	SDF2L1	Stromal cell derived factor 2 like 1	1	AMEGVFIKPGAEPAGAHDEL	AMEGVFIKPGAEPAGAHDEL	3	AMEGVFIKPGAEPAGAHDEL3	7576.96	12565.5		4849.86	13433.4	18725.6
G1T6A3	G1T6A3	G1T6A3_RABIT	SDF2	Stromal cell derived factor 2	1	AMEGVFMKPSELLR	AMEGVFMKPSELLR	3	AMEGVFMKPSELLR3			5425.16		6900.5	5402.09
G1SCP8	A0A5F9CLL8;G1SCP8	G1SCP8_RABIT		Moesin	0	AMELEQER	AMELEQER	2	AMELEQER2	14079.5	12261.5		6972.97	17192.9	9476.39
A0A5F9DU56;G1TKE7	G1TKE7;A0A5F9DU56;Q5YJI2	A0A5F9DU56_RABIT;G1TKE7_RABIT	IQGAP2	IQ motif containing GTPase activating protein 2	1	AMESIGLPK	AMESIGLPK	2	AMESIGLPK2	2868.23	6084.51
G1TLQ8	G1TLQ8;A0A5F9C3R7	G1TLQ8_RABIT	PSMC3	Proteasome 26S subunit, ATPase 3	1	AMEVDERPTEQYSDIGGLDK	AMEVDERPTEQYSDIGGLDK	3	AMEVDERPTEQYSDIGGLDK3	20594.5		10461	10973.1	15906.9	8249.66
G1T704	G1T704	G1T704_RABIT	SORD	Sorbitol dehydrogenase	1	AMGAGQVVVTDLSASR	AMGAGQVVVTDLSASR	2	AMGAGQVVVTDLSASR2	2301.56				4521.79
G1SET0	A0A5F9CSJ9;G1SET0;A0A5F9DNA1	G1SET0_RABIT	COPB2	Coatomer subunit beta'	1	AMGDAEIK	AMGDAEIK	2	AMGDAEIK2	8108.54	653.101		8423.66	5128.07
A0A5F9CEF1;A0A5F9DGI6;G1TD99	A0A5F9DGI6;A0A5F9CEF1;G1TD99	A0A5F9CEF1_RABIT;A0A5F9DGI6_RABIT;G1TD99_RABIT	PCCA	Propionyl-CoA carboxylase subunit alpha	1	AMGEQAVALAK	AMGEQAVALAK	2	AMGEQAVALAK2	5098.48		6428.97	3535.37	5004.07	3680.02
G1TJC1	G1SJS1;G1SSZ8;G1T7F1;G1TJC1;G1TLP0;G1TP83;G1U155;G1U531	G1TJC1_RABIT	H2BC18	Histone H2B	0	AMGIMNSFVNDIFER	AMGIMNSFVNDIFER	2	AMGIMNSFVNDIFER2			25659.7			4561.69
G1TRG8	G1TRG8;A0A5F9CH13;A0A5F9D6H4	G1TRG8_RABIT	GNAI2	G protein subunit alpha i2	1	AMGNLQIDFADTSR	AMGNLQIDFADTSR	2	AMGNLQIDFADTSR2	36200.7				11655.5
A0A5F9CQR0;A0A5F9D1P4;G1T4N5	G1T4N5;A0A5F9CQR0;A0A5F9D1P4;A0A5F9D8P3	A0A5F9CQR0_RABIT;A0A5F9D1P4_RABIT;G1T4N5_RABIT	MTOR	Serine/threonine-protein kinase mTOR	1	AMGPGIQQDIK	AMGPGIQQDIK	2	AMGPGIQQDIK2	5148.6
P20647	P20647;A0A5F9C1W2;A0A5F9CYU0;A0A5F9DPK3;G1TH03;B6RFK9	AT2A2_RABIT	ATP2A2	Sarcoplasmic/endoplasmic reticulum calcium ATPase 2	1	AMGVVVATGVNTEIGK	AMGVVVATGVNTEIGK	2	AMGVVVATGVNTEIGK2	5057.44		5537.66			3333.45
A0A5F9CWM1;A0A5F9D2D7;G1SU17	A0A5F9CWM1;A0A5F9D2D7;G1SU17	A0A5F9CWM1_RABIT;A0A5F9D2D7_RABIT;G1SU17_RABIT	NSDHL	NAD(P) dependent steroid dehydrogenase-like	1	AMGYRPLVTMDDAVEK	AMGYRPLVTMDDAVEK	2	AMGYRPLVTMDDAVEK2		5137.05	3570.19
A0A5F9CWM1;A0A5F9D2D7;G1SU17	A0A5F9CWM1;A0A5F9D2D7;G1SU17	A0A5F9CWM1_RABIT;A0A5F9D2D7_RABIT;G1SU17_RABIT	NSDHL	NAD(P) dependent steroid dehydrogenase-like	1	AMGYRPLVTMDDAVEK	AMGYRPLVTMDDAVEK	3	AMGYRPLVTMDDAVEK3	58449.4	88755	19961.9	31355.8	30508.6	49294.6
A0A5F9D8G2;B7NZP3;G1SES2	A0A5F9D8G2;B7NZP3;G1SES2;A0A5F9D2Z7	A0A5F9D8G2_RABIT;B7NZP3_RABIT;G1SES2_RABIT	ARD1A;NAA10	N-terminal amino-acid N(alpha)-acetyltransferase NatA	0	AMIENFNAK	AMIENFNAK	2	AMIENFNAK2	12870	10012.7	9034.01		12371	6048.37
G1U2W0	G1U2W0	G1U2W0_RABIT	OS9	Endoplasmic reticulum lectin	1	AMLALTSTLSK	AMLALTSTLSK	2	AMLALTSTLSK2	36012.7	78500.8	58787.9	63598.9	32904.7	52255.9
G1U2W0	G1U2W0	G1U2W0_RABIT	OS9	Endoplasmic reticulum lectin	1	AMLALTSTLSK	AM(UniMod:35)LALTSTLSK	2	AM(UniMod:35)LALTSTLSK2	7508.65	8395.68			3145.67	2221.18
G1TDC3	A0A5F9CDB7;A0A5F9D3N8;G1TDC3	G1TDC3_RABIT		Glycoside hydrolase family 31 N-terminal domain-containing protein	0	AMLEHLASK	AMLEHLASK	2	AMLEHLASK2	21837	13793.5	25891.6		2323.67	12479
G1SYD3	G1SYD3	G1SYD3_RABIT	YARS1	Tyrosine--tRNA ligase	1	AMLESIGVPLEK	AMLESIGVPLEK	2	AMLESIGVPLEK2	51600	75722.8		44176.4	41938.7	96396.3
A0A5F9D0E2;A0A5F9DC35;A0A5F9DJN9;G1TE34	A0A5F9D0E2;A0A5F9DC35;A0A5F9DJN9;G1TE34;A5HC35	A0A5F9D0E2_RABIT;A0A5F9DC35_RABIT;A0A5F9DJN9_RABIT;G1TE34_RABIT	ITGAV	Integrin subunit alpha V	1	AMLNLQWPYK	AMLNLQWPYK	2	AMLNLQWPYK2			5068.8		2687.25
G1SDZ5	G1SDZ5;A0A5F9D0A4	G1SDZ5_RABIT	HTATIP2	HIV-1 Tat interactive protein 2	1	AMLNNMVR	AMLNNMVR	2	AMLNNMVR2	29281.9	18530.1	7564.83		14463.7	6535.77
A0A5F9DCD4;G1TBL6	G1SF26;A0A5F9CWS3;A0A5F9DCD4;A0A5F9DSZ0;G1TBL6	A0A5F9DCD4_RABIT;G1TBL6_RABIT	CLTC	Clathrin heavy chain	0	AMLSANIR	AMLSANIR	2	AMLSANIR2		23092	23045.7	63644.1	99192.5	32093
A0A5F9CB67;A0A5F9CZ55	A0A5F9CB67;A0A5F9CZ55	A0A5F9CB67_RABIT;A0A5F9CZ55_RABIT		Sema domain-containing protein	0	AMLVCSDAATNK	AMLVC(UniMod:4)SDAATNK	2	AMLVC(UniMod:4)SDAATNK2	8527.5	43283.5	6988.7	16544		14882.3
G1T725	G1T725	G1T725_RABIT	ABHD4	Abhydrolase domain containing 4	1	AMMESFGWAR	AMMESFGWAR	2	AMMESFGWAR2	11784.7	6442
G1TEA8	A0A5F9CYQ1;A0A5F9D9Q6;G1TEA8	G1TEA8_RABIT	IMPDH2	Inosine-5'-monophosphate dehydrogenase	1	AMMYSGELK	AMMYSGELK	2	AMMYSGELK2	76363.4	126935	108247	235368	257499	122910
G1TEA8	A0A5F9CYQ1;A0A5F9D9Q6;G1TEA8	G1TEA8_RABIT	IMPDH2	Inosine-5'-monophosphate dehydrogenase	1	AMMYSGELK	AM(UniMod:35)MYSGELK	2	AM(UniMod:35)MYSGELK2		19537.6		41162.3		42878.5
G1T3N8	A0A5F9C2R1;G1T3N8	G1T3N8_RABIT	AIMP2	Aminoacyl tRNA synthase complex-interacting multifunctional protein 2	1	AMNSALGK	AMNSALGK	2	AMNSALGK2				6187.68	8280.99
G1SRF7	G1SRF7	G1SRF7_RABIT	HSPA9	Stress-70 protein, mitochondrial	1	AMQDAEVSK	AMQDAEVSK	2	AMQDAEVSK2	4787.07			1603.07	2485.23
G1TA48	G1TA48	G1TA48_RABIT	EHD4	EH domain containing 4	1	AMQEQLENYDFSK	AMQEQLENYDFSK	2	AMQEQLENYDFSK2	27054.5	10442.7	13676.2	5871.9	24071.1	43884.6
G1SZ35	A0A5F9DQV7;G1SZ35	G1SZ35_RABIT	RNF103	Ring finger protein 103	1	AMQSLVK	AMQSLVK	2	AMQSLVK2	12192.7	15061.8	8186.44	5814.63	14190.5	6366.33
G1SW00	G1SW00	G1SW00_RABIT	GLUL	Glutamine synthetase	1	AMREEDGLK	AMREEDGLK	2	AMREEDGLK2	6070.72	1429.7		3660.49	4275.2
A0A5F9C4D8	A0A5F9C4D8;A0A5F9D785;G1TI71	A0A5F9C4D8_RABIT		UTP--glucose-1-phosphate uridylyltransferase	0	AMSQDGASQFQEVIR	AMSQDGASQFQEVIR	2	AMSQDGASQFQEVIR2	4881.48	3832.54		26390	11696.2
G1TIB3;G1U411	A0A5F9DII5;A0A5F9DUU5;G1SW41;G1TIB3;G1U411	G1TIB3_RABIT;G1U411_RABIT		ADF-H domain-containing protein	0	AMSTTSVSSPQPGK	AMSTTSVSSPQPGK	2	AMSTTSVSSPQPGK2	5310.63			2402.86	6758.81	2221.45
G1U2E5	G1U2E5;A0A5F9CAG2	G1U2E5_RABIT	ASNS	Asparagine synthetase [glutamine-hydrolyzing]	1	AMTEDGFLAVCSEAK	AMTEDGFLAVC(UniMod:4)SEAK	2	AMTEDGFLAVC(UniMod:4)SEAK2	4179.24				1514.01
G1SCN8	G1SCN8;A0A5F9CJQ3;Q6R8J5	G1SCN8_RABIT	CCT3	T-complex protein 1 subunit gamma	1	AMTGVEQWPYR	AMTGVEQWPYR	2	AMTGVEQWPYR2	33899.3	26771.5	20927.1	49885.9	29356	24658.4
A0A5F9D577;A0A5F9D877;G1SIP6	A0A5F9D577;A0A5F9D877;G1SIP6	A0A5F9D577_RABIT;A0A5F9D877_RABIT;G1SIP6_RABIT	CISD1	CDGSH iron sulfur domain 1	1	AMVNLHIQK	AMVNLHIQK	2	AMVNLHIQK2	8975.08
G1T2Y5	G1T2Y5	G1T2Y5_RABIT	TPR	Nucleoprotein TPR	1	AMVTSLEESLNK	AMVTSLEESLNK	2	AMVTSLEESLNK2	4374.76	3778.57
G1SXK9	G1SXK9;A0A5F9D3P8	G1SXK9_RABIT	ATP8B1	Phospholipid-transporting ATPase	1	AMVVDLVK	AMVVDLVK	2	AMVVDLVK2	14199.7	7189.55	10516.8		1420.25	17625.1
G1TQG1	A0A5F9D950;A0A5F9DSQ3;G1TQG1	G1TQG1_RABIT	NDUFB9	NADH dehydrogenase [ubiquinone] 1 beta subcomplex subunit 9	1	AMYPDYFAK	AMYPDYFAK	2	AMYPDYFAK2		8073.23	9885.34	6524.73	18183.7	9756.28
P20647	P20647;A0A5F9C1W2;A0A5F9CYU0;A0A5F9DPK3;G1TH03;B6RFK9	AT2A2_RABIT	ATP2A2	Sarcoplasmic/endoplasmic reticulum calcium ATPase 2	1	ANACNSVIK	ANAC(UniMod:4)NSVIK	2	ANAC(UniMod:4)NSVIK2	3039.54	503.87			2537.26	3919.1
A0A5F9CVG4;G1SMY4	G1SMY4;A0A5F9CVG4	A0A5F9CVG4_RABIT;G1SMY4_RABIT	LOXL4	Lysyl oxidase homolog	1	ANAELSLEQEQR	ANAELSLEQEQR	2	ANAELSLEQEQR2	5181.42	15541.7	32700.1	7782.4	14202.2	18287.1
G1ST24	G1ST24;G1T7I3;A0A5F9DAT8	G1ST24_RABIT	ACACB	acetyl-CoA carboxylase	0	ANAEYIK	ANAEYIK	1	ANAEYIK1	1958.64			4704.97
G1ST24	G1ST24;G1T7I3;A0A5F9DAT8	G1ST24_RABIT	ACACB	acetyl-CoA carboxylase	0	ANAEYIK	ANAEYIK	2	ANAEYIK2	32133.8	6756.61	3695.85	25122	52032.5	31967.6
G1SVU0	G1SVU0	G1SVU0_RABIT	MTX2	Metaxin 2	1	ANAEYMSPSGK	ANAEYMSPSGK	2	ANAEYMSPSGK2	4362.37	1635.87
P08507	P08507	GPDA_RABIT	GPD1	Glycerol-3-phosphate dehydrogenase [NAD(+)], cytoplasmic	1	ANAIGISLIK	ANAIGISLIK	2	ANAIGISLIK2	93949.7	6023.99	18563.7
G1SX17	G1SX17	G1SX17_RABIT	TCN2	Transcobalamin 2	1	ANCEFVGGR	ANC(UniMod:4)EFVGGR	2	ANC(UniMod:4)EFVGGR2	231919	448075	726069	424361	641689	512982
U3KM78	A0A5F9DKK0;G1SRB1;U3KM78	U3KM78_RABIT	ETFDH	Electron transfer flavoprotein-ubiquinone oxidoreductase	1	ANCEPQTYGIGLK	ANC(UniMod:4)EPQTYGIGLK	2	ANC(UniMod:4)EPQTYGIGLK2	8018.5		5577.83
B7NZB9;G1SIE6	G1SIE6;B7NZB9	B7NZB9_RABIT;G1SIE6_RABIT	CCN2;CTGF	Connective tissue growth factor (Predicted)	0	ANCLVQTTEWSACSK	ANC(UniMod:4)LVQTTEWSAC(UniMod:4)SK	2	ANC(UniMod:4)LVQTTEWSAC(UniMod:4)SK2	45144.5	266558	140308	1454.87	5375.4	10388.5
G1SXB6	G1SXB6	G1SXB6_RABIT	POGLUT1	Protein O-glucosyltransferase 1	1	ANDDIAQEIAER	ANDDIAQEIAER	2	ANDDIAQEIAER2	12529.6	14118.2	14309.5		10149.7	5941.89
G1TT67	G1TT67	G1TT67_RABIT		VLIG-type G domain-containing protein	1	ANDPVNYLESK	ANDPVNYLESK	2	ANDPVNYLESK2					4295.65
B7NZL8	G1TW86;B7NZL8	B7NZL8_RABIT	ZNF259	Zinc finger protein 259 (Predicted)	0	ANEDAIAER	ANEDAIAER	2	ANEDAIAER2	2350.58			3735.83
A0A5F9C991;A0A5F9CMG0;G1SMZ5	G1SMZ5;A0A5F9C991;A0A5F9CMG0	A0A5F9C991_RABIT;A0A5F9CMG0_RABIT;G1SMZ5_RABIT	EIF3A	Eukaryotic translation initiation factor 3 subunit A	1	ANEFLEVGK	ANEFLEVGK	2	ANEFLEVGK2	16075.6	2876.97	4170.7	4582.97	11369.9	3668.09
G1SLU6	G1SLU6	G1SLU6_RABIT	ALPL	Alkaline phosphatase	1	ANEGTVGVSAATQR	ANEGTVGVSAATQR	2	ANEGTVGVSAATQR2	2738.65	9636.6		5936.35	9814.6	13416.3
A0A5F9DQ66;G1SCR7	A0A5F9DQ66;A0A5F9C0R6;G1SCR7	A0A5F9DQ66_RABIT;G1SCR7_RABIT	NUP155	Nucleoporin 155	1	ANELLQR	ANELLQR	2	ANELLQR2	11037.8				4701.26
A0A5F9C0V6;G1SMQ8	G1SMQ8;A0A5F9C0V6	A0A5F9C0V6_RABIT;G1SMQ8_RABIT	VPS18	VPS18 core subunit of CORVET and HOPS complexes	1	ANEPNHVELGR	ANEPNHVELGR	2	ANEPNHVELGR2	1214.32
A0A5F9C4T1;A0A5F9C9Q9	A0A5F9C4T1;A0A5F9C9Q9;A0A5F9CA72;A0A5F9CF58;A0A5F9CIE4;A0A5F9DDV7;A0A5F9DSU4;G1SE61	A0A5F9C4T1_RABIT;A0A5F9C9Q9_RABIT	FLNB	Filamin B	1	ANEPTHFTVDCTEAGEGDVSVGIK	ANEPTHFTVDC(UniMod:4)TEAGEGDVSVGIK	3	ANEPTHFTVDC(UniMod:4)TEAGEGDVSVGIK3	2151.12	2402.83
G1SHZ8	G1SHZ8	G1SHZ8_RABIT	CCT8	T-complex protein 1 subunit theta	1	ANEVISK	ANEVISK	1	ANEVISK1			2069.37	1548.42	1566.36
G1SHZ8	G1SHZ8	G1SHZ8_RABIT	CCT8	T-complex protein 1 subunit theta	1	ANEVISK	ANEVISK	2	ANEVISK2	14026.7	4630.33	14966.3	19621.4	14365.3	8664.54
G1T9F3	G1T9F3;A0A5F9DG24	G1T9F3_RABIT	KPNB1	Karyopherin subunit beta 1	1	ANFDKESER	ANFDKESER	2	ANFDKESER2	72094.9		4230.09
A0A5F9CDR6	A0A5F9C5P3;A0A5F9CDR6;A0A5F9CGK0;A0A5F9D1S5;A0A5F9DS48;G1T387	A0A5F9CDR6_RABIT	CTTN	Cortactin	1	ANFENLAK	ANFENLAK	2	ANFENLAK2	8750.81			2743.46	2102.99	1544.29
G1SUT8	G1SUT8	G1SUT8_RABIT	SEC24A	SEC24 homolog A, COPII coat complex component	1	ANFLQNMVEDR	ANFLQNMVEDR	2	ANFLQNMVEDR2					16092.3	3858.63
A0A5F9DUB6	A0A5F9CAC4;A0A5F9DDT5;A0A5F9DNJ2;A0A5F9DPH3;A0A5F9DUB6;G1TA15	A0A5F9DUB6_RABIT	LARS1	leucine--tRNA ligase	1	ANGHLLLNSEK	ANGHLLLNSEK	2	ANGHLLLNSEK2	2093.13				914.723
A0A5F9DUB6	A0A5F9CAC4;A0A5F9DDT5;A0A5F9DNJ2;A0A5F9DPH3;A0A5F9DUB6;G1TA15	A0A5F9DUB6_RABIT	LARS1	leucine--tRNA ligase	1	ANGHLLLNSEK	ANGHLLLNSEK	3	ANGHLLLNSEK3	6460.64
G1ST33	G1ST33	G1ST33_RABIT	RAB27A	small monomeric GTPase	1	ANGPDGAIGR	ANGPDGAIGR	2	ANGPDGAIGR2	5551.38					3347.91
G1SQH0	G1SQH0;A0A5F9D7C1;G1TU00	G1SQH0_RABIT	RPL26	Ribosomal protein L26	0	ANGTTVHVGIHPSK	ANGTTVHVGIHPSK	2	ANGTTVHVGIHPSK2	3529.97	4548.92		1563.54		1766.84
G1SQH0	G1SQH0;A0A5F9D7C1;G1TU00	G1SQH0_RABIT	RPL26	Ribosomal protein L26	0	ANGTTVHVGIHPSK	ANGTTVHVGIHPSK	3	ANGTTVHVGIHPSK3	20400.1	29891.3	14087.1	20043.3	22206.9	13518.2
A0A5F9DW89;G1TA64	A0A5F9DJD1;A0A5F9DW89;G1TA64	A0A5F9DW89_RABIT;G1TA64_RABIT	SQLE	Squalene monooxygenase	1	ANHAELILVNPSPVLIYQISSTETR	ANHAELILVNPSPVLIYQISSTETR	3	ANHAELILVNPSPVLIYQISSTETR3	4066.08	2779.39
A0A5F9C471	A0A5F9C471;A0A5F9D539;A0A5F9DMJ9	A0A5F9C471_RABIT	PDLIM5	PDZ and LIM domain 5	1	ANHTQEPSPQLAPSAAATR	ANHTQEPSPQLAPSAAATR	3	ANHTQEPSPQLAPSAAATR3	5957.63	3050.41
G1SFR5	A0A5F9C1Q1;A0A5F9DQB7;G1SFR5	G1SFR5_RABIT	PAM	Peptidylglycine alpha-amidating monooxygenase	1	ANILYAWAR	ANILYAWAR	2	ANILYAWAR2	94690	29286	174402	15467.2	8235.58
A0A5F9CTU0;U3KMP1	U3KMP1;A0A5F9CTU0	A0A5F9CTU0_RABIT;U3KMP1_RABIT	RAB10	RAB10, member RAS oncogene family	1	ANINIEK	ANINIEK	1	ANINIEK1	5441.49	14849.3	3601.28	2445.3	3992.04	4042.46
A0A5F9CTU0;U3KMP1	U3KMP1;A0A5F9CTU0	A0A5F9CTU0_RABIT;U3KMP1_RABIT	RAB10	RAB10, member RAS oncogene family	1	ANINIEK	ANINIEK	2	ANINIEK2	48186.6	243502	70687	76814.5	247962	108598
G1T127	G1T127	G1T127_RABIT	KLKB1	Kallikrein B1	1	ANIPLVTNEECQK	ANIPLVTNEEC(UniMod:4)QK	2	ANIPLVTNEEC(UniMod:4)QK2	5700.22	16856.3	15128.2	11916.1	5800.92	20052.4
G1TC07	G1TC07	G1TC07_RABIT	CHMP2A	Charged multivesicular body protein 2A	1	ANIQAVSLK	ANIQAVSLK	1	ANIQAVSLK1	795.76	2311.28	2315.19			1307.57
G1TC07	G1TC07	G1TC07_RABIT	CHMP2A	Charged multivesicular body protein 2A	1	ANIQAVSLK	ANIQAVSLK	2	ANIQAVSLK2	22484.8	36275	29229.1	11180.6	51198.8	34076.2
A0A5F9DPC3;G1ST95	A0A5F9CZR4;A0A5F9DMT9;A0A5F9DPC3;G1ST95	A0A5F9DPC3_RABIT;G1ST95_RABIT	EIF3H	Eukaryotic translation initiation factor 3 subunit H	1	ANITFEHMFEEVPIVIK	ANITFEHMFEEVPIVIK	3	ANITFEHMFEEVPIVIK3		4649.07	1021.17
G1SL99	G1SL99	G1SL99_RABIT	HOOK1	Hook microtubule tethering protein 1	1	ANKLESTVEIYR	ANKLESTVEIYR	2	ANKLESTVEIYR2	1967.98			2043.02
A0A5F9CI49;Q30847	Q30847;A0A5F9CI49;A0A5F9CJS8	A0A5F9CI49_RABIT;Q30847_RABIT	HLA-DRA;RLA-DR-alpha	Major histocompatibility complex, class II, DR alpha	0	ANLDIMIK	ANLDIMIK	2	ANLDIMIK2	4911.13			1045.01		4710.17
P48747	P48747;G1T3X1;A0A5F9CMB7	CO9_RABIT	C9	Complement component C9	1	ANLIDDVISLIR	ANLIDDVISLIR	2	ANLIDDVISLIR2				13442.6		3913
G1SL68	G1SL68	G1SL68_RABIT	MYH9	Myosin heavy chain 9	1	ANLQIDQINTDLNLER	ANLQIDQINTDLNLER	2	ANLQIDQINTDLNLER2	8382.44	3435.34		3315.86
G1TLQ8	G1TLQ8;A0A5F9C3R7	G1TLQ8_RABIT	PSMC3	Proteasome 26S subunit, ATPase 3	1	ANLQYYA	ANLQYYA	1	ANLQYYA1	5365.19	5463.51	4488.28	9703.98	9070.07	4957.65
G1SGB5	G1SGB5	G1SGB5_RABIT	SFPQ	Splicing factor proline and glutamine rich	1	ANLSLLR	ANLSLLR	2	ANLSLLR2	17894.6	20468.8	17883.6
A0A5F9D1Y1;A0A5F9D8A2;A0A5F9DUX0;G1U5W5	A0A5F9D1Y1;A0A5F9D8A2;A0A5F9DUX0;G1U5W5	A0A5F9D1Y1_RABIT;A0A5F9D8A2_RABIT;A0A5F9DUX0_RABIT;G1U5W5_RABIT	NRDC	Nardilysin convertase	1	ANLVLLSGANEGK	ANLVLLSGANEGK	2	ANLVLLSGANEGK2	4496.61	4922.54	1001.69
G1TB50	G1TB50	G1TB50_RABIT	SDCBP	Syndecan binding protein	1	ANMAVVSGAPVQGLVAR	ANMAVVSGAPVQGLVAR	2	ANMAVVSGAPVQGLVAR2	27000.6	27422.7	56859.7		801.293	37186.4
G1SN68	G1SN68	G1SN68_RABIT	QARS1	glutamine--tRNA ligase	1	ANNGICFLR	ANNGIC(UniMod:4)FLR	2	ANNGIC(UniMod:4)FLR2	6983.18	3622.88		12918.5	12348.8	7703.13
P47776	P47776;G1SWF0	HEP2_RABIT	SERPIND1	Heparin cofactor 2	1	ANNHILK	ANNHILK	2	ANNHILK2				4472.82		1739.87
A0A5F9DUA3;G1TGA8	G1TGA8;A0A5F9DUA3	A0A5F9DUA3_RABIT;G1TGA8_RABIT	SEC22B	SEC22 homolog B, vesicle trafficking protein (gene/pseudogene)	1	ANNLSSLSK	ANNLSSLSK	2	ANNLSSLSK2	15692.8	9639.36	9530.08	19168.5	17944	13080.8
A0A5F9DCX4	A0A5F9C6U7;A0A5F9D0K2;A0A5F9D194;A0A5F9DCX4;A0A5F9DGY3;A0A5F9DH44;G1T748	A0A5F9DCX4_RABIT	TPP2	Tripeptidyl-peptidase 2	1	ANNVDYTVHSVR	ANNVDYTVHSVR	2	ANNVDYTVHSVR2	1872.42	3015.35	1817.12	1079.33
A0A5F9DCX4	A0A5F9C6U7;A0A5F9D0K2;A0A5F9D194;A0A5F9DCX4;A0A5F9DGY3;A0A5F9DH44;G1T748	A0A5F9DCX4_RABIT	TPP2	Tripeptidyl-peptidase 2	1	ANNVDYTVHSVR	ANNVDYTVHSVR	3	ANNVDYTVHSVR3	8605.2	2861.69	2854.39	5378.54
G1TEF4	G1TEF4;A0A6C0PIH2;A0A7D5FXN8;C7ECU4	G1TEF4_RABIT	ACE2	Angiotensin-converting enzyme	1	ANNYEDYGDYWR	ANNYEDYGDYWR	2	ANNYEDYGDYWR2	14400.1	50051	54515.8		2945.93	7313.78
G1SFW8	G1SFW8	G1SFW8_RABIT		Amine oxidase	1	ANPELLGYSVK	ANPELLGYSVK	2	ANPELLGYSVK2	5030.4	7382.86	16422.1	14518	1336.2	5934.88
G1SFW8	G1SFW8	G1SFW8_RABIT		Amine oxidase	1	ANPELLGYSVKPTEK	ANPELLGYSVKPTEK	2	ANPELLGYSVKPTEK2	72422.5	223878	141581	108004	33871	159692
G1SFW8	G1SFW8	G1SFW8_RABIT		Amine oxidase	1	ANPELLGYSVKPTEK	ANPELLGYSVKPTEK	3	ANPELLGYSVKPTEK3	253151	454401	759694	619509	84543.4	465620
A0A5F9CRR7;G1SZ47	A0A5F9CRR7;A0A5F9DMM2;G1SZ47;G1TIV1	A0A5F9CRR7_RABIT;G1SZ47_RABIT		Small ribosomal subunit protein uS12	0	ANPFGGASHAK	ANPFGGASHAK	2	ANPFGGASHAK2	85730.1	55226.6	20183.1	49715.1	28806.7	33994.2
A0A5F9C2N4;A0A5F9CKQ0;A0A5F9CSR9;A0A5F9DFT4;A0A5F9DN60;A0A5F9DR82;G1SJK3;Q95KS3	A0A5F9C2N4;A0A5F9CKQ0;A0A5F9CSR9;A0A5F9DFT4;A0A5F9DN60;A0A5F9DR82;G1SJK3;Q95KS3	A0A5F9C2N4_RABIT;A0A5F9CKQ0_RABIT;A0A5F9CSR9_RABIT;A0A5F9DFT4_RABIT;A0A5F9DN60_RABIT;A0A5F9DR82_RABIT;G1SJK3_RABIT;Q95KS3_RABIT	ART3	NAD(P)(+)--arginine ADP-ribosyltransferase	1	ANQQLLESVWENAK	ANQQLLESVWENAK	2	ANQQLLESVWENAK2		15405.7				9279.64
G1SIK0	G1SIK0	G1SIK0_RABIT	SERPINC1	Antithrombin-III	1	ANRPFLVLIR	ANRPFLVLIR	2	ANRPFLVLIR2	4593.49		9072.97	18213.9		10234.1
G1SIK0	G1SIK0	G1SIK0_RABIT	SERPINC1	Antithrombin-III	1	ANRPFLVLIR	ANRPFLVLIR	3	ANRPFLVLIR3	10911.4	13553.2	14689.5	16390.4	23467.4	81204.5
G1SN22	A0A5F9CS39;G1SN22	G1SN22_RABIT		SH3 domain-containing protein	0	ANSAAFLTPLETK	ANSAAFLTPLETK	2	ANSAAFLTPLETK2					1411.5
G1SS91	G1SS91;A0A5F9DNV0	G1SS91_RABIT		Uncharacterized protein	0	ANSFLGEK	ANSFLGEK	2	ANSFLGEK2	41767.7	21580.1	56218.3	34201.9	14743.3	26417.1
G1T3V0	A0A5F9CNR6;G1T3V0	G1T3V0_RABIT	HDLBP	High density lipoprotein binding protein	1	ANSFTVSSVSAPSWLHR	ANSFTVSSVSAPSWLHR	2	ANSFTVSSVSAPSWLHR2		5055.88
G1T3V0	A0A5F9CNR6;G1T3V0	G1T3V0_RABIT	HDLBP	High density lipoprotein binding protein	1	ANSFTVSSVSAPSWLHR	ANSFTVSSVSAPSWLHR	3	ANSFTVSSVSAPSWLHR3	47068.4				14184	3294.58
A0A5F9CVB7;G1T923	G1T923;A0A5F9CVB7	A0A5F9CVB7_RABIT;G1T923_RABIT	ATP6AP2	Renin receptor	1	ANSVFEDLSVTLR	ANSVFEDLSVTLR	2	ANSVFEDLSVTLR2			15337.5	6655.94	1804.97
G1U0B1	G1U0B1	G1U0B1_RABIT	TRMT11	tRNA methyltransferase 11 homolog	1	ANSYWFITADSLIEK	ANSYWFITADSLIEK	2	ANSYWFITADSLIEK2	8748.1				15119.7
U3KMH9	A0A5F9C494;A0A5F9CGB8;A0A5F9CN88;G1T765;Q0QF40;U3KMH9	U3KMH9_RABIT	MDH2	Malate dehydrogenase	1	ANTFVAELK	ANTFVAELK	2	ANTFVAELK2	57848.4	12009	24544.8	34731	24963.6
G1SP73	G1SP73	G1SP73_RABIT	TMEM9	Transmembrane protein 9	1	ANTVLER	ANTVLER	2	ANTVLER2	11435.9	13275.5	21478.8	25377	19612.2	46091.4
G1SMM5	G1SMM5	G1SMM5_RABIT	DNAJA2	DnaJ heat shock protein family (Hsp40) member A2	1	ANVADTK	(UniMod:1)ANVADTK	1	(UniMod:1)ANVADTK1	3360.36			7165.08	2778.12	2661.85
A0A5F9C8G6;G1SQ32	G1SQ32;A0A5F9C8G6;G1TBX7;G1TZW4	A0A5F9C8G6_RABIT;G1SQ32_RABIT	RALB	RAS like proto-oncogene B	1	ANVDKVFFDLMR	ANVDKVFFDLMR	2	ANVDKVFFDLMR2	12530.6		15216.1		12937.9
A0A5F9C8G6;G1SQ32	G1SQ32;A0A5F9C8G6;G1TBX7;G1TZW4	A0A5F9C8G6_RABIT;G1SQ32_RABIT	RALB	RAS like proto-oncogene B	1	ANVDKVFFDLMR	ANVDKVFFDLMR	3	ANVDKVFFDLMR3		24305.5	3531.17		27410.1	11554.5
G1SG41	G1SG41	G1SG41_RABIT	TBL2	Transducin beta like 2	1	ANVELDHATLVR	ANVELDHATLVR	3	ANVELDHATLVR3	3442.44				6291.68
A0A5F9C7Y3;A0A5F9CKP9;A0A5F9CRG2;A0A5F9CXU8;A0A5F9DGS8;A0A5F9DTG4;U3KPE6	U3KPE6;A0A5F9C7Y3;A0A5F9CKP9;A0A5F9CRG2;A0A5F9CXU8;A0A5F9D301;A0A5F9DGS8;A0A5F9DTG4	A0A5F9C7Y3_RABIT;A0A5F9CKP9_RABIT;A0A5F9CRG2_RABIT;A0A5F9CXU8_RABIT;A0A5F9DGS8_RABIT;A0A5F9DTG4_RABIT;U3KPE6_RABIT	CCDC91	Coiled-coil domain containing 91	1	ANVSDIELQQK	ANVSDIELQQK	2	ANVSDIELQQK2	5796.33	2914.56	5712.93	11267.4	10199.5	4311.84
G1T0J6;Q9TTJ4	G1T0J6;G1SZA4;Q9TTJ4	G1T0J6_RABIT;Q9TTJ4_RABIT	ITI;ITIH1	Inter-alpha-trypsin inhibitor heavy chain 1	0	ANVSSEALK	ANVSSEALK	2	ANVSSEALK2	18072.6		17023.3		16278.6	10239.3
G1SL46	G1SL46;A0A5F9DTB6	G1SL46_RABIT	PSMD9	26S proteasome non-ATPase regulatory subunit 9	1	ANYDVLEGQK	ANYDVLEGQK	2	ANYDVLEGQK2	4591.81	9268.71	5316.61	3700.47	3904.89	2804.41
A0A5F9CYS7;G1STG6	A0A5F9CYS7;G1STG6	A0A5F9CYS7_RABIT;G1STG6_RABIT	TBC1D10A	TBC1 domain family member 10A	1	APAAAGSLSGTR	APAAAGSLSGTR	2	APAAAGSLSGTR2	9509.66	10082.6	4004.54		9799.96
A0A5F9DJ89	A0A5F9DJ89;G1U8R2	A0A5F9DJ89_RABIT		2-iminobutanoate/2-iminopropanoate deaminase	0	APAAIGPYSQAVQVDR	APAAIGPYSQAVQVDR	2	APAAIGPYSQAVQVDR2	18154.5	18485.5	17987.9	20330	18213.4	28577.7
G1TLM2	G1TLM2	G1TLM2_RABIT	CDC42EP1	CDC42 effector protein 1	1	APAATAGALGR	APAATAGALGR	2	APAATAGALGR2	5244.69		7798.38		4185.72	8218.03
G1T6Z2	G1T6Z2	G1T6Z2_RABIT		MHC class I-like antigen recognition-like domain-containing protein	1	APADAHSLCYDITVNPK	APADAHSLC(UniMod:4)YDITVNPK	3	APADAHSLC(UniMod:4)YDITVNPK3	3354.85	6051.24
G1U639	G1U639	G1U639_RABIT	BSCL2	Seipin	1	APALPTMVHDPPVPAFLWAQEVGHVLAGR	APALPTMVHDPPVPAFLWAQEVGHVLAGR	4	APALPTMVHDPPVPAFLWAQEVGHVLAGR4		16871	2851.39		3361.34
G1SS70	A0A5F9DG73;G1SS70;G1STH1;G1TKM8;G1TN72;G1U444;G1U482;G1U877	G1SS70_RABIT	RPS3A	Small ribosomal subunit protein eS1	1	APAMFNIR	APAMFNIR	2	APAMFNIR2	152365	306899	32345.5	205786	155752	34536.4
G1U5F3	G1U5F3	G1U5F3_RABIT	KCTD14	Potassium channel tetramerization domain containing 14	1	APAPPPVTDR	APAPPPVTDR	2	APAPPPVTDR2	12330	13809.1	10528	13458.9	8530.55	17394.4
A0A5F9C1C3;A0A5F9DAA7;G1TDH4	A0A5F9C1C3;A0A5F9DAA7;G1TDH4	A0A5F9C1C3_RABIT;A0A5F9DAA7_RABIT;G1TDH4_RABIT		Thioredoxin domain-containing protein	0	APAVTQPAPYFK	APAVTQPAPYFK	2	APAVTQPAPYFK2	15598.8	5297.51	15337.5	13104	10815.6	8387.54
G1T312	G1T312;A0A5F9CR38;G1T5Y3	G1T312_RABIT	VPS26B	VPS26, retromer complex component B	1	APDAGAVLAEPGAAPR	APDAGAVLAEPGAAPR	2	APDAGAVLAEPGAAPR2	41727.1	17743.2	18656.2	10002.4	23579.4	17093.4
A0A5F9DCR7;G1SS73	G1SS73;A0A5F9DCR7	A0A5F9DCR7_RABIT;G1SS73_RABIT	DDX1	ATP-dependent RNA helicase	1	APDAYTVK	APDAYTVK	2	APDAYTVK2	18874.2	1823.01	7237.19	13303.7	12092.2	12268.1
G1U3G6	G1U3G6	G1U3G6_RABIT	PTRH2	aminoacyl-tRNA hydrolase	1	APDEETLIQLLTHAK	APDEETLIQLLTHAK	3	APDEETLIQLLTHAK3	2445.11		330.726		2061.4	2324.95
G1T0L9	A0A5F9CFW2;G1T0L9	G1T0L9_RABIT	RPN1	Dolichyl-diphosphooligosaccharide--protein glycosyltransferase subunit 1	1	APDELHYTYLDTFGR	APDELHYTYLDTFGR	2	APDELHYTYLDTFGR2			11103.8	5298.92		3650.77
G1T0L9	A0A5F9CFW2;G1T0L9	G1T0L9_RABIT	RPN1	Dolichyl-diphosphooligosaccharide--protein glycosyltransferase subunit 1	1	APDELHYTYLDTFGR	APDELHYTYLDTFGR	3	APDELHYTYLDTFGR3	8782.15	8196.42
G1T0L9	A0A5F9CFW2;G1T0L9	G1T0L9_RABIT	RPN1	Dolichyl-diphosphooligosaccharide--protein glycosyltransferase subunit 1	1	APDELHYTYLDTFGRPVIVAYK	APDELHYTYLDTFGRPVIVAYK	3	APDELHYTYLDTFGRPVIVAYK3	19735.8			15598.1
G1T0L9	A0A5F9CFW2;G1T0L9	G1T0L9_RABIT	RPN1	Dolichyl-diphosphooligosaccharide--protein glycosyltransferase subunit 1	1	APDELHYTYLDTFGRPVIVAYK	APDELHYTYLDTFGRPVIVAYK	4	APDELHYTYLDTFGRPVIVAYK4			6719.25
Q8HZQ5	Q8HZQ5;A0A5F9CK01;A0A5F9CLL8;A0A5F9CMR6;A0A5F9CTN0;A0A5F9CV40;A0A5F9D2U0;A0A5F9D832;G1SCP8;G1SKI1;G1TI39	EZRI_RABIT	EZR	Ezrin	0	APDFVFYAPR	APDFVFYAPR	2	APDFVFYAPR2	267327	27549.9	55874	12122.4	16147.8	14774.8
G1SLY2	G1SLY2;Q95LH9	G1SLY2_RABIT		FIP-RBD domain-containing protein	0	APDTLAAAGSALHEAR	APDTLAAAGSALHEAR	2	APDTLAAAGSALHEAR2	887.967
G1SLY2	G1SLY2;Q95LH9	G1SLY2_RABIT		FIP-RBD domain-containing protein	0	APDTLAAAGSALHEAR	APDTLAAAGSALHEAR	3	APDTLAAAGSALHEAR3	828.952
G1T7J5	G1T7J5	G1T7J5_RABIT	NCSTN	Nicastrin	1	APDVNTLPR	APDVNTLPR	2	APDVNTLPR2	176178	357455	291279	112440	163803	173279
G1U128	A0A5F9C1A8;A0A5F9D585;A0A5F9DPB6;A0A5F9DQF4;G1U128;A0A5F9C851;Q8HYV6	G1U128_RABIT	MASP1	Mannan binding lectin serine peptidase 1	0	APEAISTQSHSVQILFR	APEAISTQSHSVQILFR	3	APEAISTQSHSVQILFR3	15946.6	27756.9	27157.8		7936.91	12592.7
G1SGL2	G1SGL2	G1SGL2_RABIT	GOLM1	Golgi membrane protein 1	1	APEDPVER	APEDPVER	2	APEDPVER2	20429	24302.3	15988.9
P19134	P19134;G1STF7;A0A5F9CXN7;A0A5F9CYD1;A0A5F9D9Q9;A0A5F9DTL0	TRFE_RABIT	TF	Serotransferrin	1	APEEGYLSVAVVK	APEEGYLSVAVVK	2	APEEGYLSVAVVK2	414678	1496510	1707490	1771250	644933	3136090
P19134	P19134;G1STF7;A0A5F9CXN7;A0A5F9CYD1;A0A5F9D9Q9;A0A5F9DTL0	TRFE_RABIT	TF	Serotransferrin	1	APEEGYLSVAVVK	APEEGYLSVAVVK	3	APEEGYLSVAVVK3	15940.5	58406.9	51306.2	70362	16005.7	39070.6
P19134	P19134;G1STF7;A0A5F9CXN7;A0A5F9CYD1;A0A5F9D9Q9;A0A5F9DTL0	TRFE_RABIT	TF	Serotransferrin	1	APEEGYLSVAVVKK	APEEGYLSVAVVKK	2	APEEGYLSVAVVKK2	2650.38	6181.74	26492.9	19935	9856.09	34326
P19134	P19134;G1STF7;A0A5F9CXN7;A0A5F9CYD1;A0A5F9D9Q9;A0A5F9DTL0	TRFE_RABIT	TF	Serotransferrin	1	APEEGYLSVAVVKK	APEEGYLSVAVVKK	3	APEEGYLSVAVVKK3	4915.02	27205.9	16294.5	47940.4	17994.7	24992.4
G1U6T1	G1U6T1	G1U6T1_RABIT		Carboxylic ester hydrolase	1	APEEILAEK	APEEILAEK	2	APEEILAEK2	9986.13
G1SQK6	G1SQK6;A0A5F9CYU8	G1SQK6_RABIT	EPCAM	Epithelial cell adhesion molecule	1	APEFSMQGLK	APEFSMQGLK	2	APEFSMQGLK2	17900.8	34866.9	65598.6	6069.92	9028.27	19335.5
A0A5F9CKH0;G1TL55	A0A5F9CKH0;G1TL55	A0A5F9CKH0_RABIT;G1TL55_RABIT		J domain-containing protein	0	APEGEETEFYVSPEDLEAQLQSDER	APEGEETEFYVSPEDLEAQLQSDER	3	APEGEETEFYVSPEDLEAQLQSDER3	9775.68	8907.36		3630.36		6754.49
A0A5F9CLH7;G1SP16	A0A5F9CLH7;G1SP16	A0A5F9CLH7_RABIT;G1SP16_RABIT	PPT2	Palmitoyl-protein thioesterase 2	1	APEGVHLICYSQGGLVCR	APEGVHLIC(UniMod:4)YSQGGLVC(UniMod:4)R	3	APEGVHLIC(UniMod:4)YSQGGLVC(UniMod:4)R3	7427.52		17994.6			6950.02
A0A5F9CTU8	A0A5F9CGM2;A0A5F9CTU8;A0A5F9D6E9;A0A5F9DBZ2;A0A5F9DR56;G1T2L2;Q2VPS4	A0A5F9CTU8_RABIT	SLC36A1	Solute carrier family 36 member 1	0	APEHCELVVDLFVR	APEHC(UniMod:4)ELVVDLFVR	2	APEHC(UniMod:4)ELVVDLFVR2	8644.96	5645.46				9783.71
A0A5F9CTU8	A0A5F9CGM2;A0A5F9CTU8;A0A5F9D6E9;A0A5F9DBZ2;A0A5F9DR56;G1T2L2;Q2VPS4	A0A5F9CTU8_RABIT	SLC36A1	Solute carrier family 36 member 1	0	APEHCELVVDLFVR	APEHC(UniMod:4)ELVVDLFVR	3	APEHC(UniMod:4)ELVVDLFVR3	32551.3	3007.82		13966.9
G1T5Y1	G1T5Y1;G1T5Z7	G1T5Y1_RABIT	MAPK1	mitogen-activated protein kinase	0	APEIMLNSK	APEIMLNSK	2	APEIMLNSK2	4582.58		5117.9	6095.86	7701.74
G1SQ23	G1SQ23	G1SQ23_RABIT	ACTR1B	Actin related protein 1B	1	APELLFQPDLVGDESEGLHEVLAFAIHK	APELLFQPDLVGDESEGLHEVLAFAIHK	4	APELLFQPDLVGDESEGLHEVLAFAIHK4					5271.52
G1TA86	A0A5F9CF51;A0A5F9DBW0;G1TA86	G1TA86_RABIT	LDAH	Lipid droplet-associated hydrolase	1	APELPVTR	APELPVTR	2	APELPVTR2	169271	121736	97515.5	18183.3	38169	48335.5
G1TIK7	G1TIK7	G1TIK7_RABIT	SNX18	Sorting nexin	1	APEPGPAGDGGPGAPAR	APEPGPAGDGGPGAPAR	2	APEPGPAGDGGPGAPAR2	7812.19				2875.06
G1SSE4	G1SSE4	G1SSE4_RABIT	SLC5A9	Solute carrier family 5 member 9	1	APEQTLSPSEK	APEQTLSPSEK	2	APEQTLSPSEK2	5826.16	1856.12	2308.7	5355.52	3370.47	10359
A0A5F9DPZ5;G1SH86	G1SH86;A0A5F9D7I6;A0A5F9DPZ5	A0A5F9DPZ5_RABIT;G1SH86_RABIT	TBCD	Tubulin-specific chaperone D	1	APEYCATHVLPR	APEYC(UniMod:4)ATHVLPR	2	APEYC(UniMod:4)ATHVLPR2	2425.76
A0A5F9DPZ5;G1SH86	G1SH86;A0A5F9D7I6;A0A5F9DPZ5	A0A5F9DPZ5_RABIT;G1SH86_RABIT	TBCD	Tubulin-specific chaperone D	1	APEYCATHVLPR	APEYC(UniMod:4)ATHVLPR	3	APEYC(UniMod:4)ATHVLPR3	13011.2			8294.68
A0A5F9D6I6;G1SJC7	G1SJC7;A0A5F9D6I6	A0A5F9D6I6_RABIT;G1SJC7_RABIT	G3BP2	G3BP stress granule assembly factor 2	1	APEYLHR	APEYLHR	2	APEYLHR2	5317.49		4667.27	10857.1	17567.7
G1T4X8	G1T4X8	G1T4X8_RABIT	PSMB2	Proteasome subunit beta	1	APFAAHGYGAFLTLSILDR	APFAAHGYGAFLTLSILDR	3	APFAAHGYGAFLTLSILDR3	7435.4			12574.8		2913.86
P30947	P30947;A0A5F9CGT7;G1T464	HS90B_RABIT	HSP90AB1	Heat shock protein HSP 90-beta	1	APFDLFENK	APFDLFENK	2	APFDLFENK2	18942.4	3639.5	7662.69	15127.9
P30947	P30947;A0A5F9CGT7;G1T464	HS90B_RABIT	HSP90AB1	Heat shock protein HSP 90-beta	1	APFDLFENKK	APFDLFENKK	2	APFDLFENKK2	5793.85	5632.61	3564.94	6301.74
P30947	P30947;A0A5F9CGT7;G1T464	HS90B_RABIT	HSP90AB1	Heat shock protein HSP 90-beta	1	APFDLFENKK	APFDLFENKK	3	APFDLFENKK3	2231.57		1886.76
P30946	P30946;A0A0G2JH20;A0A5F9C503;A0A5F9CS69;A0A5F9DPT2	HS90A_RABIT	HSP90AA1	Heat shock protein HSP 90-alpha	1	APFDLFENR	APFDLFENR	2	APFDLFENR2		7889.46			27813.4	11973.3
P30946	P30946;A0A0G2JH20;A0A5F9C503;A0A5F9CS69;A0A5F9DPT2	HS90A_RABIT	HSP90AA1	Heat shock protein HSP 90-alpha	1	APFDLFENRK	APFDLFENRK	3	APFDLFENRK3				4172.79
A0A5F9DHQ5;G1U1D6	A0A5F9DHQ5;G1U1D6	A0A5F9DHQ5_RABIT;G1U1D6_RABIT	EFR3B	EFR3 homolog B	1	APFEEIAAHCGAR	APFEEIAAHC(UniMod:4)GAR	3	APFEEIAAHC(UniMod:4)GAR3	10478.6		19294.7		63721.5	34872.3
G1TUH1	G1TAY2;G1TUH1	G1TUH1_RABIT		Thioredoxin domain-containing protein	0	APFLCER	APFLC(UniMod:4)ER	2	APFLC(UniMod:4)ER2	10072.7			10481.1	10218.8	13942.3
G1SWM4	B7NZ97;G1SWM4	G1SWM4_RABIT	SERPINB11	Serpin family B member 11 (gene/pseudogene)	1	APFQLNEGR	APFQLNEGR	2	APFQLNEGR2	61381.4	56871.4	57564.6
G1SHZ8	G1SHZ8	G1SHZ8_RABIT	CCT8	T-complex protein 1 subunit theta	1	APGFAQMLK	APGFAQMLK	2	APGFAQMLK2	40726.4	28293.2	45363.7	62220.1		9227.6
G1T3Y8	G1T3Y8	G1T3Y8_RABIT		60 kDa heat shock protein, mitochondrial	1	APGFGDNR	APGFGDNR	2	APGFGDNR2	11928.9	4743.81	19683.2	17201.4
G1T3Y8	G1T3Y8	G1T3Y8_RABIT		60 kDa heat shock protein, mitochondrial	1	APGFGDNRK	APGFGDNRK	2	APGFGDNRK2	5464.93	2627.58		1975.74
G1SDN2	G1SDN2	G1SDN2_RABIT	KRT17	Keratin 17	1	APGPAPDYSHYWK	APGPAPDYSHYWK	2	APGPAPDYSHYWK2	6040
A0A5F9DHR4;G1SR13	G1SR13;A0A5F9C9G8;A0A5F9DHR4	A0A5F9DHR4_RABIT;G1SR13_RABIT	STOML2	Stomatin like 2	1	APGSGAQDSVSR	APGSGAQDSVSR	2	APGSGAQDSVSR2		3188.89
G1T671	G1T671;G1T678	G1T671_RABIT	ACAT2	Acetyl-CoA acetyltransferase 2	1	APHLVHLR	APHLVHLR	2	APHLVHLR2	3129.11		1021.91		10049.6
G1SQT7	G1SQT7	G1SQT7_RABIT	NRN1L	Neuritin 1 like	1	APHPDNLHTLCSAPVR	APHPDNLHTLC(UniMod:4)SAPVR	3	APHPDNLHTLC(UniMod:4)SAPVR3	3334.44	3657.4
A0A5F9CQA8;A0A5F9DU28;G1SPQ9;G1TB88	A0A5F9C1X0;A0A5F9C4D5;A0A5F9CQA8;A0A5F9CWH0;A0A5F9D3F7;A0A5F9DU28;G1SPQ9;G1TB88	A0A5F9CQA8_RABIT;A0A5F9DU28_RABIT;G1SPQ9_RABIT;G1TB88_RABIT	SORBS2	Sorbin and SH3 domain containing 2	1	APHYPGIGPVDESGIPTAIR	APHYPGIGPVDESGIPTAIR	3	APHYPGIGPVDESGIPTAIR3	11159.7		3654.38
G1STS9	G1STS9	G1STS9_RABIT	SPRYD4	SPRY domain containing 4	1	APIEGIGQPEK	APIEGIGQPEK	2	APIEGIGQPEK2	3363.9
G1STM8	G1STM8;A0A5F9DTI6	G1STM8_RABIT	NCK1	Cytoplasmic protein	1	APIFTSEQGEK	APIFTSEQGEK	2	APIFTSEQGEK2	15257.7	6046.51
P11974	P11974;A0A5F9D363;A0A5F9DDB1;A0A5F9DF85;A0A5F9DJ33;G1SQD3	KPYM_RABIT	PKM	Pyruvate kinase PKM	1	APIIAVTR	APIIAVTR	2	APIIAVTR2	37616.8	10840.6	22240	33427.4	55796.7	37277.5
G1T3M9	G1T3M9	G1T3M9_RABIT	RHOU	Ras homolog family member U	1	APIILVGTQSDLR	APIILVGTQSDLR	2	APIILVGTQSDLR2		18603.4
G1T3M9	G1T3M9	G1T3M9_RABIT	RHOU	Ras homolog family member U	1	APIILVGTQSDLREDVK	APIILVGTQSDLREDVK	3	APIILVGTQSDLREDVK3	5486.2
G1SMY1	G1SMY1;A0A5F9C333;A0A5F9C8E1;A0A5F9C8L5;A0A5F9CPF5;A0A5F9DAG9;A0A5F9DHJ7;G1TLW3	G1SMY1_RABIT	DDX17	RNA helicase	0	APILIATDVASR	APILIATDVASR	2	APILIATDVASR2	25628.8	13629.7	16852.4	3292.82		656.154
G1SDN9	G1SDN9	G1SDN9_RABIT	PTGFRN	Prostaglandin F2 receptor inhibitor	1	APILLSSLDR	APILLSSLDR	2	APILLSSLDR2	3693.76	3285.85	8137.54		7073.69	13495.9
A0A5F9DQ64;G1U414	A0A5F9DQ64;G1U414	A0A5F9DQ64_RABIT;G1U414_RABIT		Peptidase S1 domain-containing protein	0	APILSDSTCR	APILSDSTC(UniMod:4)R	2	APILSDSTC(UniMod:4)R2		2730.03
A0A5F9DEX9;G1TA59	A0A5F9DEX9;G1TA59	A0A5F9DEX9_RABIT;G1TA59_RABIT	IDH3A	Isocitrate dehydrogenase [NAD] subunit, mitochondrial	1	APIQWEER	APIQWEER	2	APIQWEER2	7774.28
A0A5F9C3C5;A0A5F9DCT1;G1SVW5	A0A5F9C3C5;A0A5F9CNS8;A0A5F9DCT1;G1SVW5	A0A5F9C3C5_RABIT;A0A5F9DCT1_RABIT;G1SVW5_RABIT		Large ribosomal subunit protein uL4	0	APIRPDIVNFVHTNLR	APIRPDIVNFVHTNLR	3	APIRPDIVNFVHTNLR3	56661.1	109297		1253.51	28829	10403
A0A5F9C3C5;A0A5F9DCT1;G1SVW5	A0A5F9C3C5;A0A5F9CNS8;A0A5F9DCT1;G1SVW5	A0A5F9C3C5_RABIT;A0A5F9DCT1_RABIT;G1SVW5_RABIT		Large ribosomal subunit protein uL4	0	APIRPDIVNFVHTNLR	APIRPDIVNFVHTNLR	4	APIRPDIVNFVHTNLR4	6561.63	2707.35	10567	7574.9	5908.48	4152.69
A0A5F9CB02;A0A5F9CGN8;A0A5F9CNS5;A0A5F9D0V6;A0A5F9DNQ8;A0A5F9DR65;G1TF92	G1TF92;A0A5F9C3J4;A0A5F9CB02;A0A5F9CGN8;A0A5F9CNS5;A0A5F9D0V6;A0A5F9DNQ8;A0A5F9DR65	A0A5F9CB02_RABIT;A0A5F9CGN8_RABIT;A0A5F9CNS5_RABIT;A0A5F9D0V6_RABIT;A0A5F9DNQ8_RABIT;A0A5F9DR65_RABIT;G1TF92_RABIT	DENND4C	DENN domain containing 4C	1	APITDIAVIIK	APITDIAVIIK	2	APITDIAVIIK2	1638.3
Q28749	Q28749;A0A5F9CJW0;A0A5F9CKC8;A0A5F9CPW4;A0A5F9D105	FINC_RABIT	FN1	Fibronectin (Fragment)	1	APITGFWIR	APITGFWIR	2	APITGFWIR2	45146.3	32721.1		414740		9285.06
A0A5F9CVV7;G1SX32	A0A5F9CVV7;G1SX32	A0A5F9CVV7_RABIT;G1SX32_RABIT	PPP6C	Serine/threonine-protein phosphatase	1	APLDLDKYVEIAR	APLDLDKYVEIAR	3	APLDLDKYVEIAR3	7595.93	3564.16		8524.75
A0A5F9C4T1;A0A5F9C9Q9	A0A5F9C4T1;A0A5F9C9Q9;A0A5F9CA72;A0A5F9CF58;A0A5F9CIE4;A0A5F9DDV7;A0A5F9DSU4;G1SE61	A0A5F9C4T1_RABIT;A0A5F9C9Q9_RABIT	FLNB	Filamin B	1	APLDVQFSSPLPGNAVK	APLDVQFSSPLPGNAVK	2	APLDVQFSSPLPGNAVK2	12497.2	2626.85		1207.62	2606.06
G1TCK9	G1TCK9	G1TCK9_RABIT	IARS1	isoleucine--tRNA ligase	1	APLKPYPVSTSEK	APLKPYPVSTSEK	2	APLKPYPVSTSEK2	15509.3	7077.42	4663.02		7992.08	6073.6
G1TCK9	G1TCK9	G1TCK9_RABIT	IARS1	isoleucine--tRNA ligase	1	APLKPYPVSTSEK	APLKPYPVSTSEK	3	APLKPYPVSTSEK3	35392.9	19558	7946.52	15507.5	34953.3	29641.9
G1TC42	G1TC42	G1TC42_RABIT	AXL	receptor protein-tyrosine kinase	1	APLQGTLLGYR	APLQGTLLGYR	2	APLQGTLLGYR2			7315.27
A0A5F9C7A4;A0A5F9D0G7	A0A5F9C7A4;A0A5F9D0G7;A0A5F9DAL6;G1SFG2;G1TYJ7	A0A5F9C7A4_RABIT;A0A5F9D0G7_RABIT	ZDHHC20	Palmitoyltransferase	1	APLTFWR	APLTFWR	2	APLTFWR2	7495.41		22825.3	2434.96	4453.41	11825
G1T443	A0A5F9CTH0;A0A5F9DAI9;G1T443	G1T443_RABIT	C11orf54	Chromosome 11 open reading frame 54	1	APLVCLPVFVSR	APLVC(UniMod:4)LPVFVSR	2	APLVC(UniMod:4)LPVFVSR2	1822.03		2489.48		2764.46	14083.1
G1TBS1	A0A5F9CHL7;G1TBS1;U3KLY1	G1TBS1_RABIT	PARK7	protein deglycase	1	APLVLKD	APLVLKD	1	APLVLKD1	5634.3	4730.77	6531.98	3091.82		8361.15
P19134	P19134;G1STF7;A0A5F9CXN7;A0A5F9CYD1;A0A5F9D9Q9;A0A5F9DTL0	TRFE_RABIT	TF	Serotransferrin	1	APNHAVVSR	APNHAVVSR	1	APNHAVVSR1				6038.57
P19134	P19134;G1STF7;A0A5F9CXN7;A0A5F9CYD1;A0A5F9D9Q9;A0A5F9DTL0	TRFE_RABIT	TF	Serotransferrin	1	APNHAVVSR	APNHAVVSR	2	APNHAVVSR2			2976080	1472090	760828
P01885	G1TD13;P01885;A0A5F9D447	B2MG_RABIT	B2M	Beta-2-microglobulin	1	APNVQVYSR	APNVQVYSR	2	APNVQVYSR2	707845	975465	1673100	2428170	768655	2581040
A0A5F9C7A3;A0A5F9CMC3;A0A5F9CNA0;A0A5F9CT95;A0A5F9DN91;G1SI95	A0A5F9C7A3;A0A5F9CMC3;A0A5F9CNA0;A0A5F9CT95;A0A5F9DN91;G1SI95	A0A5F9C7A3_RABIT;A0A5F9CMC3_RABIT;A0A5F9CNA0_RABIT;A0A5F9CT95_RABIT;A0A5F9DN91_RABIT;G1SI95_RABIT	HIP1	Huntingtin interacting protein 1	1	APPEPADSLTEACK	APPEPADSLTEAC(UniMod:4)K	2	APPEPADSLTEAC(UniMod:4)K2	6214.58			2090.45	8879.43
G1SH74	G1SH74	G1SH74_RABIT	LRATD1	LRAT domain containing 1	1	APPGCTPCPDSPSR	APPGC(UniMod:4)TPC(UniMod:4)PDSPSR	2	APPGC(UniMod:4)TPC(UniMod:4)PDSPSR2	4361.87	2660.72	3926.16	3444.41	8548.96	3092.64
G1U0J6	A0A5F9DCA5;G1U0J6	G1U0J6_RABIT	CERS2	Ceramide synthase 2	1	APPNATLEHFYLTSGK	APPNATLEHFYLTSGK	2	APPNATLEHFYLTSGK2	1983.01	3466.99			2442.4
G1U0J6	A0A5F9DCA5;G1U0J6	G1U0J6_RABIT	CERS2	Ceramide synthase 2	1	APPNATLEHFYLTSGK	APPNATLEHFYLTSGK	3	APPNATLEHFYLTSGK3	6456.45	16463.6	9626.8		6820.17	15356.8
G1SW78	A0A5F9CHN7;A0A5F9DHC8;G1SW78	G1SW78_RABIT	CHMP5	Charged multivesicular body protein 5	1	APPPSLTDCIGTVDSR	APPPSLTDC(UniMod:4)IGTVDSR	2	APPPSLTDC(UniMod:4)IGTVDSR2	33010.9	53410.9	23469.4	33368.7	36648.5	38432.7
G1SHE9	G1SHE9;A0A5F9CY71	G1SHE9_RABIT	SYTL1	Synaptotagmin like 1	1	APPSPDELPSR	APPSPDELPSR	2	APPSPDELPSR2	24924.2	10562	7843.05		7763.12	9773.93
A0A5F9CYQ3;G1SZS4	A0A5F9CYQ3;G1SZS4	A0A5F9CYQ3_RABIT;G1SZS4_RABIT	BCL2L12	BCL2 like 12	1	APPSPELQDPPATEK	APPSPELQDPPATEK	2	APPSPELQDPPATEK2	16630.1	8663.06	5296.65
G1SEF2	G1SEF2	G1SEF2_RABIT	CC2D1B	Coiled-coil and C2 domain containing 1B	1	APPVVSPAVER	APPVVSPAVER	2	APPVVSPAVER2	8197.96	6400.78	2426.46		5831.52	7135.7
A0A5F9CWN2;A0A5F9D2Q8;A0A5F9DF84	A0A5F9C5C0;A0A5F9CWN2;A0A5F9D2Q8;A0A5F9DF84;G1T7H0	A0A5F9CWN2_RABIT;A0A5F9D2Q8_RABIT;A0A5F9DF84_RABIT	HNRNPU	Heterogeneous nuclear ribonucleoprotein U	1	APQCLGK	APQC(UniMod:4)LGK	2	APQC(UniMod:4)LGK2	14932.6			728.286
A0A5F9C1F3;A0A5F9CYE2;A0A5F9D5L5;A0A5F9DC72;G1TWY9	A0A5F9C1F3;A0A5F9CYE2;A0A5F9D5L5;A0A5F9DC72;G1TWY9	A0A5F9C1F3_RABIT;A0A5F9CYE2_RABIT;A0A5F9D5L5_RABIT;A0A5F9DC72_RABIT;G1TWY9_RABIT	GOLIM4	Golgi integral membrane protein 4	1	APQEAAGLQEGR	APQEAAGLQEGR	2	APQEAAGLQEGR2	1560.19	1003.29
G1SQL0	A0A5F9C5H9;A0A5F9C9T9;A0A5F9D992;A0A5F9CKA9;G1SQL0	G1SQL0_RABIT		Proteasome 26S subunit, ATPase 1	0	APQETYADIGGLDNQIQEIK	APQETYADIGGLDNQIQEIK	3	APQETYADIGGLDNQIQEIK3					5262.62
U3KM76	U3KM76	U3KM76_RABIT		Ig-like domain-containing protein	1	APQHLQISEGEFSGPPVK	APQHLQISEGEFSGPPVK	3	APQHLQISEGEFSGPPVK3	9485.38	6039.93	4899.83	2452.66	3783.85	6523.55
Q9N2G5	Q9N2G5	CLIC6_RABIT	CLIC6	Chloride intracellular channel protein 6	1	APQLGEEGSGGK	APQLGEEGSGGK	2	APQLGEEGSGGK2	3472.05	977.6			915.636	3160.83
A0A5F9C1N6;A0A5F9C8S4;A0A5F9D7J4;A0A5F9DBJ7;A0A5F9DH79;G1T2F6	A0A5F9C1N6;A0A5F9C8S4;A0A5F9C8V8;A0A5F9CG88;A0A5F9D336;A0A5F9D6R2;A0A5F9D7J4;A0A5F9DBJ7;A0A5F9DH79;A0A5F9DPZ3;G1T2F6;G1T865	A0A5F9C1N6_RABIT;A0A5F9C8S4_RABIT;A0A5F9D7J4_RABIT;A0A5F9DBJ7_RABIT;A0A5F9DH79_RABIT;G1T2F6_RABIT	CSNK1G1	non-specific serine/threonine protein kinase	0	APQLHLEYR	APQLHLEYR	2	APQLHLEYR2		9693.94	3409.31		5490.97	3868.6
A0A5F9C9V4;A0A5F9CWB5;A0A5F9CWG4;A0A5F9DKB0;G1TCG0	A0A5F9C9V4;A0A5F9CWB5;A0A5F9CWG4;A0A5F9DKB0;G1TCG0	A0A5F9C9V4_RABIT;A0A5F9CWB5_RABIT;A0A5F9CWG4_RABIT;A0A5F9DKB0_RABIT;G1TCG0_RABIT	PDCD4	Programmed cell death protein 4	1	APQLVGQFIAR	APQLVGQFIAR	2	APQLVGQFIAR2	7888.79			2525.05	2293.49	3894.45
Q28680	Q28680;G1SLB5	CD14_RABIT	CD14	Monocyte differentiation antigen CD14	1	APQPGELPK	APQPGELPK	2	APQPGELPK2	129113	253551	171959	372693	526727	575356
Q95222	G1TWE5;Q95222;A0A5F9CI69;A0A5F9D348;A0A5F9DUU4	IGF1_RABIT	IGF1	Insulin-like growth factor I	1	APQTGIVDECCFR	APQTGIVDEC(UniMod:4)C(UniMod:4)FR	2	APQTGIVDEC(UniMod:4)C(UniMod:4)FR2					3616.17	2395.81
G1SVR9	G1SVR9	G1SVR9_RABIT	LRRK1	non-specific serine/threonine protein kinase	1	APQVVPGEATIR	APQVVPGEATIR	2	APQVVPGEATIR2	4602.92
A0A5F9DKZ5	A0A5F9DKZ5	A0A5F9DKZ5_RABIT		Anosmin 1	1	APSAPPAPADLR	APSAPPAPADLR	2	APSAPPAPADLR2	2789.37	7925.86	6462.36	3817.41	2752.8	4544.77
G1T1Y7	G1T4R6;A0A5F9CP20;A0A5F9DIJ6;G1T1Y7	G1T1Y7_RABIT	KRT15	Keratin 15	0	APSAYGGLSVSSSR	APSAYGGLSVSSSR	2	APSAYGGLSVSSSR2	8037.48		3074.31
G1T8C8	G1T8C8	G1T8C8_RABIT	SNX12	Sorting nexin 12	1	APSFIVHK	APSFIVHK	2	APSFIVHK2	2577.1
G1STX5	G1STX5;A0A5F9DC94;A0A5F9DNR0;A0A5F9DNV8;A0A5F9CSH4	G1STX5_RABIT	IL6ST	Interleukin 6 signal transducer	1	APSFWYK	APSFWYK	2	APSFWYK2	22079.9	39903.3	45018.9		23421.8	24705.1
A0A5F9DDV6	A0A5F9CMM7;A0A5F9DDV6;G1TCL2	A0A5F9DDV6_RABIT	EPHB4	receptor protein-tyrosine kinase	1	APSGAVLDYEVK	APSGAVLDYEVK	2	APSGAVLDYEVK2	5097.91	9806.58
G1U2E5	G1U2E5	G1U2E5_RABIT	ASNS	Asparagine synthetase [glutamine-hydrolyzing]	1	APSPEEAEEESER	APSPEEAEEESER	2	APSPEEAEEESER2	6922.95	1564.69		3249.21	8442.08	3211.14
A0A5F9D5T4;A0A5F9D8D7;G1TAW7	A0A5F9D5T4;A0A5F9D8D7;G1TAW7	A0A5F9D5T4_RABIT;A0A5F9D8D7_RABIT;G1TAW7_RABIT	EIF2A	Eukaryotic translation initiation factor 2A	1	APSTPLLTVR	APSTPLLTVR	2	APSTPLLTVR2	4567.6	2921.58		2968.36	1337.16	3621.29
P12247	P12247;G1STJ4	CO3_RABIT	C3	Complement C3 alpha chain (Fragment)	1	APSTWLTAYVVK	APSTWLTAYVVK	2	APSTWLTAYVVK2		13443.6	1881.1	7298.46	10367.1	12255.6
G1THZ6	P01870;A0A0C6FQU5;A0A0C6G052;A0A1Y1B8B1;A0A1Y1B8B3;A0A1Y1B8Y4;A0A1Y1B9R2;A0A1Y1B9R9;A0A1Y1BBQ1;A0A1Y1BDZ8;A0A1Y1BE12;A0A1Y1BE34;A0A1Y1BG62;A0A1Y1BG72;G1THZ6	G1THZ6_RABIT	IGHM	Immunoglobulin heavy constant mu	1	APSVFPLAPCCGDTPSSTVTLGCLVK	APSVFPLAPC(UniMod:4)C(UniMod:4)GDTPSSTVTLGC(UniMod:4)LVK	3	APSVFPLAPC(UniMod:4)C(UniMod:4)GDTPSSTVTLGC(UniMod:4)LVK3	14936.3	27964	23863.5	43028.4	23293.5	55267.2
G1THZ6	P01870;A0A0C6FQU5;A0A0C6G052;A0A1Y1B8B1;A0A1Y1B8B3;A0A1Y1B8Y4;A0A1Y1B9R2;A0A1Y1B9R9;A0A1Y1BBQ1;A0A1Y1BDZ8;A0A1Y1BE12;A0A1Y1BE34;A0A1Y1BG62;A0A1Y1BG72;G1THZ6	G1THZ6_RABIT	IGHM	Immunoglobulin heavy constant mu	1	APSVFPLAPCCGDTPSSTVTLGCLVK	APSVFPLAPC(UniMod:4)C(UniMod:4)GDTPSSTVTLGC(UniMod:4)LVK	4	APSVFPLAPC(UniMod:4)C(UniMod:4)GDTPSSTVTLGC(UniMod:4)LVK4	5893.6	11070.8		6468.52
P41316	P41316	CRYAB_RABIT	CRYAB	Alpha-crystallin B chain	1	APSWIDTGLSEMR	APSWIDTGLSEMR	2	APSWIDTGLSEMR2	3098.13
P53789	P53789;A0A5F9CCJ1;A0A5F9D2H8;A0A5F9DQ51;A0A5F9DVZ1;G1SU82	VTDB_RABIT	GC	Vitamin D-binding protein	1	APTAALK	APTAALK	1	APTAALK1	3527.44	7555.5	9336.28	18414.6	2869.38	17874
A0A5F9C8F6;A0A5F9DC52;A0A5F9DPN4;G1TW43	G1TW43;A0A5F9C8F6;A0A5F9CFG3;A0A5F9CIF1;A0A5F9DC52;A0A5F9DGM7;A0A5F9DIW0;A0A5F9DPN4;B8Y4I6	A0A5F9C8F6_RABIT;A0A5F9DC52_RABIT;A0A5F9DPN4_RABIT;G1TW43_RABIT	TNC	Tenascin C	1	APTAQVESFR	APTAQVESFR	2	APTAQVESFR2		980.427		19715.8	35399.9	151238
G1TBE0	G1TBE0	G1TBE0_RABIT	FLVCR2	Feline leukemia virus subgroup C cellular receptor family member 2	1	APTAVSDDHL	APTAVSDDHL	2	APTAVSDDHL2	169055	141071	206389	53262.9		169971
A0A5F9C6L9;A0A5F9CLV3;A0A5F9CMC8;A0A5F9D7F6;A0A5F9DLC7;A0A5F9DMW2;A0A5F9DRQ0;G1TC88	A0A5F9C6L9;A0A5F9CLV3;A0A5F9CMC8;A0A5F9D7F6;A0A5F9DLC7;A0A5F9DMW2;A0A5F9DRQ0;G1TC88	A0A5F9C6L9_RABIT;A0A5F9CLV3_RABIT;A0A5F9CMC8_RABIT;A0A5F9D7F6_RABIT;A0A5F9DLC7_RABIT;A0A5F9DMW2_RABIT;A0A5F9DRQ0_RABIT;G1TC88_RABIT		Ras association (RalGDS/AF-6) and pleckstrin homology domains 1	0	APTDYCLVLK	APTDYC(UniMod:4)LVLK	2	APTDYC(UniMod:4)LVLK2	1593	2798.97
A0A5F9DT69;G1U4R5	A0A5F9CA62;A0A5F9DT69;G1U4R5	A0A5F9DT69_RABIT;G1U4R5_RABIT	DDOST	Dolichyl-diphosphooligosaccharide--protein glycosyltransferase 48 kDa subunit	1	APTIVGK	APTIVGK	1	APTIVGK1	1769.29	4305.2		2307.81	2404	680.075
A0A5F9CHA6;A0A5F9CNL5;A0A5F9D103;A0A5F9D145;A0A5F9DN69;A0A5F9DTP5;G1TNQ1;G1TXW2	A0A5F9CHA6;A0A5F9CNL5;A0A5F9D103;A0A5F9D145;A0A5F9DN69;A0A5F9DTP5;G1TNQ1;G1TXW2	A0A5F9CHA6_RABIT;A0A5F9CNL5_RABIT;A0A5F9D103_RABIT;A0A5F9D145_RABIT;A0A5F9DN69_RABIT;A0A5F9DTP5_RABIT;G1TNQ1_RABIT;G1TXW2_RABIT		Ig-like domain-containing protein	0	APTTVIYNDDQRPSGVPDR	APTTVIYNDDQRPSGVPDR	3	APTTVIYNDDQRPSGVPDR3		13568.5	40537.1		11530.8	49884.4
A0A5F9CWW8	A0A5F9CWW8	A0A5F9CWW8_RABIT		GB1/RHD3-type G domain-containing protein	1	APVCLVENR	APVC(UniMod:4)LVENR	2	APVC(UniMod:4)LVENR2	8591.86	7000.47
G1TRL5;U3KLT5	G1TRL5;U3KLT5	G1TRL5_RABIT;U3KLT5_RABIT	EIF5B	Eukaryotic translation initiation factor 5B	1	APVICVLGHVDTGK	APVIC(UniMod:4)VLGHVDTGK	2	APVIC(UniMod:4)VLGHVDTGK2	3634.82		4061.75	5794.29	7201.86	7063.8
G1TRL5;U3KLT5	G1TRL5;U3KLT5	G1TRL5_RABIT;U3KLT5_RABIT	EIF5B	Eukaryotic translation initiation factor 5B	1	APVICVLGHVDTGK	APVIC(UniMod:4)VLGHVDTGK	3	APVIC(UniMod:4)VLGHVDTGK3	5303.85					1234.29
A0A5F9DHU0;A0A5F9DU78;G1U6H0	A0A5F9D9N0;A0A5F9DHU0;A0A5F9DU78;G1U6H0	A0A5F9DHU0_RABIT;A0A5F9DU78_RABIT;G1U6H0_RABIT	CANX	Calnexin	1	APVPTGEVYFADSFDR	APVPTGEVYFADSFDR	2	APVPTGEVYFADSFDR2			48555.1	17444	11893.8	81349.4
G1SXP8	G1SXP8	G1SXP8_RABIT	NXF1	Nuclear RNA export factor 1	1	APVSALPLAPNHLGGGPVVLGAESR	APVSALPLAPNHLGGGPVVLGAESR	3	APVSALPLAPNHLGGGPVVLGAESR3	21252.8			14268.5	4774.39
G1SYD3	G1SYD3	G1SYD3_RABIT	YARS1	Tyrosine--tRNA ligase	1	APWELLELR	APWELLELR	2	APWELLELR2	3285.69	6112.53	3555.21	3049.13	2059.13	8109.85
Q9TTT8	Q9TTT8;G1SG11	COX41_RABIT	COX4I1	Cytochrome c oxidase subunit 4 isoform 1, mitochondrial	1	APWGSLTR	APWGSLTR	2	APWGSLTR2	77276.9	96335.1	116904	71907.9	77094.3	46082
A0A5F9CGY8;A0A5F9CRM0;G1T578	A0A5F9CGY8;A0A5F9CRM0;G1T578	A0A5F9CGY8_RABIT;A0A5F9CRM0_RABIT;G1T578_RABIT	ACP2	Acid phosphatase 2, lysosomal	1	APWPLILPGCPHR	APWPLILPGC(UniMod:4)PHR	3	APWPLILPGC(UniMod:4)PHR3	1873.46		2794.82
G1T1Z5	G1T1Z5;A0A5F9DBU4;A0A5F9DG54	G1T1Z5_RABIT	ECM1	Extracellular matrix protein 1	1	APYPNYDR	APYPNYDR	2	APYPNYDR2	3936.16			4230.4		3397.95
A0A5F9CGS8;G1TN25	G1TN25;A0A5F9CGS8	A0A5F9CGS8_RABIT;G1TN25_RABIT	AZGP1	Alpha-2-glycoprotein 1, zinc-binding	1	APYSCHVEHR	APYSC(UniMod:4)HVEHR	3	APYSC(UniMod:4)HVEHR3					2600.23
O77622	O77622;A0A5F9DQS0	TCPZ_RABIT	CCT6	T-complex protein 1 subunit zeta	0	AQAALAVNISAAR	AQAALAVNISAAR	2	AQAALAVNISAAR2	19586.9		2202.41	15515	2395.86	18616
G1TDF6	G1TDF6;A0A5F9CP68	G1TDF6_RABIT	FLOT1	Flotillin	1	AQADLAYQLQVAK	AQADLAYQLQVAK	2	AQADLAYQLQVAK2	5302.01	5051.87			3288.41	1259.47
G1TY29	G1TY29;Q9GLY4	G1TY29_RABIT	ITIH4	Inter-alpha-trypsin inhibitor heavy chain H4	0	AQADYLVTR	AQADYLVTR	2	AQADYLVTR2	8836.38	39115.8	12988.9	21886.5	29133.8	31375.9
A0A5F9CE76;G1T6E8	A0A5F9CE76;G1T6E8	A0A5F9CE76_RABIT;G1T6E8_RABIT	TSG101	Tumor susceptibility 101	1	AQAELNALK	AQAELNALK	2	AQAELNALK2	11948	8114.03	6167.47	4070.38	4305.05	10179.5
A0A5F9CE76;G1T6E8	A0A5F9CE76;G1T6E8	A0A5F9CE76_RABIT;G1T6E8_RABIT	TSG101	Tumor susceptibility 101	1	AQAELNALKR	AQAELNALKR	2	AQAELNALKR2	12162.7	3303.39		5794.83	5642.97
G1SVM1	G1SVM1	G1SVM1_RABIT	MVP	Major vault protein	1	AQALAIETEAELQR	AQALAIETEAELQR	2	AQALAIETEAELQR2	7354.35	19352.4	18553.5	14788.3	15017.8	12621.3
A0A5F9D589;G1T446	G1T446;A0A5F9D589	A0A5F9D589_RABIT;G1T446_RABIT	SMOC1	SPARC related modular calcium binding 1	1	AQALEQAK	AQALEQAK	2	AQALEQAK2	3254.88	1906.02				9311.69
G1T9J3	G1T9J3	G1T9J3_RABIT	NBAS	NBAS subunit of NRZ tethering complex	1	AQALHLFETLK	AQALHLFETLK	2	AQALHLFETLK2						6497.71
G1T9J3	G1T9J3	G1T9J3_RABIT	NBAS	NBAS subunit of NRZ tethering complex	1	AQALHLFETLK	AQALHLFETLK	3	AQALHLFETLK3	6666.71
A0A5F9CN85	A0A5F9CN85;A0A5F9DSI8	A0A5F9CN85_RABIT	YWHAB	Tyrosine 3-monooxygenase/tryptophan 5-monooxygenase activation protein beta	1	AQAPGPSSTALPGHSR	AQAPGPSSTALPGHSR	3	AQAPGPSSTALPGHSR3		5119.23	3062.34		10486.7	9368.19
G1SGR6	A0A5F9D3H4;A0A5F9D580;G1SGR6;G1TJH2;G1TN82	G1SGR6_RABIT		Large ribosomal subunit protein eL29	0	AQAQAQIK	AQAQAQIK	2	AQAQAQIK2	3955.2	15185.7		5832.36	33153.1	12476.1
A0A5F9CUT3;G1STU7	A0A5F9CUT3;G1STU7;G1TGR8;G1TJZ9	A0A5F9CUT3_RABIT;G1STU7_RABIT		ATP synthase subunit b	0	AQAQPVM	AQAQPVM	1	AQAQPVM1		1786.02		4709.15
G1SGR6	G1SGR6	G1SGR6_RABIT		Large ribosomal subunit protein eL29	1	AQATPAAPVPAQAPPK	AQATPAAPVPAQAPPK	2	AQATPAAPVPAQAPPK2	81820.5	81102.8	21709.1	65419.7	155348	148582
G1T1R2	G1T1R2	G1T1R2_RABIT	SEMA3F	Semaphorin 3F	1	AQATPWTQTQVAR	AQATPWTQTQVAR	2	AQATPWTQTQVAR2	5497.5	14026.9		6009.78	2576.39	3054.23
A0A5F9CEF1;A0A5F9DGI6;G1TD99	A0A5F9DGI6;A0A5F9CEF1;G1TD99	A0A5F9CEF1_RABIT;A0A5F9DGI6_RABIT;G1TD99_RABIT	PCCA	Propionyl-CoA carboxylase subunit alpha	1	AQAVHPGYGFLSENK	AQAVHPGYGFLSENK	2	AQAVHPGYGFLSENK2	5487.95
A0A5F9C164;G1SFU0	A0A5F9C164;A0A5F9CCC7;A0A5F9DL22;G1SFU0	A0A5F9C164_RABIT;G1SFU0_RABIT		RAB7A, member RAS oncogene family	0	AQAWCYSK	AQAWC(UniMod:4)YSK	2	AQAWC(UniMod:4)YSK2	281225	272158	129777	75594.2	168868	266251
P18287	P18287;D5G340	APOE_RABIT	APOE	Apolipoprotein E	1	AQAWGER	AQAWGER	2	AQAWGER2	286959	420337	433321	136522	404326	360636
P55057	P55057	APOC4_RABIT	APOC4	Apolipoprotein C-IV	1	AQAWLTSSR	AQAWLTSSR	2	AQAWLTSSR2	25777.4	80770.3	28518.8	6172.04	14274.1	10070.8
G1SXQ6	G1SXQ6	G1SXQ6_RABIT	LPO	Lactoperoxidase	1	AQCEESCVQR	AQC(UniMod:4)EESC(UniMod:4)VQR	2	AQC(UniMod:4)EESC(UniMod:4)VQR2				16514.2	10840.9
A0A5F9DBR8;G1TFM5;U3KMN4	U3KMN4;A0A5F9DBR8;G1TFM5	A0A5F9DBR8_RABIT;G1TFM5_RABIT;U3KMN4_RABIT	RPS5	Ribosomal protein S5	1	AQCPIVER	AQC(UniMod:4)PIVER	2	AQC(UniMod:4)PIVER2	88342.2	109167	41860.6	94637.4	126026	121295
A0A5F9DCS9;A0A5F9DTU0;G1T520	A0A5F9DCS9;A0A5F9DTU0;G1T520	A0A5F9DCS9_RABIT;A0A5F9DTU0_RABIT;G1T520_RABIT	DNAJC7	DnaJ heat shock protein family (Hsp40) member C7	1	AQCYTDTEQYEEAVR	AQC(UniMod:4)YTDTEQYEEAVR	2	AQC(UniMod:4)YTDTEQYEEAVR2	10671.7			1431.76	2956.92
G1SPN1	G1SPN1	G1SPN1_RABIT	NUDCD2	NudC domain containing 2	1	AQDIQCGLQSR	AQDIQC(UniMod:4)GLQSR	2	AQDIQC(UniMod:4)GLQSR2	11416.3	5783.3	9688.86	3640.99		6821.96
G1TUB8	G1T3W8;G1TUB8	G1TUB8_RABIT	ELOA	Large ribosomal subunit protein uL5	1	AQDQGEKENPMR	(UniMod:1)AQDQGEKENPMR	2	(UniMod:1)AQDQGEKENPMR2	12841.7	12084.6	3147.32	8850.89	10416.9	5486.09
G1SVU9	G1SVU9	G1SVU9_RABIT	PTEN	Phosphatidylinositol 3,4,5-trisphosphate 3-phosphatase and dual-specificity protein phosphatase PTEN	1	AQEALDFYGEVR	AQEALDFYGEVR	2	AQEALDFYGEVR2	5545.26
Q9GKX2	Q9GKX2;A0A5F9CEE7;A0A5F9DDY2;A0A5F9DQK9;G1TRJ1;Q309Z5	DHRS4_RABIT	DHRS4	Dehydrogenase/reductase SDR family member 4 (Fragment)	1	AQEENIIQK	AQEENIIQK	2	AQEENIIQK2	6453.95		2860.84	16526.5	9331.86	3918.81
Q8HZQ5	Q8HZQ5;A0A5F9CK01;A0A5F9D2U0;A0A5F9D832;G1SKI1	EZRI_RABIT	EZR	Ezrin	1	AQEESERLEADR	AQEESERLEADR	2	AQEESERLEADR2	1016.77
Q8HZQ5	Q8HZQ5;A0A5F9CK01;A0A5F9D2U0;A0A5F9D832;G1SKI1	EZRI_RABIT	EZR	Ezrin	1	AQEESERLEADR	AQEESERLEADR	3	AQEESERLEADR3	29346	12751.1	12422.7	6026.79	13868.6	13056.2
P12864	P12864;G1TAC4	GLRX1_RABIT	GLRX	Glutaredoxin-1	1	AQEFVNSK	(UniMod:1)AQEFVNSK	1	(UniMod:1)AQEFVNSK1	3290.62	2705.73	1383.5	3705.88	1058.02
G1T9H0	G1T9H0;A0A5F9CB42	G1T9H0_RABIT	FAM98A	Family with sequence similarity 98 member A	1	AQEGGGSEVFQELK	AQEGGGSEVFQELK	2	AQEGGGSEVFQELK2	7290.15		4660.33	5972.03	4021.46
G1SXQ1	A0A5F9CDI2;G1SXQ1	G1SXQ1_RABIT	MCCC2	methylcrotonoyl-CoA carboxylase	1	AQEIALQNR	AQEIALQNR	2	AQEIALQNR2	3714.28	1941.02	7090.35	4740.15	4414.09
G1SRB6	G1SRB6	G1SRB6_RABIT	PPID	Peptidylprolyl isomerase D	1	AQEIAPEDK	AQEIAPEDK	2	AQEIAPEDK2	7098.9	2392.14		10426.3	13452.4	9519.46
G1SW97	G1SW97	G1SW97_RABIT	IVD	Isovaleryl-CoA dehydrogenase, mitochondrial	1	AQEIDQSNEFK	AQEIDQSNEFK	2	AQEIDQSNEFK2	4500.58	2095.02		4437.45
G1SNF8	G1SNF8	G1SNF8_RABIT	TSPAN1	Tetraspanin	1	AQELDVEGCFK	AQELDVEGC(UniMod:4)FK	2	AQELDVEGC(UniMod:4)FK2	4999.73					5343.64
G1T9L4	P25230;G1T9L4	G1T9L4_RABIT	CAMP	Cathelicidin antimicrobial peptide C-terminal domain-containing protein	0	AQESPEPTGLR	AQESPEPTGLR	2	AQESPEPTGLR2	58739.6	42502.3	115098	30438.7	79037.9	134933
G1T461	G1T461	G1T461_RABIT	CZIB	CXXC motif containing zinc binding protein	1	AQESVGIYEVTHQFLK	AQESVGIYEVTHQFLK	2	AQESVGIYEVTHQFLK2		4415.03			9208.61
A0A5F9CWN7;A0A5F9D2U7	A0A5F9CWN7;G1SE70;A0A5F9D2U7	A0A5F9CWN7_RABIT;A0A5F9D2U7_RABIT	RAB11FIP5	RAB11 family interacting protein 5	1	AQETDAGPAPWAAGSAAACELVLTTMHR	AQETDAGPAPWAAGSAAAC(UniMod:4)ELVLTTMHR	3	AQETDAGPAPWAAGSAAAC(UniMod:4)ELVLTTMHR3	3375.08	3210.16
G1SGS7	G1SGS7	G1SGS7_RABIT	UFL1	E3 UFM1-protein ligase 1	1	AQFAEATQR	AQFAEATQR	2	AQFAEATQR2	18244.5			6593.98	5766.44	6608.64
G1TIZ2	A0A5F9D973;A0A5F9DKM8;G1TIZ2;A0A5F9CYB2	G1TIZ2_RABIT	PLOD1	procollagen-lysine 5-dioxygenase	1	AQFDLAFVVR	AQFDLAFVVR	2	AQFDLAFVVR2	4154.63
G1SPV2	G1SPV2	G1SPV2_RABIT	YES1	Tyrosine-protein kinase	1	AQFDTLQK	AQFDTLQK	1	AQFDTLQK1	1360.66
G1SPV2	G1SPV2	G1SPV2_RABIT	YES1	Tyrosine-protein kinase	1	AQFDTLQK	AQFDTLQK	2	AQFDTLQK2	205229	25176.3	22767.7	4149.71	22625.1	10958.6
O97529	O97529;A0A5F9C876;A0A5F9DPH2;G1T6W4;U3KNG8	ANXA8_RABIT	ANXA8	Annexin A8	1	AQFGSDLTETLK	AQFGSDLTETLK	2	AQFGSDLTETLK2			14328.3			1786.79
B7NZM0	B7NZM0	B7NZM0_RABIT	APOA4	Apolipoprotein A-IV (Predicted)	1	AQFYANAEELR	AQFYANAEELR	2	AQFYANAEELR2	196420	116315	252447	147787	525422	373432
A0A5F9CB19	A0A5F9CB19	A0A5F9CB19_RABIT	CD320	CD320 molecule	1	AQGHVPPPGLLAAVK	AQGHVPPPGLLAAVK	2	AQGHVPPPGLLAAVK2	1861.23	6569.8	4713.65		1369.39
G1SMA9	G1SMA9	G1SMA9_RABIT	RAB15	RAB15, member RAS oncogene family	1	AQGIFLVYDISSER	AQGIFLVYDISSER	2	AQGIFLVYDISSER2		27821.3				32600.1
G1STQ7	G1STQ7	G1STQ7_RABIT	TMEM97	Transmembrane protein 97	1	AQGPETLPER	AQGPETLPER	2	AQGPETLPER2	11344.8	11361.1	8383.77	15368.1	23729.7	21250.3
A0A5F9CL57	A0A5F9CL57;G1SQZ1	A0A5F9CL57_RABIT	STARD4	StAR related lipid transfer domain containing 4	1	AQGVIDDVVNTVVDHIR	AQGVIDDVVNTVVDHIR	2	AQGVIDDVVNTVVDHIR2	2320.47
A0A5F9CL57	A0A5F9CL57;G1SQZ1	A0A5F9CL57_RABIT	STARD4	StAR related lipid transfer domain containing 4	1	AQGVIDDVVNTVVDHIR	AQGVIDDVVNTVVDHIR	3	AQGVIDDVVNTVVDHIR3	714.579		2285.19
A0A5F9CL57	A0A5F9CL57;G1SQZ1	A0A5F9CL57_RABIT	STARD4	StAR related lipid transfer domain containing 4	1	AQGVIDDVVNTVVDHIRPGPCR	AQGVIDDVVNTVVDHIRPGPC(UniMod:4)R	4	AQGVIDDVVNTVVDHIRPGPC(UniMod:4)R4	1923.52					2427.02
G1SRB6	G1SRB6	G1SRB6_RABIT	PPID	Peptidylprolyl isomerase D	1	AQGWQGLK	AQGWQGLK	2	AQGWQGLK2	11914			16716.4	24250.3	26381.9
G1SKF1	G1SKF1	G1SKF1_RABIT	THBS1	Thrombospondin 1	1	AQGYSGLSVK	AQGYSGLSVK	2	AQGYSGLSVK2	31081.9	60735.6	51648		58652.4	107432
A0A5F9CWN7;A0A5F9D2U7	A0A5F9CWN7;G1SE70;A0A5F9D2U7	A0A5F9CWN7_RABIT;A0A5F9D2U7_RABIT	RAB11FIP5	RAB11 family interacting protein 5	1	AQHTQWYK	AQHTQWYK	2	AQHTQWYK2	4326.42	4377.33			2263.12	2994.82
G1T3I5	G1T3I5	G1T3I5_RABIT		protein-serine/threonine phosphatase	1	AQHVGQSSSSTELTAYKEEANTIAK	AQHVGQSSSSTELTAYKEEANTIAK	3	AQHVGQSSSSTELTAYKEEANTIAK3	823.102
G1U758	G1TMP1;G1U758	G1U758_RABIT		IF rod domain-containing protein	0	AQIFANSVDNAR	AQIFANSVDNAR	2	AQIFANSVDNAR2	32773.9	42121.6	25844.8	3450.61		8386.8
G1T3V2	G1T3V2	G1T3V2_RABIT	HSPB1	Heat shock protein beta-1	1	AQIGGPEAGK	AQIGGPEAGK	2	AQIGGPEAGK2				73966.3	17856.9	24970.5
G1TRC0	G1SUX8;G1TRC0	G1TRC0_RABIT		Uncharacterized protein	0	AQIHDVVLVGGSTR	AQIHDVVLVGGSTR	2	AQIHDVVLVGGSTR2	2754.81
G1TRC0	G1SUX8;G1TRC0	G1TRC0_RABIT		Uncharacterized protein	0	AQIHDVVLVGGSTR	AQIHDVVLVGGSTR	3	AQIHDVVLVGGSTR3	8143.77	6113.63	6374.52	1826.77	1289.32	4980.52
P46629	P46629;A0A5F9DRH3;G1SPC8	RAB25_RABIT	RAB25	Ras-related protein Rab-25	1	AQIWDTAGLER	AQIWDTAGLER	2	AQIWDTAGLER2	78696.8	403760	198077	27482.5	30194.1	96293.6
P62493	P62493;A0A5F9C1B7;A0A5F9DLE4;G1TH86	RB11A_RABIT	RAB11A	Ras-related protein Rab-11A	0	AQIWDTAGQER	AQIWDTAGQER	2	AQIWDTAGQER2	233466	405021	672313	356494	575537	538996
G1T346	G1T346;A0A5F9CAW8;A0A5F9CJ90;A0A5F9CJ94;A0A5F9CTL9;A0A5F9CZW4;A0A5F9D2T1	G1T346_RABIT	SPTAN1	Spectrin alpha, non-erythrocytic 1	1	AQLADSFHLQQFFR	AQLADSFHLQQFFR	3	AQLADSFHLQQFFR3	4435.33			3208.59
P27124	P27124;A0A5F9DRM4	FKBP4_RABIT	FKBP4	Peptidyl-prolyl cis-trans isomerase FKBP4	1	AQLAVCQQR	AQLAVC(UniMod:4)QQR	2	AQLAVC(UniMod:4)QQR2	37056.2	10515	10505.3	34182.2	47881.2	17854.6
G1TEP1	G1TEP1;U3KN58	G1TEP1_RABIT	ZC3HAV1	Poly [ADP-ribose] polymerase	1	AQLCHELEAAGLER	AQLC(UniMod:4)HELEAAGLER	3	AQLC(UniMod:4)HELEAAGLER3					6907.85
G1SRP2	G1SRP2;A0A5F9D1E2	G1SRP2_RABIT	ODR4	Protein odr-4 homolog	1	AQLDNVDEEWATEHANQVSR	AQLDNVDEEWATEHANQVSR	3	AQLDNVDEEWATEHANQVSR3		3314.33			6990.1
G1SVM1	G1SVM1	G1SVM1_RABIT	MVP	Major vault protein	1	AQLELEVSK	AQLELEVSK	2	AQLELEVSK2	17829.1	5420.64	6854.95	10444.7	16282.4	25307.7
P40826	P40826;A0A5F9D155;A0A5F9DDP5;A0A5F9DMC4;A0A5F9DT33	UBP14_RABIT	USP14	Ubiquitin carboxyl-terminal hydrolase 14	1	AQLFALTGVQPAR	AQLFALTGVQPAR	2	AQLFALTGVQPAR2	15071			9296.1
A0A5F9CKJ2;A0A5F9CXL8;G1TK72	A0A5F9CKJ2;A0A5F9CXL8;G1TK72	A0A5F9CKJ2_RABIT;A0A5F9CXL8_RABIT;G1TK72_RABIT	RAB24	RAB24, member RAS oncogene family	1	AQLFETSSK	AQLFETSSK	2	AQLFETSSK2	22424.3	19687.2	15451.6	14333	14778.6	12545.4
A0A5F9CXY3;G1SNP8;U3KLW8	A0A5F9C648;A0A5F9CXY3;G1SNP8;U3KLW8	A0A5F9CXY3_RABIT;G1SNP8_RABIT;U3KLW8_RABIT	TFG	Trafficking from ER to golgi regulator	1	AQLGEDIR	AQLGEDIR	2	AQLGEDIR2	12943.7	3920.47	28710.4	69419.9		15195.4
G1SLD6	A0A5F9CQS2;A0A5F9CWZ7;A0A5F9DEM3;G1SLD6	G1SLD6_RABIT	HARS1	Histidine--tRNA ligase, cytoplasmic	1	AQLGPDESK	AQLGPDESK	2	AQLGPDESK2	6912.66	8981.25		12829.4
G1T0X2	G1T0X2	G1T0X2_RABIT		Fibrinogen alpha chain	1	AQLIDMK	AQLIDMK	1	AQLIDMK1	2534.49	1523.74	4734.5	5187.29
G1T0X2	G1T0X2	G1T0X2_RABIT		Fibrinogen alpha chain	1	AQLIDMK	AQLIDMK	2	AQLIDMK2		27873.4	35246	58560.8	33783.5	36741.5
G1T4U5	G1T4U5	G1T4U5_RABIT	HS6ST1	Heparan-sulfate 6-O-sulfotransferase	1	AQLLLDSAK	AQLLLDSAK	2	AQLLLDSAK2	6604.06	14505.3	14069.3			8980.14
A0A5F9D4V6	A0A5F9D4V6	A0A5F9D4V6_RABIT		TNF receptor associated protein 1	1	AQLLQPTLEINPR	AQLLQPTLEINPR	2	AQLLQPTLEINPR2	9322.35
[truncated: 29,287 more rows]

## Sheet: Table S2
Table S2. Mapped MFGM proteins in RC and RM
Accession	Protein name	Gene Symbol	Description	Protein.Group	Protein.Ids	Protein.Names	Genes	First.Protein.Description	RC-1	RC-2	RC-3	RM-1	RM-2	RM-3
A0A0B4J1Q4	Taxilin alpha	TXLNA	Taxilin alpha OS=Oryctolagus cuniculus OX=9986 GN=TXLNA PE=3 SV=1	A0A0B4J1Q4	A0A0B4J1Q4	A0A0B4J1Q4_RABIT	TXLNA	Taxilin alpha	5989.87	131.77	4177.69	131.77	5196.14	131.77
A0A0B5H464	Dihydrofolate reductase		Dihydrofolate reductase OS=Oryctolagus cuniculus OX=9986 PE=2 SV=1	A0A0B5H464	A0A0B5H464;A0A0B5H675;G1SN91	A0A0B5H464_RABIT		Dihydrofolate reductase	33492.8	18715.7	14021.7	7594.71	13146.8	11011.3
A0A0C6FQU5	IgG heavy chain VDJ region		IgG heavy chain VDJ region OS=Oryctolagus cuniculus OX=9986 PE=2 SV=1	A0A0C6FQU5	A0A0C6FQU5	A0A0C6FQU5_RABIT		IgG heavy chain VDJ region	51065.5	74482.3	226653	128975	52278.3	211438
A0A0C6G052	IgG heavy chain VDJ region		IgG heavy chain VDJ region OS=Oryctolagus cuniculus OX=9986 PE=2 SV=1	A0A0C6G052	A0A0C6G052	A0A0C6G052_RABIT		IgG heavy chain VDJ region	2359.64	5801.95	5381.69	13319.3	131.77	14575.6
A0A0C6G3N5	IgM heavy chain VDJ region		IgM heavy chain VDJ region OS=Oryctolagus cuniculus OX=9986 PE=2 SV=1	A0A0C6G3N5	A0A0C6G3N5	A0A0C6G3N5_RABIT		IgM heavy chain VDJ region	12083.9	69614.5	51921.7	57219	14885.9	32977.1
A0A0C6G3P3	IgM light chain		IgM light chain OS=Oryctolagus cuniculus OX=9986 PE=2 SV=1	A0A0C6G3P3	A0A0C6G3P3;A0A1Y1B9S7;A0A1Y1BDY8;G1TJR8	A0A0C6G3P3_RABIT		IgM light chain	507481	950895	1.47597e+06	2.16375e+06	607211	1.69328e+06
A0A0C6G5I1	IgM heavy chain VDJ region		IgM heavy chain VDJ region OS=Oryctolagus cuniculus OX=9986 PE=2 SV=1	A0A0C6G5I1	A0A0C6G5I1	A0A0C6G5I1_RABIT		IgM heavy chain VDJ region	3336.4	6807.58	12906.3	14599	5323.32	18624.4
A0A0C6G6Z2	IgM light chain		IgM light chain OS=Oryctolagus cuniculus OX=9986 PE=2 SV=1	A0A0C6G6Z2	A0A0C6G6Z2	A0A0C6G6Z2_RABIT		IgM light chain	249980	603298	1.04231e+06	1.02578e+06	367980	907649
A0A0G2JH20	Heat shock protein 90 alpha family class A member 1	HSP90AA1	Heat shock protein 90 alpha family class A member 1 OS=Oryctolagus cuniculus OX=9986 GN=HSP90AA1 PE=3 SV=2	A0A0G2JH20;A0A5F9C503;A0A5F9CS69;A0A5F9DPT2	A0A0G2JH20;A0A5F9C503;A0A5F9CS69;A0A5F9DPT2	A0A0G2JH20_RABIT;A0A5F9C503_RABIT;A0A5F9CS69_RABIT;A0A5F9DPT2_RABIT	HSP90AA1	Heat shock protein 90 alpha family class A member 1	21848.8	2188.62	12678.7	24840.8	15363.4	10405.4
A0A0U5EMI0	Tumor necrosis factor ligand 7B	TNLG7B	Tumor necrosis factor ligand 7B OS=Oryctolagus cuniculus OX=9986 GN=TNLG7B PE=2 SV=1	A0A0U5EMI0;A0A5F9C251;A0A5F9D796;G1TQZ2	A0A5F9C251;A0A5F9D796;A0A5F9DP18;G1TQZ2;A0A0U5EMI0;A7XIF3	A0A0U5EMI0_RABIT;A0A5F9C251_RABIT;A0A5F9D796_RABIT;G1TQZ2_RABIT	TNFSF13;TNLG7B	Tumor necrosis factor ligand 7B	131.77	11050	3032.72	6994.05	21866.5	28720.2
A0A0U5J6U4	Tumor necrosis factor ligand 2A	TNLG2A	Tumor necrosis factor ligand 2A OS=Oryctolagus cuniculus OX=9986 GN=TNLG2A PE=2 SV=1	A0A0U5J6U4;G1TIM1	G1TIM1;A0A0U5J6U4	A0A0U5J6U4_RABIT;G1TIM1_RABIT	TNFSF18;TNLG2A	Tumor necrosis factor ligand 2A	4312.54	131.77	7043.64	10901.3	10507.6	4926.48
A0A0Y0RFF2	non-specific serine/threonine protein kinase	LKB1	non-specific serine/threonine protein kinase OS=Oryctolagus cuniculus OX=9986 GN=LKB1 PE=2 SV=1	A0A0Y0RFF2	A0A0Y0RFF2	A0A0Y0RFF2_RABIT	LKB1	non-specific serine/threonine protein kinase	8128.52	8103.12	4934.95	131.77	131.77	12131.2
A0A127LXP5	ATP-binding cassette sub-family G member 2	Abcg2	ATP-binding cassette sub-family G member 2 OS=Oryctolagus cuniculus OX=9986 GN=Abcg2 PE=2 SV=1	A0A127LXP5	A0A127LXP5	A0A127LXP5_RABIT	Abcg2	ATP-binding cassette sub-family G member 2	156774	134219	114278	72970.4	258721	286554
A0A140TAV7	Amino acid transporter heavy chain SLC3A2	SLC3A2	Amino acid transporter heavy chain SLC3A2 OS=Oryctolagus cuniculus OX=9986 GN=SLC3A2 PE=4 SV=1	A0A140TAV7	A0A140TAV7	A0A140TAV7_RABIT	SLC3A2	Amino acid transporter heavy chain SLC3A2	13197.7	14349.6	16935.5	131.77	131.77	22313.5
A0A140TAW0	Calumenin	CALU	Calumenin OS=Oryctolagus cuniculus OX=9986 GN=CALU PE=4 SV=1	A0A140TAW0;A0A5F9CTM8	A0A140TAW0;A0A5F9CTM8	A0A140TAW0_RABIT;A0A5F9CTM8_RABIT	CALU	Calumenin	13890.5	6715.8	12209.8	27399.5	131.77	2533.77
A0A1K0GGE9	Globin E1	GLNE1	Globin E1 OS=Oryctolagus cuniculus OX=9986 GN=GLNE1 PE=3 SV=1	A0A1K0GGE9	A0A1K0H3S9;A0A5F9C4S2;A0A5F9CZ71;B8K130;B8K131;B8K135;G1T6U0;A0A1K0GGE9	A0A1K0GGE9_RABIT	GLNE1	Globin E1	2389.62	9985.99	131.77	131.77	131.77	131.77
A0A1K0GV16	Globin A1	GLNA1	Globin A1 OS=Oryctolagus cuniculus OX=9986 GN=GLNA1 PE=3 SV=1	A0A1K0GV16	P02057;A0A5F9DPQ3;A0A1K0GV16;A0A5F9D756;A0A5S8HV93;B8K174;G1TPE2;Q28698	A0A1K0GV16_RABIT	GLNA1	Globin A1	274698	562928	551519	399212	155405	318350
A0A1V0CI44	MHC class I antigen (Fragment)	Orcu	MHC class I antigen (Fragment) OS=Oryctolagus cuniculus OX=9986 GN=Orcu PE=3 SV=1	A0A1V0CI44	A0A1V0CI44	A0A1V0CI44_RABIT	Orcu	MHC class I antigen (Fragment)	6700.37	16352.1	15448.5	2659.18	1726.39	131.77
A0A1V0CI51	MHC class I antigen (Fragment)	Orcu	MHC class I antigen (Fragment) OS=Oryctolagus cuniculus OX=9986 GN=Orcu PE=3 SV=1	A0A1V0CI51	P01894;P06140;A0A1V0CI08;A0A1V0CI51	A0A1V0CI51_RABIT	Orcu	MHC class I antigen (Fragment)	28269.3	131.77	5796.14	9318.51	6504.08	45460.3
A0A1Y1B8B2	IgM heavy chain VDJ region (Fragment)		IgM heavy chain VDJ region (Fragment) OS=Oryctolagus cuniculus OX=9986 PE=2 SV=1	A0A1Y1B8B2	A0A0C6FQU5;A0A0C6G3N5;A0A1Y1B8B1;A0A1Y1B8B2;A0A1Y1B8Y4;A0A1Y1BDZ8;A0A1Y1BG72	A0A1Y1B8B2_RABIT		IgM heavy chain VDJ region (Fragment)	1.31903e+06	2.74446e+06	4.00552e+06	3.38104e+06	1.539e+06	3.33459e+06
A0A1Y1B8B3	IgG heavy chain VDJ region (Fragment)		IgG heavy chain VDJ region (Fragment) OS=Oryctolagus cuniculus OX=9986 PE=2 SV=1	A0A1Y1B8B3	A0A1Y1B8B3	A0A1Y1B8B3_RABIT		IgG heavy chain VDJ region (Fragment)	154766	374036	1.20927e+06	776948	323161	617262
A0A1Y1B8C2	IgG light chain (Fragment)		IgG light chain (Fragment) OS=Oryctolagus cuniculus OX=9986 PE=2 SV=1	A0A1Y1B8C2	A0A1Y1B8C2	A0A1Y1B8C2_RABIT		IgG light chain (Fragment)	20496.8	50355.6	68384.3	70446.6	40925.4	103835
A0A1Y1B8X8	IgG light chain (Fragment)		IgG light chain (Fragment) OS=Oryctolagus cuniculus OX=9986 PE=2 SV=1	A0A1Y1B8X8	A0A1Y1B8X8	A0A1Y1B8X8_RABIT		IgG light chain (Fragment)	2430.01	5457.9	5514.48	7794.19	131.77	4946.27
A0A1Y1B9K3	IgM light chain (Fragment)		IgM light chain (Fragment) OS=Oryctolagus cuniculus OX=9986 PE=2 SV=1	A0A1Y1B9K3;A0A5F9CC29;G1TPF2	A0A1Y1B9K3;A0A5F9CC29;G1TPF2	A0A1Y1B9K3_RABIT;A0A5F9CC29_RABIT;G1TPF2_RABIT		IgM light chain (Fragment)	58611.2	123633	58469.2	181737	96705.5	116126
A0A1Y1B9L0	IgG light chain (Fragment)		IgG light chain (Fragment) OS=Oryctolagus cuniculus OX=9986 PE=2 SV=1	A0A1Y1B9L0	A0A1Y1B9L0	A0A1Y1B9L0_RABIT		IgG light chain (Fragment)	1667.93	131.77	24275.6	5416.69	1338.38	14108.5
A0A1Y1B9M1	IgM light chain (Fragment)		IgM light chain (Fragment) OS=Oryctolagus cuniculus OX=9986 PE=2 SV=1	A0A1Y1B9M1	A0A1Y1B9M1	A0A1Y1B9M1_RABIT		IgM light chain (Fragment)	126373	188480	124225	337072	23977	100627
A0A1Y1B9R2	IgG heavy chain VDJ region (Fragment)		IgG heavy chain VDJ region (Fragment) OS=Oryctolagus cuniculus OX=9986 PE=2 SV=1	A0A1Y1B9R2	A0A0C6G6Z1;A0A1Y1B9R2;A0A6M3SJB9;A0A6M3SJC1;Q6B6Z2	A0A1Y1B9R2_RABIT		IgG heavy chain VDJ region (Fragment)	131.77	19643.1	42820.9	131.77	131.77	66161.2
A0A1Y1B9S7	IgG light chain (Fragment)		IgG light chain (Fragment) OS=Oryctolagus cuniculus OX=9986 PE=2 SV=1	A0A1Y1B9S7;A0A1Y1BDY8	A0A1Y1B9S7;A0A1Y1BDY8	A0A1Y1B9S7_RABIT;A0A1Y1BDY8_RABIT		IgG light chain (Fragment)	7577.22	5463.57	18609.9	27768.1	11749.5	13049.5
A0A1Y1BBQ1	IgG heavy chain VDJ region (Fragment)		IgG heavy chain VDJ region (Fragment) OS=Oryctolagus cuniculus OX=9986 PE=2 SV=1	A0A1Y1BBQ1	A0A0C6G3N9;A0A1Y1BBQ1	A0A1Y1BBQ1_RABIT		IgG heavy chain VDJ region (Fragment)	49183.6	88979.7	183705	95539.9	33996.3	108962
A0A1Y1BBR2	IgG light chain (Fragment)		IgG light chain (Fragment) OS=Oryctolagus cuniculus OX=9986 PE=2 SV=1	A0A1Y1BBR2	A0A1Y1BBR2	A0A1Y1BBR2_RABIT		IgG light chain (Fragment)	51841.9	156900	194950	243617	53730.5	173262
A0A1Y1BDZ8	IgG heavy chain VDJ region (Fragment)		IgG heavy chain VDJ region (Fragment) OS=Oryctolagus cuniculus OX=9986 PE=2 SV=1	A0A1Y1BDZ8	A0A1Y1BDZ8	A0A1Y1BDZ8_RABIT		IgG heavy chain VDJ region (Fragment)	60040.7	114350	203289	128641	50544.8	176921
A0A1Y1BE12	IgG heavy chain VDJ region (Fragment)		IgG heavy chain VDJ region (Fragment) OS=Oryctolagus cuniculus OX=9986 PE=2 SV=1	A0A1Y1BE12	A0A1Y1BE12	A0A1Y1BE12_RABIT		IgG heavy chain VDJ region (Fragment)	79377.4	21390.8	131.77	26775.8	131.77	59150.2
A0A1Y1BE21	IgM heavy chain VDJ region (Fragment)		IgM heavy chain VDJ region (Fragment) OS=Oryctolagus cuniculus OX=9986 PE=2 SV=1	A0A1Y1BE21	A0A1Y1BE21	A0A1Y1BE21_RABIT		IgM heavy chain VDJ region (Fragment)	131.77	5852.51	14516.9	16228.2	131.77	5672.93
A0A1Y1BG62	IgG heavy chain VDJ region (Fragment)		IgG heavy chain VDJ region (Fragment) OS=Oryctolagus cuniculus OX=9986 PE=2 SV=1	A0A1Y1BG62	A0A1Y1BG62	A0A1Y1BG62_RABIT		IgG heavy chain VDJ region (Fragment)	10445.6	3912.87	131.77	33197.8	131.77	131.77
A0A2Z6DUF7	Dehydrogenase/reductase SDR family member 11	DHRS11	Dehydrogenase/reductase SDR family member 11 OS=Oryctolagus cuniculus OX=9986 GN=DHRS11 PE=2 SV=1	A0A2Z6DUF7;G1TTJ1	A0A2Z6DUF7;G1TTJ1	A0A2Z6DUF7_RABIT;G1TTJ1_RABIT	DHRS11	Dehydrogenase/reductase SDR family member 11	42509.5	49689.7	24486	88207.8	100683	54732.3
A0A384V8Y9	Beta-nerve growth factor	NGF	Beta-nerve growth factor OS=Oryctolagus cuniculus OX=9986 GN=NGF PE=2 SV=1	A0A384V8Y9	A0A384V8Y9	A0A384V8Y9_RABIT	NGF	Beta-nerve growth factor	5727.19	22580.1	131.77	131.77	131.77	131.77
A0A3B0IP62	Adiponectin B	ADIB	Adiponectin B OS=Oryctolagus cuniculus OX=9986 GN=ADIB PE=4 SV=1	A0A3B0IP62	A0A3B0IP62;G1T8T3	A0A3B0IP62_RABIT	ADIB	Adiponectin B	61587.3	77819	46121.9	105334	141633	133035
A0A3B0J243	Adiponectin D	ADID	Adiponectin D OS=Oryctolagus cuniculus OX=9986 GN=ADID PE=4 SV=1	A0A3B0J243;G1TV17	G1TV17;Q2LDA4;Q2TIL1;A0A3B0J243	A0A3B0J243_RABIT;G1TV17_RABIT	ADID;ADIPOQ	Adiponectin D	3881.67	17284.3	27516.5	22684.4	131.77	22838.7
A0A3B0J7B7	Adiponectin C	ADIC	Adiponectin C OS=Oryctolagus cuniculus OX=9986 GN=ADIC PE=4 SV=1	A0A3B0J7B7;U3KMB5	U3KMB5;A0A3B0J7B7	A0A3B0J7B7_RABIT;U3KMB5_RABIT	ADIC;C1QA	Adiponectin C	22878.1	26379.2	10971.3	19154.9	39106.3	39996.1
A0A4P1LX85	Eukaryotic translation initiation factor 3 subunit B	EIF3B	Eukaryotic translation initiation factor 3 subunit B OS=Oryctolagus cuniculus OX=9986 GN=EIF3B PE=1 SV=1	A0A4P1LX85	A0A4P1LX85	A0A4P1LX85_RABIT	EIF3B	Eukaryotic translation initiation factor 3 subunit B	16337.1	5127.01	6556.46	11068.4	10908.9	7754.27
A0A5F9C0H9	Oligosaccharyltransferase complex subunit	OSTC	Oligosaccharyltransferase complex subunit OS=Oryctolagus cuniculus OX=9986 GN=OSTC PE=3 SV=1	A0A5F9C0H9;A0A5F9DJL3;G1TT48	A0A5F9C0H9;A0A5F9CQL5;A0A5F9DJL3;G1TT48	A0A5F9C0H9_RABIT;A0A5F9DJL3_RABIT;G1TT48_RABIT	OSTC	Oligosaccharyltransferase complex subunit	3272.6	11213.8	3704.72	131.77	281.657	9117.35
A0A5F9C0M2	non-specific serine/threonine protein kinase	AKT3	non-specific serine/threonine protein kinase OS=Oryctolagus cuniculus OX=9986 GN=AKT3 PE=3 SV=1	A0A5F9C0M2;A0A5F9CLE8;A0A5F9D0D3;A0A5F9D4W9;G1TAH8	A0A5F9C0M2;A0A5F9CLE8;A0A5F9D0D3;A0A5F9D4W9;G1TAH8	A0A5F9C0M2_RABIT;A0A5F9CLE8_RABIT;A0A5F9D0D3_RABIT;A0A5F9D4W9_RABIT;G1TAH8_RABIT	AKT3	non-specific serine/threonine protein kinase	57624.3	9884.86	23939.9	131.77	12045.5	131.77
A0A5F9C0N8	Glucosamine (UDP-N-acetyl)-2-epimerase/N-acetylmannosamine kinase	GNE	Glucosamine (UDP-N-acetyl)-2-epimerase/N-acetylmannosamine kinase OS=Oryctolagus cuniculus OX=9986 GN=GNE PE=4 SV=1	A0A5F9C0N8;A0A5F9D2G3;A0A5F9D300;G1SCE6	A0A5F9C0N8;A0A5F9D2G3;A0A5F9D300;G1SCE6	A0A5F9C0N8_RABIT;A0A5F9D2G3_RABIT;A0A5F9D300_RABIT;G1SCE6_RABIT	GNE	Glucosamine (UDP-N-acetyl)-2-epimerase/N-acetylmannosamine kinase	7980.28	4851.36	131.77	131.77	131.77	131.77
A0A5F9C0Q3	Eukaryotic translation initiation factor 3 subunit K	EIF3K	Eukaryotic translation initiation factor 3 subunit K OS=Oryctolagus cuniculus OX=9986 GN=EIF3K PE=3 SV=1	A0A5F9C0Q3	A0A5F9C0Q3;A0A5F9C4T4;A0A5F9CZX5;G1T3L2	A0A5F9C0Q3_RABIT	EIF3K	Eukaryotic translation initiation factor 3 subunit K	49461.3	59761	84732.3	86108.6	47053.5	40813.2
A0A5F9C0T5	Gelsolin	GSN	Gelsolin OS=Oryctolagus cuniculus OX=9986 GN=GSN PE=3 SV=1	A0A5F9C0T5	A0A5F9C0T5;G1U9R8;A0A5F9D216;A0A5F9D473;A0A5F9DBJ1	A0A5F9C0T5_RABIT	GSN	Gelsolin	243724	233913	281801	396289	150760	191365
A0A5F9C0T9	Phosphoribosyl pyrophosphate synthetase associated protein 2	PRPSAP2	Phosphoribosyl pyrophosphate synthetase associated protein 2 OS=Oryctolagus cuniculus OX=9986 GN=PRPSAP2 PE=3 SV=1	A0A5F9C0T9	A0A5F9C0T9;A0A5F9D8S8	A0A5F9C0T9_RABIT	PRPSAP2	Phosphoribosyl pyrophosphate synthetase associated protein 2	17871.4	10055	11294	11843	14023.8	4173.69
A0A5F9C0X1	LRR binding FLII interacting protein 2	LRRFIP2	LRR binding FLII interacting protein 2 OS=Oryctolagus cuniculus OX=9986 GN=LRRFIP2 PE=3 SV=1	A0A5F9C0X1;A0A5F9C8E6;A0A5F9CC15;A0A5F9CTZ1;G1SJ61;U3KN44	A0A5F9C0X1;A0A5F9C8E6;A0A5F9CC15;A0A5F9CTZ1;G1SJ61;U3KN44	A0A5F9C0X1_RABIT;A0A5F9C8E6_RABIT;A0A5F9CC15_RABIT;A0A5F9CTZ1_RABIT;G1SJ61_RABIT;U3KN44_RABIT	LRRFIP2	LRR binding FLII interacting protein 2	5277.44	6468.45	4318.67	2093.95	7515.48	1312.7
A0A5F9C0Z0	Sorting nexin 27	SNX27	Sorting nexin 27 OS=Oryctolagus cuniculus OX=9986 GN=SNX27 PE=4 SV=1	A0A5F9C0Z0;G1ST12	A0A5F9C0Z0;A0A5F9DUV7;B7NZE1;G1ST12	A0A5F9C0Z0_RABIT;G1ST12_RABIT	SNX27	Sorting nexin 27	13075	131.77	996.509	9894.82	4884	12409.1
A0A5F9C0Z4	Prosaposin	PSAP	Prosaposin OS=Oryctolagus cuniculus OX=9986 GN=PSAP PE=4 SV=1	A0A5F9C0Z4;A0A5F9CDD1	A0A5F9C0Z4;A0A5F9CDD1;G1U5B3;A0A5F9CCM3	A0A5F9C0Z4_RABIT;A0A5F9CDD1_RABIT	PSAP	Prosaposin	20043.4	27239.3	38986.9	34005.1	14135.7	37450.1
A0A5F9C105	UV excision repair protein RAD23		UV excision repair protein RAD23 OS=Oryctolagus cuniculus OX=9986 PE=3 SV=1	A0A5F9C105;A0A5F9CSQ3;A0A5F9CW82;G1U2S7	A0A5F9C105;A0A5F9CSQ3;A0A5F9CW82;G1U2S7	A0A5F9C105_RABIT;A0A5F9CSQ3_RABIT;A0A5F9CW82_RABIT;G1U2S7_RABIT		UV excision repair protein RAD23	62757.3	24760.6	32522.5	26716.6	16778.6	16660.8
A0A5F9C107	Ribosomal protein S14		Ribosomal protein S14 OS=Oryctolagus cuniculus OX=9986 PE=3 SV=1	A0A5F9C107;G1T1F0;G1TLY4;G1TUG4;G1U472	G1U472;A0A5F9C107;G1T1F0;G1TLY4;G1TM25;G1TUG4	A0A5F9C107_RABIT;G1T1F0_RABIT;G1TLY4_RABIT;G1TUG4_RABIT;G1U472_RABIT		Ribosomal protein S14	157491	197750	89716.4	184885	166306	134973
A0A5F9C116	MacroH2A.1 histone	MACROH2A1	MacroH2A.1 histone OS=Oryctolagus cuniculus OX=9986 GN=MACROH2A1 PE=4 SV=1	A0A5F9C116;A0A5F9C5U5;A0A5F9DCJ2;G1SW67	A0A5F9C116;A0A5F9C5U5;A0A5F9DCJ2;A0A5F9DLR6;G1SW67	A0A5F9C116_RABIT;A0A5F9C5U5_RABIT;A0A5F9DCJ2_RABIT;G1SW67_RABIT	MACROH2A1	MacroH2A.1 histone	18827	10079.4	8058.21	131.77	131.77	131.77
A0A5F9C121	Spectrin beta chain		Spectrin beta chain OS=Oryctolagus cuniculus OX=9986 PE=3 SV=1	A0A5F9C121;A0A5F9CYW9;G1SN11	A0A5F9C121;A0A5F9CYW9;G1SN11	A0A5F9C121_RABIT;A0A5F9CYW9_RABIT;G1SN11_RABIT		Spectrin beta chain	32676	26805.9	14234.5	8992.63	10766.6	23387.2
A0A5F9C145	Alpha-mannosidase	MAN2A1	Alpha-mannosidase OS=Oryctolagus cuniculus OX=9986 GN=MAN2A1 PE=3 SV=1	A0A5F9C145;A0A5F9DEB6;G1SJN5	A0A5F9C145;A0A5F9CE07;A0A5F9D0S0;A0A5F9DEB6;A0A5F9DMR3;G1SJN5	A0A5F9C145_RABIT;A0A5F9DEB6_RABIT;G1SJN5_RABIT	MAN2A1	Alpha-mannosidase	14897	17192.8	22194	11557.7	37635.7	13328.5
A0A5F9C150	TPD52 like 2		TPD52 like 2 OS=Oryctolagus cuniculus OX=9986 PE=3 SV=1	A0A5F9C150;A0A5F9D633;G1TYW1	A0A5F9C150;A0A5F9D633;G1TYW1	A0A5F9C150_RABIT;A0A5F9D633_RABIT;G1TYW1_RABIT		TPD52 like 2	26165.5	15095.1	10623.1	22100.8	13429.6	20256.6
A0A5F9C153	ATP synthase subunit O, mitochondrial	ATP5PO	ATP synthase subunit O, mitochondrial OS=Oryctolagus cuniculus OX=9986 GN=ATP5PO PE=3 SV=1	A0A5F9C153;B8K1C3	A0A5F9C153;B8K1C3	A0A5F9C153_RABIT;B8K1C3_RABIT	ATP5O;ATP5PO	ATP synthase subunit O, mitochondrial	37167.4	37899.6	24319.3	18305.9	52531.5	11597.2
A0A5F9C164	RAB7A, member RAS oncogene family		RAB7A, member RAS oncogene family OS=Oryctolagus cuniculus OX=9986 PE=4 SV=1	A0A5F9C164;G1SFU0	A0A5F9C164;A0A5F9DL22;G1SFU0	A0A5F9C164_RABIT;G1SFU0_RABIT		RAB7A, member RAS oncogene family	296219	276777	153456	61861.8	215278	205092
A0A5F9C185	Heat shock protein 105 kDa	HSPH1	Heat shock protein 105 kDa OS=Oryctolagus cuniculus OX=9986 GN=HSPH1 PE=3 SV=1	A0A5F9C185;A0A5F9CER0;A0A5F9DN27;G1T840	A0A5F9C185;A0A5F9CER0;A0A5F9DN27;G1T840;A0A5F9CAR0;A0A5F9DAP3	A0A5F9C185_RABIT;A0A5F9CER0_RABIT;A0A5F9DN27_RABIT;G1T840_RABIT	HSPH1	Heat shock protein 105 kDa	11195.9	10359.8	14691.1	13249.7	16590.9	9384.27
A0A5F9C192	USO1 vesicle transport factor	USO1	USO1 vesicle transport factor OS=Oryctolagus cuniculus OX=9986 GN=USO1 PE=4 SV=1	A0A5F9C192;A0A5F9CBC9;A0A5F9CGJ2;G1T7T6	A0A5F9CBC9;A0A5F9CGJ2;A0A5F9D2Z0;G1T7T6;A0A5F9C192;A0A5F9C2I6;A0A5F9CT66	A0A5F9C192_RABIT;A0A5F9CBC9_RABIT;A0A5F9CGJ2_RABIT;G1T7T6_RABIT	USO1	USO1 vesicle transport factor	19384.8	7279.43	6830	9530.38	17909.8	8834.11
A0A5F9C1A5	Alpha-mannosidase		Alpha-mannosidase OS=Oryctolagus cuniculus OX=9986 PE=3 SV=1	A0A5F9C1A5;A0A5F9C3T5;A0A5F9C9W1;A0A5F9CAK6;A0A5F9CX45;A0A5F9DJ51;G1T8S8	A0A5F9C1A5;A0A5F9C3T5;A0A5F9C9W1;A0A5F9CAK6;A0A5F9CX45;A0A5F9DEB4;A0A5F9DJ51;G1T8S8	A0A5F9C1A5_RABIT;A0A5F9C3T5_RABIT;A0A5F9C9W1_RABIT;A0A5F9CAK6_RABIT;A0A5F9CX45_RABIT;A0A5F9DJ51_RABIT;G1T8S8_RABIT		Alpha-mannosidase	56037.1	100138	58426.3	40677.8	88793.4	144938
A0A5F9C1B6	Heterogeneous nuclear ribonucleoprotein F	HNRNPF	Heterogeneous nuclear ribonucleoprotein F OS=Oryctolagus cuniculus OX=9986 GN=HNRNPF PE=4 SV=1	A0A5F9C1B6;G1TMU2	A0A5F9C1B6;G1TMU2	A0A5F9C1B6_RABIT;G1TMU2_RABIT	HNRNPF	Heterogeneous nuclear ribonucleoprotein F	44857.1	18347.9	11662.8	10820.2	6555.68	6550.7
A0A5F9C1C1	Golgin A3	GOLGA3	Golgin A3 OS=Oryctolagus cuniculus OX=9986 GN=GOLGA3 PE=4 SV=1	A0A5F9C1C1;A0A5F9CC13;A0A5F9CXQ6;A0A5F9DCJ7;A0A5F9DRX7;G1SV51	A0A5F9C1C1;A0A5F9CC13;A0A5F9CXQ6;A0A5F9DCJ7;A0A5F9DRX7;G1SV51	A0A5F9C1C1_RABIT;A0A5F9CC13_RABIT;A0A5F9CXQ6_RABIT;A0A5F9DCJ7_RABIT;A0A5F9DRX7_RABIT;G1SV51_RABIT	GOLGA3	Golgin A3	176108	186626	255298	1.09124e+06	171792	237779
A0A5F9C1C3	Thioredoxin domain-containing protein		Thioredoxin domain-containing protein OS=Oryctolagus cuniculus OX=9986 PE=4 SV=1	A0A5F9C1C3;A0A5F9DAA7;G1TDH4	A0A5F9C1C3;A0A5F9DAA7;G1TDH4	A0A5F9C1C3_RABIT;A0A5F9DAA7_RABIT;G1TDH4_RABIT		Thioredoxin domain-containing protein	56959.1	31341	30335.4	25620.8	22255.3	12601.1
A0A5F9C1C8	Serine/threonine kinase 24	STK24	Serine/threonine kinase 24 OS=Oryctolagus cuniculus OX=9986 GN=STK24 PE=4 SV=1	A0A5F9C1C8;A0A5F9C1Z7;A0A5F9CIN6;A0A5F9D2R7;A0A5F9DA19;A0A5F9DPG4;A0A5F9DQG6;G1U840	A0A5F9C1C8;A0A5F9C1Z7;A0A5F9C310;A0A5F9CIN6;A0A5F9D2R7;A0A5F9DA19;A0A5F9DPG4;A0A5F9DQG6;G1U840	A0A5F9C1C8_RABIT;A0A5F9C1Z7_RABIT;A0A5F9CIN6_RABIT;A0A5F9D2R7_RABIT;A0A5F9DA19_RABIT;A0A5F9DPG4_RABIT;A0A5F9DQG6_RABIT;G1U840_RABIT	STK24	Serine/threonine kinase 24	25251.7	10665.5	8819	7935.72	6096.58	5812.78
A0A5F9C1D2	TSC complex subunit 2	TSC2	TSC complex subunit 2 OS=Oryctolagus cuniculus OX=9986 GN=TSC2 PE=4 SV=1	A0A5F9C1D2;A0A5F9C8T3;A0A5F9CH71;A0A5F9CVJ8;A0A5F9D8M3;G1TGR7	A0A5F9C1D2;A0A5F9C8T3;A0A5F9CH71;A0A5F9CQD1;A0A5F9CVJ8;A0A5F9D8M3;G1TGR7	A0A5F9C1D2_RABIT;A0A5F9C8T3_RABIT;A0A5F9CH71_RABIT;A0A5F9CVJ8_RABIT;A0A5F9D8M3_RABIT;G1TGR7_RABIT	TSC2	TSC complex subunit 2	3145.47	2552.62	131.77	131.77	2580.16	131.77
A0A5F9C1D3	Beta-mannosidase	MANBA	Beta-mannosidase OS=Oryctolagus cuniculus OX=9986 GN=MANBA PE=3 SV=1	A0A5F9C1D3;G1SZJ7	A0A5F9C1D3;G1SZJ7	A0A5F9C1D3_RABIT;G1SZJ7_RABIT	MANBA	Beta-mannosidase	669.468	2921.66	2181.01	131.77	5638.03	3108.22
A0A5F9C1E0	X-prolyl aminopeptidase 1	XPNPEP1	X-prolyl aminopeptidase 1 OS=Oryctolagus cuniculus OX=9986 GN=XPNPEP1 PE=3 SV=1	A0A5F9C1E0;A0A5F9C9M4;A0A5F9D0L7;G1SK52	A0A5F9C1E0;A0A5F9C9M4;A0A5F9D0L7;G1SK52	A0A5F9C1E0_RABIT;A0A5F9C9M4_RABIT;A0A5F9D0L7_RABIT;G1SK52_RABIT	XPNPEP1	X-prolyl aminopeptidase 1	33034.8	13270.7	14794.4	15450.2	14788.3	15308.7
A0A5F9C1E7	HECT-type E3 ubiquitin transferase	UBE3B	HECT-type E3 ubiquitin transferase OS=Oryctolagus cuniculus OX=9986 GN=UBE3B PE=4 SV=1	A0A5F9C1E7;A0A5F9D4L4;G1T6F4	A0A5F9C1E7;A0A5F9D4L4;G1T6F4	A0A5F9C1E7_RABIT;A0A5F9D4L4_RABIT;G1T6F4_RABIT	UBE3B	HECT-type E3 ubiquitin transferase	6340.09	5068.92	131.77	131.77	131.77	131.77
A0A5F9C1F3	Golgi integral membrane protein 4	GOLIM4	Golgi integral membrane protein 4 OS=Oryctolagus cuniculus OX=9986 GN=GOLIM4 PE=4 SV=1	A0A5F9C1F3;A0A5F9CYE2;A0A5F9D5L5;A0A5F9DC72;G1TWY9	A0A5F9C1F3;A0A5F9CYE2;A0A5F9D5L5;A0A5F9DC72;G1TWY9	A0A5F9C1F3_RABIT;A0A5F9CYE2_RABIT;A0A5F9D5L5_RABIT;A0A5F9DC72_RABIT;G1TWY9_RABIT	GOLIM4	Golgi integral membrane protein 4	1679.75	1066.39	3905.35	131.77	131.77	131.77
A0A5F9C1F4	Desmocollin 1	DSC1	Desmocollin 1 OS=Oryctolagus cuniculus OX=9986 GN=DSC1 PE=4 SV=1	A0A5F9C1F4	G1T3J3;A0A5F9C1F4	A0A5F9C1F4_RABIT	DSC1	Desmocollin 1	12560.7	10706.6	30672.7	36414.7	18662.5	12137.4
A0A5F9C1H3	Receptor protein-tyrosine kinase	EGFR	Receptor protein-tyrosine kinase OS=Oryctolagus cuniculus OX=9986 GN=EGFR PE=3 SV=1	A0A5F9C1H3;G1SZE4	G1SZE4;A0A5F9C1H3	A0A5F9C1H3_RABIT;G1SZE4_RABIT	EGFR	Receptor protein-tyrosine kinase	4937.84	7158.55	6835.02	7008.35	131.77	131.77
A0A5F9C1H7	Adhesion G protein-coupled receptor L2	ADGRL2	Adhesion G protein-coupled receptor L2 OS=Oryctolagus cuniculus OX=9986 GN=ADGRL2 PE=4 SV=1	A0A5F9C1H7;A0A5F9C1Q3;A0A5F9C6S9;A0A5F9CJD1;A0A5F9CL38;A0A5F9CUM1;A0A5F9DEJ5;A0A5F9DW25;G1T5U9	A0A5F9C1H7;A0A5F9C1Q3;A0A5F9C6S9;A0A5F9CJD1;A0A5F9CL38;A0A5F9CUM1;A0A5F9D1Z5;A0A5F9DEJ5;A0A5F9DW25;G1T5U9	A0A5F9C1H7_RABIT;A0A5F9C1Q3_RABIT;A0A5F9C6S9_RABIT;A0A5F9CJD1_RABIT;A0A5F9CL38_RABIT;A0A5F9CUM1_RABIT;A0A5F9DEJ5_RABIT;A0A5F9DW25_RABIT;G1T5U9_RABIT	ADGRL2	Adhesion G protein-coupled receptor L2	23955.7	39355.1	39090.4	13560.1	6071.93	11643.3
A0A5F9C1I1	Heat shock 70 kDa protein 13	HSPA13	Heat shock 70 kDa protein 13 OS=Oryctolagus cuniculus OX=9986 GN=HSPA13 PE=3 SV=1	A0A5F9C1I1;A0A5F9CWU0;A0A5F9D0R6;A0A5F9DR57;G1T4K9	A0A5F9C1I1;A0A5F9CWU0;A0A5F9D0R6;A0A5F9DR57;G1T4K9	A0A5F9C1I1_RABIT;A0A5F9CWU0_RABIT;A0A5F9D0R6_RABIT;A0A5F9DR57_RABIT;G1T4K9_RABIT	HSPA13	Heat shock 70 kDa protein 13	24807.6	46490.7	36321.7	24349.2	20733.2	30844
A0A5F9C1I2	NCK associated protein 1	NCKAP1	NCK associated protein 1 OS=Oryctolagus cuniculus OX=9986 GN=NCKAP1 PE=4 SV=1	A0A5F9C1I2;A0A5F9CEL4;A0A5F9CF72;A0A5F9CYL1;A0A5F9D5F6;A0A5F9DIP6;A0A5F9DMB6;G1T4T7	A0A5F9C1I2;A0A5F9C5Q6;A0A5F9CEL4;A0A5F9CF72;A0A5F9CG85;A0A5F9CYL1;A0A5F9D5F6;A0A5F9DIP6;A0A5F9DMB6;G1T4T7	A0A5F9C1I2_RABIT;A0A5F9CEL4_RABIT;A0A5F9CF72_RABIT;A0A5F9CYL1_RABIT;A0A5F9D5F6_RABIT;A0A5F9DIP6_RABIT;A0A5F9DMB6_RABIT;G1T4T7_RABIT	NCKAP1	NCK associated protein 1	7769.27	5008.16	12546.1	4689.51	4721.69	839.083
A0A5F9C1J8	Inositol 1,4,5-trisphosphate receptor	ITPR3	Inositol 1,4,5-trisphosphate receptor OS=Oryctolagus cuniculus OX=9986 GN=ITPR3 PE=3 SV=1	A0A5F9C1J8;A0A5F9C7Z9;A0A5F9C9C5;A0A5F9CQ39;A0A5F9CYA5;A0A5F9D123;A0A5F9D929;A0A5F9DQL9;G1SPN3	A0A5F9C1J8;A0A5F9C7Z9;A0A5F9C9C5;A0A5F9CAK2;A0A5F9CEC0;A0A5F9CJE2;A0A5F9CK65;A0A5F9CQ39;A0A5F9CR21;A0A5F9CUC4;A0A5F9CYA5;A0A5F9D123;A0A5F9D1N3;A0A5F9D929;A0A5F9D9D9;A0A5F9D9J0;A0A5F9DC12;A0A5F9DQL9;G1SPN3;G1SZX4;G1T2R2	A0A5F9C1J8_RABIT;A0A5F9C7Z9_RABIT;A0A5F9C9C5_RABIT;A0A5F9CQ39_RABIT;A0A5F9CYA5_RABIT;A0A5F9D123_RABIT;A0A5F9D929_RABIT;A0A5F9DQL9_RABIT;G1SPN3_RABIT	ITPR3	Inositol 1,4,5-trisphosphate receptor	58563.5	16985.2	63327	23752.8	131.77	75158.6
A0A5F9C1L4	Integrin subunit alpha 3	ITGA3	Integrin subunit alpha 3 OS=Oryctolagus cuniculus OX=9986 GN=ITGA3 PE=3 SV=1	A0A5F9C1L4;A0A5F9C4Y9;A0A5F9DDZ0;A0A5F9DQN3;G1SYB9	G1SYB9;A0A5F9C1L4;A0A5F9C4Y9;A0A5F9DDZ0;A0A5F9DQN3	A0A5F9C1L4_RABIT;A0A5F9C4Y9_RABIT;A0A5F9DDZ0_RABIT;A0A5F9DQN3_RABIT;G1SYB9_RABIT	ITGA3	Integrin subunit alpha 3	8424.47	15823.1	13630.7	131.77	131.77	6542.18
A0A5F9C1M0	EBF transcription factor 3	EBF3	EBF transcription factor 3 OS=Oryctolagus cuniculus OX=9986 GN=EBF3 PE=3 SV=1	A0A5F9C1M0;A0A5F9CFL4;A0A5F9D0V8;A0A5F9DTV8;G1SW51;G1TJY3	G1TJY3;A0A5F9C1M0;A0A5F9CFL4;A0A5F9D0V8;A0A5F9DTV8;G1SW51	A0A5F9C1M0_RABIT;A0A5F9CFL4_RABIT;A0A5F9D0V8_RABIT;A0A5F9DTV8_RABIT;G1SW51_RABIT;G1TJY3_RABIT	EBF3;EBF4	EBF transcription factor 3	12472.2	33198.1	27010.2	31032.8	110072	51467.8
A0A5F9C1N1	Acetyl-CoA acyltransferase 2	ACAA2	Acetyl-CoA acyltransferase 2 OS=Oryctolagus cuniculus OX=9986 GN=ACAA2 PE=3 SV=1	A0A5F9C1N1;G1TBU9	A0A5F9C1N1;G1TBU9	A0A5F9C1N1_RABIT;G1TBU9_RABIT	ACAA2	Acetyl-CoA acyltransferase 2	51127	12756.7	14325	12485.8	12130.4	5687.76
A0A5F9C1N6	non-specific serine/threonine protein kinase	CSNK1G1	non-specific serine/threonine protein kinase OS=Oryctolagus cuniculus OX=9986 GN=CSNK1G1 PE=3 SV=1	A0A5F9C1N6;A0A5F9C8S4;A0A5F9D7J4;A0A5F9DBJ7;A0A5F9DH79;G1T2F6	A0A5F9C1N6;A0A5F9C8S4;A0A5F9C8V8;A0A5F9CG88;A0A5F9D336;A0A5F9D6R2;A0A5F9D7J4;A0A5F9DBJ7;A0A5F9DH79;A0A5F9DPZ3;G1T2F6;G1T865	A0A5F9C1N6_RABIT;A0A5F9C8S4_RABIT;A0A5F9D7J4_RABIT;A0A5F9DBJ7_RABIT;A0A5F9DH79_RABIT;G1T2F6_RABIT	CSNK1G1	non-specific serine/threonine protein kinase	24409.6	14226.1	11349.8	4525.62	13619.1	8179.51
A0A5F9C1N9	Coatomer subunit delta		Coatomer subunit delta OS=Oryctolagus cuniculus OX=9986 PE=3 SV=1	A0A5F9C1N9;A0A5F9CQU7;G1SYQ5;U3KNB6	A0A5F9C1N9;A0A5F9CQU7;G1SYQ5;U3KNB6	A0A5F9C1N9_RABIT;A0A5F9CQU7_RABIT;G1SYQ5_RABIT;U3KNB6_RABIT		Coatomer subunit delta	63271.8	39711.8	43947	71936.7	48436.2	35237.5
A0A5F9C1Q8	SH3 domain containing GRB2 like 2, endophilin A1	SH3GL2	SH3 domain containing GRB2 like 2, endophilin A1 OS=Oryctolagus cuniculus OX=9986 GN=SH3GL2 PE=3 SV=1	A0A5F9C1Q8;A0A5F9DCB4;G1SEX5	G1SEX5;A0A5F9C1Q8;A0A5F9DCB4	A0A5F9C1Q8_RABIT;A0A5F9DCB4_RABIT;G1SEX5_RABIT	SH3GL2	SH3 domain containing GRB2 like 2, endophilin A1	14472.5	8534.98	9179.77	4208.26	7781.76	6840.58
A0A5F9C1R9	von Willebrand factor A domain containing 2	VWA2	von Willebrand factor A domain containing 2 OS=Oryctolagus cuniculus OX=9986 GN=VWA2 PE=4 SV=1	A0A5F9C1R9;A0A5F9C7C1;A0A5F9CLD8;A0A5F9DM05;G1T1T3	A0A5F9C7C1;G1T1T3;A0A5F9C1R9;A0A5F9CLD8;A0A5F9DM05	A0A5F9C1R9_RABIT;A0A5F9C7C1_RABIT;A0A5F9CLD8_RABIT;A0A5F9DM05_RABIT;G1T1T3_RABIT	VWA2	von Willebrand factor A domain containing 2	23758.1	30249.2	31695	131.77	131.77	131.77
A0A5F9C1W1	Follistatin like 1	FSTL1	Follistatin like 1 OS=Oryctolagus cuniculus OX=9986 GN=FSTL1 PE=4 SV=1	A0A5F9C1W1;G1SNI2	A0A5F9C1W1;A0A5F9D4Y6;G1SNI2	A0A5F9C1W1_RABIT;G1SNI2_RABIT	FSTL1	Follistatin like 1	19559.4	43776.5	34941.4	92522.4	24649.4	100664
A0A5F9C1W4	SH3 domain-containing protein		SH3 domain-containing protein OS=Oryctolagus cuniculus OX=9986 PE=4 SV=1	A0A5F9C1W4;A0A5F9CJ50;A0A5F9D3A2;A0A5F9D892;A0A5F9DE04;A0A5F9DH57;G1SMC4	A0A5F9C1W4;A0A5F9D3A2;A0A5F9D892;A0A5F9DE04;A0A5F9DH57;G1SMC4;A0A5F9CJ50	A0A5F9C1W4_RABIT;A0A5F9CJ50_RABIT;A0A5F9D3A2_RABIT;A0A5F9D892_RABIT;A0A5F9DE04_RABIT;A0A5F9DH57_RABIT;G1SMC4_RABIT		SH3 domain-containing protein	7467.4	9684.22	5540.03	8247.17	5548.88	131.77
A0A5F9C1Y8	von Hippel-Lindau tumor suppressor		von Hippel-Lindau tumor suppressor OS=Oryctolagus cuniculus OX=9986 PE=3 SV=1	A0A5F9C1Y8	A0A5F9C1Y8	A0A5F9C1Y8_RABIT		von Hippel-Lindau tumor suppressor	2864.3	5506.54	131.77	3075.28	5193.71	131.77
A0A5F9C1Z3	argininosuccinate synthase		argininosuccinate synthase OS=Oryctolagus cuniculus OX=9986 PE=4 SV=1	A0A5F9C1Z3	A0A5F9C1Z3	A0A5F9C1Z3_RABIT		argininosuccinate synthase	36175.4	7408.71	19774	28023.8	30398.2	24920.9
A0A5F9C207	Fermitin family member 2	FERMT2	Fermitin family member 2 OS=Oryctolagus cuniculus OX=9986 GN=FERMT2 PE=3 SV=1	A0A5F9C207;A0A5F9CL39;A0A5F9D2V9;A0A5F9D862;G1SEM0	A0A5F9C207;A0A5F9CL39;A0A5F9D2V9;A0A5F9D862;G1SEM0	A0A5F9C207_RABIT;A0A5F9CL39_RABIT;A0A5F9D2V9_RABIT;A0A5F9D862_RABIT;G1SEM0_RABIT	FERMT2	Fermitin family member 2	17229.5	13885.5	22207.8	19164.5	22961.5	24318.5
A0A5F9C214	Ubiquitin carboxyl-terminal hydrolase 47	USP47	Ubiquitin carboxyl-terminal hydrolase 47 OS=Oryctolagus cuniculus OX=9986 GN=USP47 PE=4 SV=1	A0A5F9C214;A0A5F9CZS1;A0A5F9DR06;G1SMM1	A0A5F9C214;A0A5F9CU82;A0A5F9CZS1;A0A5F9D4X0;A0A5F9DI16;A0A5F9DR06;G1SMM1	A0A5F9C214_RABIT;A0A5F9CZS1_RABIT;A0A5F9DR06_RABIT;G1SMM1_RABIT	USP47	Ubiquitin carboxyl-terminal hydrolase 47	10189.9	4769.84	2105.19	7349.34	12100.2	12374.6
A0A5F9C228	Shootin-1	SHTN1	Shootin-1 OS=Oryctolagus cuniculus OX=9986 GN=SHTN1 PE=3 SV=1	A0A5F9C228;A0A5F9C9E5;A0A5F9DLH4;G1SW48	A0A5F9C228;A0A5F9C9E5;A0A5F9CPT0;A0A5F9DLH4;G1SW48	A0A5F9C228_RABIT;A0A5F9C9E5_RABIT;A0A5F9DLH4_RABIT;G1SW48_RABIT	SHTN1	Shootin-1	140457	123567	79609	90276	67290.4	87754.6
A0A5F9C234	Abhydrolase domain containing 17B	ABHD17B	Abhydrolase domain containing 17B OS=Oryctolagus cuniculus OX=9986 GN=ABHD17B PE=4 SV=1	A0A5F9C234;A0A5F9CN71;A0A5F9D8F3;G1SE52	A0A5F9C234;A0A5F9CN71;A0A5F9D8F3;A0A5F9DGB8;G1SE52	A0A5F9C234_RABIT;A0A5F9CN71_RABIT;A0A5F9D8F3_RABIT;G1SE52_RABIT	ABHD17B	Abhydrolase domain containing 17B	30133	15293.4	131.77	21053.1	15429.8	14247.9
A0A5F9C242	FMR1 autosomal homolog 1	FXR1	FMR1 autosomal homolog 1 OS=Oryctolagus cuniculus OX=9986 GN=FXR1 PE=3 SV=1	A0A5F9C242;A0A5F9C7Z1;A0A5F9CD78;A0A5F9DA28;G1U797	A0A5F9C242;A0A5F9C7Z1;A0A5F9CBQ5;A0A5F9CD78;A0A5F9D609;A0A5F9DA28;G1SZ72;G1U797	A0A5F9C242_RABIT;A0A5F9C7Z1_RABIT;A0A5F9CD78_RABIT;A0A5F9DA28_RABIT;G1U797_RABIT	FXR1	FMR1 autosomal homolog 1	16835.9	6889.3	3717.66	18916.9	8715.65	5658.9
A0A5F9C260	Cytosolic Fe-S cluster assembly factor NUBP1	NUBP1	Cytosolic Fe-S cluster assembly factor NUBP1 OS=Oryctolagus cuniculus OX=9986 GN=NUBP1 PE=3 SV=1	A0A5F9C260;A0A5F9C8F8;A0A5F9CM94;G1SEC3	A0A5F9C260;A0A5F9C8F8;A0A5F9CM94;G1SEC3	A0A5F9C260_RABIT;A0A5F9C8F8_RABIT;A0A5F9CM94_RABIT;G1SEC3_RABIT	NUBP1	Cytosolic Fe-S cluster assembly factor NUBP1	131.77	5588.4	3506.68	3840.45	5316.87	4163.77
A0A5F9C286	Rab-GAP TBC domain-containing protein		Rab-GAP TBC domain-containing protein OS=Oryctolagus cuniculus OX=9986 PE=4 SV=1	A0A5F9C286;A0A5F9CMD8;G1TZ70	A0A5F9C286;A0A5F9CMD8;G1TZ70	A0A5F9C286_RABIT;A0A5F9CMD8_RABIT;G1TZ70_RABIT		Rab-GAP TBC domain-containing protein	19143.1	31952.8	27874.9	131.77	26154.9	33229
A0A5F9C295	Proteasome subunit alpha type	PSMA6	Proteasome subunit alpha type OS=Oryctolagus cuniculus OX=9986 GN=PSMA6 PE=3 SV=1	A0A5F9C295;A0A5F9CI27;G1T9V4	A0A5F9C295;A0A5F9CI27;G1T9V4;A0A5F9DP68	A0A5F9C295_RABIT;A0A5F9CI27_RABIT;G1T9V4_RABIT	PSMA6	Proteasome subunit alpha type	117952	124436	127624	93554	103245	60981.3
A0A5F9C2A2	Paxillin	PXN	Paxillin OS=Oryctolagus cuniculus OX=9986 GN=PXN PE=3 SV=1	A0A5F9C2A2;A0A5F9C583;A0A5F9C8K5;A0A5F9CM96;A0A5F9CWR9;A0A5F9DH07;G1SPL0	A0A5F9C2A2;A0A5F9C583;A0A5F9C8K5;A0A5F9CM96;A0A5F9CWR9;A0A5F9DH07;G1SPL0	A0A5F9C2A2_RABIT;A0A5F9C583_RABIT;A0A5F9C8K5_RABIT;A0A5F9CM96_RABIT;A0A5F9CWR9_RABIT;A0A5F9DH07_RABIT;G1SPL0_RABIT	PXN	Paxillin	14907.5	131.77	131.77	4840.26	5207.87	131.77
A0A5F9C2A3	Poly(rC) binding protein 2	PCBP2	Poly(rC) binding protein 2 OS=Oryctolagus cuniculus OX=9986 GN=PCBP2 PE=4 SV=1	A0A5F9C2A3;A0A5F9D958;A0A5F9DPP1;G1U2V6	A0A5F9C2A3;A0A5F9C8Z5;A0A5F9CEB3;A0A5F9CL77;A0A5F9CMZ6;A0A5F9CRY3;A0A5F9CTT7;A0A5F9D958;A0A5F9DI91;A0A5F9DPP1;A0A5F9DSH8;A0A5F9DVX9;G1SI41;G1U2V6	A0A5F9C2A3_RABIT;A0A5F9D958_RABIT;A0A5F9DPP1_RABIT;G1U2V6_RABIT	PCBP2	Poly(rC) binding protein 2	94662.5	36232.1	18377	36666	46136.4	25759.7
A0A5F9C2B4	Dynamin 1 like	DNM1L	Dynamin 1 like OS=Oryctolagus cuniculus OX=9986 GN=DNM1L PE=3 SV=1	A0A5F9C2B4;A0A5F9C7M3;A0A5F9CSS2;A0A5F9D7H7;A0A5F9DEW8;G1SCF4	G1SCF4;A0A5F9C2B4;A0A5F9C7M3;A0A5F9CSS2;A0A5F9D7H7;A0A5F9DEW8	A0A5F9C2B4_RABIT;A0A5F9C7M3_RABIT;A0A5F9CSS2_RABIT;A0A5F9D7H7_RABIT;A0A5F9DEW8_RABIT;G1SCF4_RABIT	DNM1L	Dynamin 1 like	16682.6	11632.2	17265.7	6630.48	9599.1	7155.31
A0A5F9C2C5	TPD52 like 1	TPD52L1	TPD52 like 1 OS=Oryctolagus cuniculus OX=9986 GN=TPD52L1 PE=3 SV=1	A0A5F9C2C5;G1T243	A0A5F9C2C5;A0A5F9CKD7;G1T243	A0A5F9C2C5_RABIT;G1T243_RABIT	TPD52L1	TPD52 like 1	23321.5	15245	11012.3	21551	30190.4	46999.7
A0A5F9C2C6	CSN8/PSMD8/EIF3K domain-containing protein		CSN8/PSMD8/EIF3K domain-containing protein OS=Oryctolagus cuniculus OX=9986 PE=4 SV=1	A0A5F9C2C6;A0A5F9CY75;G1SSV1	A0A5F9C2C6;A0A5F9CY75;A0A5F9D9L7;G1SSV1	A0A5F9C2C6_RABIT;A0A5F9CY75_RABIT;G1SSV1_RABIT		CSN8/PSMD8/EIF3K domain-containing protein	27117.1	28982.2	35175.5	47389	31559.8	26591.4
A0A5F9C2D4	Ring finger and SPRY domain containing 1	RSPRY1	Ring finger and SPRY domain containing 1 OS=Oryctolagus cuniculus OX=9986 GN=RSPRY1 PE=4 SV=1	A0A5F9C2D4;A0A5F9CNG3;G1SDL0	A0A5F9C2D4;A0A5F9CNG3;G1SDL0	A0A5F9C2D4_RABIT;A0A5F9CNG3_RABIT;G1SDL0_RABIT	RSPRY1	Ring finger and SPRY domain containing 1	33655.7	13545.1	14039.4	9488.13	11785.6	19772
A0A5F9C2F4	Collagen type IV alpha 6 chain	COL4A6	Collagen type IV alpha 6 chain OS=Oryctolagus cuniculus OX=9986 GN=COL4A6 PE=4 SV=1	A0A5F9C2F4;A0A5F9CXD3;A0A5F9DF06;G1T049	A0A5F9C2F4;A0A5F9CXD3;A0A5F9DF06;G1T049	A0A5F9C2F4_RABIT;A0A5F9CXD3_RABIT;A0A5F9DF06_RABIT;G1T049_RABIT	COL4A6	Collagen type IV alpha 6 chain	15307.3	46643.5	12710.9	6594.23	131.77	131.77
A0A5F9C2G5	Rab interacting lysosomal protein like 1	RILPL1	Rab interacting lysosomal protein like 1 OS=Oryctolagus cuniculus OX=9986 GN=RILPL1 PE=4 SV=1	A0A5F9C2G5;A0A5F9D3U9;G1SMP6;G1TSK5	G1TSK5;A0A5F9C2G5;A0A5F9D3U9;G1SMP6	A0A5F9C2G5_RABIT;A0A5F9D3U9_RABIT;G1SMP6_RABIT;G1TSK5_RABIT	RILPL1	Rab interacting lysosomal protein like 1	2902.47	1422.8	131.77	1704.3	3838.81	2455.47
A0A5F9C2K7	TM2 domain containing 3	TM2D3	TM2 domain containing 3 OS=Oryctolagus cuniculus OX=9986 GN=TM2D3 PE=4 SV=1	A0A5F9C2K7;A0A5F9CEH5;A0A5F9DDP2;G1SZV6	A0A5F9C2K7;A0A5F9CEH5;A0A5F9DDP2;G1SZV6	A0A5F9C2K7_RABIT;A0A5F9CEH5_RABIT;A0A5F9DDP2_RABIT;G1SZV6_RABIT	TM2D3	TM2 domain containing 3	5181.87	2335.71	5667.48	3776.34	7493.44	9235.39
A0A5F9C2K9	Peptidase M14 carboxypeptidase A domain-containing protein		Peptidase M14 carboxypeptidase A domain-containing protein OS=Oryctolagus cuniculus OX=9986 PE=3 SV=1	A0A5F9C2K9;G1U245;U3KMC2	G1U245;U3KMC2;A0A5F9C2K9	A0A5F9C2K9_RABIT;G1U245_RABIT;U3KMC2_RABIT		Peptidase M14 carboxypeptidase A domain-containing protein	3421.03	7842.35	3844.29	131.77	131.77	4573.58
A0A5F9C2L8	FMC1-LUC7L2 readthrough	LUC7L2	FMC1-LUC7L2 readthrough OS=Oryctolagus cuniculus OX=9986 GN=LUC7L2 PE=3 SV=1	A0A5F9C2L8;A0A5F9C9V2;A0A5F9CEW8;A0A5F9DU65;G1TC61	A0A5F9C9V2;A0A5F9CEW8;A0A5F9DM02;A0A5F9DU65;G1SCN3;G1TC61;A0A5F9C2L8;A0A5F9D430;A0A5F9DP20	A0A5F9C2L8_RABIT;A0A5F9C9V2_RABIT;A0A5F9CEW8_RABIT;A0A5F9DU65_RABIT;G1TC61_RABIT	LUC7L2	FMC1-LUC7L2 readthrough	4404.08	6356.34	4925.46	131.77	5509.53	131.77
A0A5F9C2M4	Olfactory receptor		Olfactory receptor OS=Oryctolagus cuniculus OX=9986 PE=3 SV=1	A0A5F9C2M4;G1TKU1	A0A5F9C2M4;G1TKU1	A0A5F9C2M4_RABIT;G1TKU1_RABIT		Olfactory receptor	12417.3	8057.84	4930.24	131.77	131.77	6972.23
A0A5F9C2N1	Thymidine kinase 2	TK2	Thymidine kinase 2 OS=Oryctolagus cuniculus OX=9986 GN=TK2 PE=4 SV=1	A0A5F9C2N1;A0A5F9CI87;A0A5F9DUT0;G1U5Z2	A0A5F9C2N1;A0A5F9CI87;A0A5F9DUT0;G1U5Z2	A0A5F9C2N1_RABIT;A0A5F9CI87_RABIT;A0A5F9DUT0_RABIT;G1U5Z2_RABIT	TK2	Thymidine kinase 2	131.77	6810.38	16137.6	6336.67	6910.31	131.77
A0A5F9C2N4	NAD(P)(+)--arginine ADP-ribosyltransferase	ART3	NAD(P)(+)--arginine ADP-ribosyltransferase OS=Oryctolagus cuniculus OX=9986 GN=ART3 PE=3 SV=1	A0A5F9C2N4;A0A5F9CKQ0;A0A5F9CSR9;A0A5F9DFT4;A0A5F9DN60;A0A5F9DR82;G1SJK3;Q95KS3	A0A5F9C2N4;A0A5F9CKQ0;A0A5F9CSR9;A0A5F9DFT4;A0A5F9DN60;A0A5F9DR82;G1SJK3;Q95KS3	A0A5F9C2N4_RABIT;A0A5F9CKQ0_RABIT;A0A5F9CSR9_RABIT;A0A5F9DFT4_RABIT;A0A5F9DN60_RABIT;A0A5F9DR82_RABIT;G1SJK3_RABIT;Q95KS3_RABIT	ART3	NAD(P)(+)--arginine ADP-ribosyltransferase	8923.6	33052.9	33015.3	131.77	131.77	4239.64
A0A5F9C2N6	Cytoplasmic aconitate hydratase	ACO1	Cytoplasmic aconitate hydratase OS=Oryctolagus cuniculus OX=9986 GN=ACO1 PE=3 SV=1	A0A5F9C2N6;A0A5F9C9T7;A0A5F9CFS4;A0A5F9CN13;A0A5F9D477;A0A5F9D787;A0A5F9DMI1;G1TAN9	A0A5F9C2N6;A0A5F9C9T7;A0A5F9CFS4;A0A5F9CN13;A0A5F9D477;A0A5F9D787;A0A5F9DMI1;G1TAN9	A0A5F9C2N6_RABIT;A0A5F9C9T7_RABIT;A0A5F9CFS4_RABIT;A0A5F9CN13_RABIT;A0A5F9D477_RABIT;A0A5F9D787_RABIT;A0A5F9DMI1_RABIT;G1TAN9_RABIT	ACO1	Cytoplasmic aconitate hydratase	11828.5	131.77	131.77	131.77	45084.4	16366.4
[truncated: 3,439 more rows]

## Sheet: Table S3
Table S3. Differentially expressed MFGM proteins (DEMPs) between RC and RM
Accession	Gene Symbol	Protein name	Description	RC-1	RC-2	RC-3	RM-1	RM-2	RM-3	P.value	FC	Log2FC	Significant
[truncated: 480 more rows]

## Sheet: Table S4
Table S4. Gene Ontology (GO) annotation of DEMPs in RC and RM
[truncated: 104 more rows]

[truncated: 5 more sheets: Table S5, Table S6, Table S7, Table S8, Table S9]
